# Supplementary material for: Multistep diversification in spatiotemporal bacterial-phage coevolution
Source: Nat Commun. 2022 Dec 28;13:7971. doi: 10.1038/s41467-022-35351-w (PMC9797572; doi:10.1038/s41467-022-35351-w)
Supplement: Supplementary file 4 — Supplementary Data 1 [file 41467_2022_35351_MOESM4_ESM.xlsx]

## Sheet: Sheet1
bacNms	SequenceNms	infectionIdx	replicateNum	experiment	coordinates_1	coordinates_2	isoNum
Bac1	Sample_Bac_UR-36-B	86	2	Init	1662	746	B
Bac2	Sample_Bac_DL-20-B	88	3	Init	693	1700	B
Bac3	Sample_Bac_Cont-19-B	70	3	Cont	253	1460	B
Bac4	Sample_Bac_Cont-02-B	36	1	Cont	374	417	B
Bac5	Sample_Bac_Cont-07-B	46	1	Cont	588	163	B
Bac6	Sample_Bac_Cont-02-A	35	1	Cont	374	417	A
Bac7	Sample_Bac_Cont-13-B	58	2	Cont	1516	494	B
Bac8	Sample_Bac_Cont-14-A	59	2	Cont	1382	679	A
Bac9	Sample_Bac_Cont-13-A	57	2	Cont	1516	494	A
Bac10	Sample_Bac_Cont-19-A	69	3	Cont	253	1460	A
Bac11	Sample_Bac_DL-20-A	87	3	Init	693	1700	A
Bac12	Sample_Bac_UL_C1	100	1	Init	425	180	A
Bac13	Sample_Bac_UL_A4	102	1	Init	631	283	A
Bac14	Sample_Bac_DR-S16-A	31	4	Init	1511	1150	A
Bac15	Sample_Bac_DR-S16-B	32	4	Init	1511	1150	B
Bac16	Sample_Bac_UL-S03-A	5	1	Init	644	149	A
Bac17	Sample_Bac_UL-S03-B	6	1	Init	644	149	B
Bac18	Sample_Bac_UL-S04-A	7	1	Init	311	510	A
Bac19	Sample_Bac_UL-S04-B	8	1	Init	311	510	B
Bac20	Sample_Bac_DR-S13-A	25	4	Init	1619	1139	A
Bac21	Sample_Bac_UR-25-A	81	2	Init	1544	393	A
Bac22	Sample_Bac_DR-S14-A	27	4	Init	1279	1781	A
Bac23	Sample_Bac_UR-25-B	82	2	Init	1544	393	B
Bac24	Sample_Bac_DR-S13-B	26	4	Init	1619	1139	B
Bac25	Sample_Bac_DR-S14-B	28	4	Init	1279	1781	B
Bac26	Sample_Bac_UR-36-A	85	2	Init	1662	746	A
Bac27	Sample_Bac_Cont-22-B	76	4	Cont	1615	1713	B
Bac28	Sample_Bac_UR-27-A	83	2	Init	1546	625	A
Bac29	Sample_Bac_UR-27-B	84	2	Init	1546	625	B
Bac30	Sample_Bac_Cont-18-A	67	3	Cont	222	1481	A
Bac31	Sample_Bac_Cont-20-A	71	3	Cont	253	1755	A
Bac32	Sample_Bac_Cont-20-B	72	3	Cont	253	1755	B
Bac33	Sample_Bac_Cont-21-A	73	4	Cont	1493	1495	A
Bac34	Sample_Bac_Cont-21-B	74	4	Cont	1493	1495	B
Bac35	Sample_Bac_UL-S01-A	1	1	Init	543	206	A
Bac36	Sample_Bac_Cont-09-B	50	1	Cont	604	813	B
Bac37	Sample_Bac_Cont-18-B	68	3	Cont	222	1481	B
Bac38	Sample_Bac_Cont-01-B	34	1	Cont	489	475	B
Bac39	Sample_Bac_UR-S07-A	13	2	Init	1464	487	A
Bac40	Sample_Bac_UR-12-B	78	2	Init	1303	757	B
Bac41	Sample_Bac_UR-S07-B	14	2	Init	1464	487	B
Bac42	Sample_Bac_Cont-17-B	66	3	Cont	325	1371	B
Bac43	Sample_Bac_DL-27-A	89	3	Init	623	1518	A
Bac44	Sample_Bac_DL-S09-A	17	3	Init	862	1429	A
Bac45	Sample_Bac_Cont-01-A	33	1	Cont	489	475	A
Bac46	Sample_Bac_Cont-03-A	37	1	Cont	271	365	A
Bac47	Sample_Bac_Cont-10-A	51	1	Cont	360	660	A
Bac48	Sample_Bac_Cont-09-A	49	1	Cont	604	813	A
Bac49	Sample_Bac_Cont-12-B	56	1	Cont	257	515	B
Bac50	Sample_Bac_Cont-05-B	42	1	Cont	110	367	B
Bac51	Sample_Bac_UR-12-A	77	2	Init	1303	757	A
Bac52	Sample_Bac_Cont-07-A	45	1	Cont	588	163	A
Bac53	Sample_Bac_Cont-08-A	47	1	Cont	817	646	A
Bac54	Sample_Bac_Cont-17-A	65	3	Cont	325	1371	A
Bac55	Sample_Bac_DL-27-B	90	3	Init	623	1518	B
Bac56	Sample_Bac_UL-S01-B	2	1	Init	543	206	B
Bac57	Sample_Bac_Cont-03-B	38	1	Cont	271	365	B
Bac58	Sample_Bac_Cont-10-B	52	1	Cont	360	660	B
Bac59	Sample_Bac_Cont-11-B	54	1	Cont	257	618	B
Bac60	Sample_Bac_Cont-12-A	55	1	Cont	257	515	A
Bac61	Sample_Bac_DR_G10	105	4	Init	1740	1703	A
Bac62	Sample_Bac_Cont-16-A	63	3	Cont	513	1460	A
Bac63	Sample_Bac_Cont-08-B	48	1	Cont	817	646	B
Bac64	Sample_Bac_DL-S09-B	18	3	Init	862	1429	B
Bac65	Sample_Bac_Cont-16-B	64	3	Cont	513	1460	B
Bac66	Sample_Bac_Cont-11-A	53	1	Cont	257	618	A
Bac67	Sample_Bac_Cont-05-A	41	1	Cont	110	367	A
Bac68	Sample_Bac_DL-S11-A	21	3	Init	196	1188	A
Bac69	Sample_Bac_Cont-04-A	39	1	Cont	149	370	A
Bac70	Sample_Bac_Cont-04-B	40	1	Cont	149	370	B
Bac71	Sample_Bac_Cont-22-A	75	4	Cont	1615	1713	A
Bac72	Sample_Bac_UR-S05-A	9	2	Init	1214	696	A
Bac73	Sample_Bac_Cont-14-B	60	2	Cont	1382	679	B
Bac74	Sample_Bac_Cont-15-B	62	2	Cont	1256	834	B
Bac75	Sample_Bac_Cont-15-A	61	2	Cont	1256	834	A
Bac76	Sample_Bac_Cont-06-A	43	1	Cont	473	135	A
Bac77	Sample_Bac_Cont-06-B	44	1	Cont	473	135	B
Bac78	Sample_Bac_DL-S10-A	19	3	Init	463	1183	A
Bac79	Sample_Bac_DL-S10-B	20	3	Init	463	1183	B
Bac80	Sample_Bac_DL-41-B	96	3	Init	485	1207	B
Bac81	Sample_Bac_DL-41-A	95	3	Init	485	1207	A
Bac82	Sample_Bac_UL-S02-A	3	1	Init	738	567	A
Bac83	Sample_Bac_UL-S02-B	4	1	Init	738	567	B
Bac84	Sample_Bac_DL-38-B	94	3	Init	577	1308	B
Bac85	Sample_Bac_UL_C8	103	1	Init	649	556	A
Bac86	Sample_Bac_UL_G2	101	1	Init	263	347	A
Bac87	Sample_Bac_DR-S15-A	29	4	Init	1178	1561	A
Bac88	Sample_Bac_DR-S15-B	30	4	Init	1178	1561	B
Bac89	Sample_Bac_UR-S05-B	10	2	Init	1214	696	B
Bac90	Sample_Bac_DL-32-B	92	3	Init	779	1522	B
Bac91	Sample_Bac_DL-38-A	93	3	Init	577	1308	A
Bac92	Sample_Bac_UR-S06-A	11	2	Init	1340	302	A
Bac93	Sample_Bac_UR-S06-B	12	2	Init	1340	302	B
Bac94	Sample_Bac_DL-32-A	91	3	Init	779	1522	A
Bac95	Sample_Bac_MG-Y_1	97	0		0	0
Bac96	Sample_Bac_MG-Y_1	98	0		0	0
Bac97	Sample_Bac_MG-Y_1	99	0		0	0
