# Supplementary material for: Multistep diversification in spatiotemporal bacterial-phage coevolution
Source: Nat Commun. 2022 Dec 28;13:7971. doi: 10.1038/s41467-022-35351-w (PMC9797572; doi:10.1038/s41467-022-35351-w)
Supplement: Supplementary file 5 — Supplementary Data 2 [file 41467_2022_35351_MOESM5_ESM.xlsx]

## Sheet: Sheet1
phgNms	SequenceNms	infectionIdx	replicateNum	experiment	coordinates_1	coordinates_2	bacIsoNum	isoNum	bacNms
Phg1	Sample_Phage1_Cont-03-A	37	1	Cont	271	365	A	A	Bac46
Phg2	Sample_Phage1_Cont-10-A	51	1	Cont	360	660	A	A	Bac47
Phg3	Sample_Phage1_Cont-11-A	53	1	Cont	257	618	A	A	Bac66
Phg4	Sample_Phage2_Cont-11-B	150	1	Cont	257	618	B	B	Bac59
Phg5	Sample_Phage2_Cont-03-A	133	1	Cont	271	365	A	B	Bac46
Phg6	Sample_Phage1_Cont-12-A	55	1	Cont	257	515	A	A	Bac60
Phg7	Sample_Phage2_Cont-11-A	149	1	Cont	257	618	A	B	Bac66
Phg8	Sample_Phage2_Cont-12-B	152	1	Cont	257	515	B	B	Bac49
Phg9	Sample_Phage1_Cont-10-B	52	1	Cont	360	660	B	A	Bac58
Phg10	Sample_Phage1_Cont-05-B	42	1	Cont	110	367	B	A	Bac50
Phg11	Sample_Phage2_Cont-05-B	138	1	Cont	110	367	B	B	Bac50
Phg12	Sample_Phage2_Cont-10-A	147	1	Cont	360	660	A	B	Bac47
Phg13	Sample_Phage2_Cont-05-A	137	1	Cont	110	367	A	B	Bac67
Phg14	Sample_Phage1_Cont-05-A	41	1	Cont	110	367	A	A	Bac67
Phg15	Sample_Phage2_Cont-10-B	148	1	Cont	360	660	B	B	Bac58
Phg16	Sample_Phage1_Cont-12-B	56	1	Cont	257	515	B	A	Bac49
Phg17	Sample_Phage1_Cont-07-A	45	1	Cont	588	163	A	A	Bac52
Phg18	Sample_Phage1_Cont-08-A	47	1	Cont	817	646	A	A	Bac53
Phg19	Sample_Phage2_Cont-01-B	130	1	Cont	489	475	B	B	Bac38
Phg20	Sample_Phage1_Cont-07-B	46	1	Cont	588	163	B	A	Bac5
Phg21	Sample_Phage2_Cont-07-B	142	1	Cont	588	163	B	B	Bac5
Phg22	Sample_Phage2_Cont-22-B	172	4	Cont	1615	1713	B	B	Bac27
Phg23	Sample_Phage2_Cont-01-A	129	1	Cont	489	475	A	B	Bac45
Phg24	Sample_Phage2_Cont-07-A	141	1	Cont	588	163	A	B	Bac52
Phg25	Sample_Phage2_Cont-22-A	171	4	Cont	1615	1713	A	B	Bac71
Phg26	Sample_Phage2_DR-S15-A	125	4	Init	1178	1561	A	B	Bac87
Phg27	Sample_Phage2_DR-S15-B	126	4	Init	1178	1561	B	B	Bac88
Phg28	Sample_Phage2_Cont-09-A	145	1	Cont	604	813	A	B	Bac48
Phg29	Sample_Phage1_UL-S04-A	7	1	Init	311	510	A	A	Bac18
Phg30	Sample_Phage1_UR-S05-B	10	2	Init	1214	696	B	A	Bac89
Phg31	Sample_Phage1_Cont-20-B	72	3	Cont	253	1755	B	A	Bac32
Phg32	Sample_Phage2_Cont-09-B	146	1	Cont	604	813	B	B	Bac36
Phg33	Sample_Phage1_DR-S13-A	25	4	Init	1619	1139	A	A	Bac20
Phg34	Sample_Phage1_Cont-09-A	49	1	Cont	604	813	A	A	Bac48
Phg35	Sample_Phage1_Cont-16-A	63	3	Cont	513	1460	A	A	Bac62
Phg36	Sample_Phage1_Cont-17-A	65	3	Cont	325	1371	A	A	Bac54
Phg37	Sample_Phage2_Cont-16-A	159	3	Cont	513	1460	A	B	Bac62
Phg38	Sample_Phage2_Cont-16-B	160	3	Cont	513	1460	B	B	Bac65
Phg39	Sample_Phage2_Cont-17-A	161	3	Cont	325	1371	A	B	Bac54
Phg40	Sample_Phage1_DR-S13-B	26	4	Init	1619	1139	B	A	Bac24
Phg41	Sample_Phage2_DR-S13-A	121	4	Init	1619	1139	A	B	Bac20
Phg42	Sample_Phage1_DR-S15-B	30	4	Init	1178	1561	B	A	Bac88
Phg43	Sample_Phage1_DL-38-A	93	3	Init	577	1308	A	A	Bac91
Phg44	Sample_Phage1_DR-S16-B	32	4	Init	1511	1150	B	A	Bac15
Phg45	Sample_Phage1_Cont-13-B	58	2	Cont	1516	494	B	A	Bac7
Phg46	Sample_Phage1_UR-12-A	77	2	Init	1303	757	A	A	Bac51
Phg47	Sample_Phage1_UR-12-B	78	2	Init	1303	757	B	A	Bac40
Phg48	Sample_Phage2_UR-12-A	173	2	Init	1303	757	A	B	Bac51
Phg49	Sample_Phage2_UR-12-B	174	2	Init	1303	757	B	B	Bac40
Phg50	Sample_Phage2_Cont-21-B	170	4	Cont	1493	1495	B	B	Bac34
Phg51	Sample_Phage2_Cont-21-A	169	4	Cont	1493	1495	A	B	Bac33
Phg52	Sample_Phage2_Cont-13-A	153	2	Cont	1516	494	A	B	Bac9
Phg53	Sample_Phage1_UR-27-B	84	2	Init	1546	625	B	A	Bac29
Phg54	Sample_Phage2_UR-27-A	179	2	Init	1546	625	A	B	Bac28
Phg55	Sample_Phage1_UL-S01-A	1	1	Init	543	206	A	A	Bac35
Phg56	Sample_Phage1_UL-S01-B	2	1	Init	543	206	B	A	Bac56
Phg57	Sample_Phage2_UL-S02-A	99	1	Init	738	567	A	B	Bac82
Phg58	Sample_Phage2_DL-S09-A	113	3	Init	862	1429	A	B	Bac44
Phg59	Sample_Phage2_DL-S09-B	114	3	Init	862	1429	B	B	Bac64
Phg60	Sample_Phage1_DL-S09-A	17	3	Init	862	1429	A	A	Bac44
Phg61	Sample_Phage1_DL-S11-A	21	3	Init	196	1188	A	A	Bac68
Phg62	Sample_Phage1_Cont-18-B	68	3	Cont	222	1481	B	A	Bac37
Phg63	Sample_Phage2_Cont-19-B	166	3	Cont	253	1460	B	B	Bac3
Phg64	Sample_Phage2_DL-32-A	187	3	Init	779	1522	A	B	Bac94
Phg65	Sample_Phage2_DL-32-B	188	3	Init	779	1522	B	B	Bac90
Phg66	Sample_Phage1_UL-S02-A	3	1	Init	738	567	A	A	Bac82
Phg67	Sample_Phage1_UR-S06-A	11	2	Init	1340	302	A	A	Bac92
Phg68	Sample_Phage1_DL-27-A	89	3	Init	623	1518	A	A	Bac43
Phg69	Sample_Phage1_DL-32-B	92	3	Init	779	1522	B	A	Bac90
Phg70	Sample_Phage1_DL-27-B	90	3	Init	623	1518	B	A	Bac55
Phg71	Sample_Phage2_DL-27-B	186	3	Init	623	1518	B	B	Bac55
Phg72	Sample_Phage1_UR-S08-A	15	2	Init	1518	817	A	A
Phg73	Sample_Phage1_UR-S08-B	16	2	Init	1518	817	B	A
Phg74	Sample_Phage1_Cont-20-A	71	3	Cont	253	1755	A	A	Bac31
Phg75	Sample_Phage1_UR-S06-B	12	2	Init	1340	302	B	A	Bac93
Phg76	Sample_Phage2_UR-S06-A	107	2	Init	1340	302	A	B	Bac92
Phg77	Sample_Phage2_UR-S08-A	111	2	Init	1518	817	A	B
Phg78	Sample_Phage2_UR-S08-B	112	2	Init	1518	817	B	B
Phg79	Sample_Phage2_DL-S10-A	115	3	Init	463	1183	A	B	Bac78
Phg80	Sample_Phage2_UR-S06-B	108	2	Init	1340	302	B	B	Bac93
Phg81	Sample_Phage1_UL-S03-A	5	1	Init	644	149	A	A	Bac16
Phg82	Sample_Phage1_UL-S03-B	6	1	Init	644	149	B	A	Bac17
Phg83	Sample_Phage1_UR-S07-B	14	2	Init	1464	487	B	A	Bac41
Phg84	Sample_Phage_T7_WT_1	24	0		0	0		A
Phg85	Sample_Phage2_UR-S07-B	110	2	Init	1464	487	B	B	Bac41
Phg86	Sample_Phage_T7_WT_1	120	0		0	0		A
Phg87	Sample_Phage2_UR-25-B	178	2	Init	1544	393	B	B	Bac23
Phg88	Sample_Phage2_UR-S07-A	109	2	Init	1464	487	A	B	Bac39
Phg89	Sample_Phage2_Cont-20-A	167	3	Cont	253	1755	A	B	Bac31
Phg90	Sample_Phage1_UR-25-B	82	2	Init	1544	393	B	A	Bac23
Phg91	Sample_Phage1_UR-25-A	81	2	Init	1544	393	A	A	Bac21
Phg92	Sample_Phage2_UR-36-A	181	2	Init	1662	746	A	B	Bac26
Phg93	Sample_Phage_T7_WT_1	182	0		0	0		A
Phg94	Sample_Phage2_DL-38-B	190	3	Init	577	1308	B	B	Bac84
Phg95	Sample_Phage2_UL-S03-B	102	1	Init	644	149	B	B	Bac17
Phg96	Sample_Phage2_DL-41-A	191	3	Init	485	1207	A	B	Bac81
Phg97	Sample_Phage1_Cont-19-A	69	3	Cont	253	1460	A	A	Bac10
Phg98	Sample_Phage1_UR-27-A	83	2	Init	1546	625	A	A	Bac28
Phg99	Sample_Phage_T7_WT_1	86	0		0	0		A
Phg100	Sample_Phage2_Cont-18-B	164	3	Cont	222	1481	B	B	Bac37
Phg101	Sample_Phage2_DR-S14-B	124	4	Init	1279	1781	B	B	Bac25
Phg102	Sample_Phage1_DL-20-B	88	3	Init	693	1700	B	A	Bac2
Phg103	Sample_Phage2_DL-20-B	184	3	Init	693	1700	B	B	Bac2
Phg104	Sample_Phage2_UL-S02-B	100	1	Init	738	567	B	B	Bac83
Phg105	Sample_Phage2_Cont-18-A	163	3	Cont	222	1481	A	B	Bac30
Phg106	Sample_Phage2_Cont-19-A	165	3	Cont	253	1460	A	B	Bac10
Phg107	Sample_Phage1_Cont-19-B	70	3	Cont	253	1460	B	A	Bac3
Phg108	Sample_Phage2_UR-27-B	180	2	Init	1546	625	B	B	Bac29
Phg109	Sample_Phage2_UL-S01-A	97	1	Init	543	206	A	B	Bac35
Phg110	Sample_Phage2_UL-S01-B	98	1	Init	543	206	B	B	Bac56
Phg111	Sample_Phage1_DL-20-A	87	3	Init	693	1700	A	A	Bac11
Phg112	Sample_Phage2_UL-S03-A	101	1	Init	644	149	A	B	Bac16
Phg113	Sample_Phage2_DR-S16-A	127	4	Init	1511	1150	A	B	Bac14
Phg114	Sample_Phage2_DL-20-A	183	3	Init	693	1700	A	B	Bac11
Phg115	Sample_Phage2_DR-S14-A	123	4	Init	1279	1781	A	B	Bac22
Phg116	Sample_Phage2_DR-S16-B	128	4	Init	1511	1150	B	B	Bac15
