# Supplementary material for: Multistep diversification in spatiotemporal bacterial-phage coevolution
Source: Nat Commun. 2022 Dec 28;13:7971. doi: 10.1038/s41467-022-35351-w (PMC9797572; doi:10.1038/s41467-022-35351-w)
Supplement: Supplementary file 6 — Supplementary Data 3 [file 41467_2022_35351_MOESM6_ESM.xlsx]

## Sheet: Sheet1
mutName	Call	genomePos1	genomePos2	InsSeq	gene2	geneNm2	Length	ORFpos1	gene1	geneNm1	AA	mutType	preexisting_loci	genotype_ 1	genotype_ 2	genotype_ 3	genotype_ 4	genotype_ 5	genotype_ 6	genotype_ 7	genotype_ 8	genotype_ 9	genotype_10	genotype_11	genotype_12	genotype_13	genotype_14	genotype_15	genotype_16	genotype_17	genotype_18	genotype_19	genotype_20	genotype_21	genotype_22	genotype_23	genotype_24	genotype_25	genotype_26	genotype_27	genotype_28	genotype_29	genotype_30	genotype_31	genotype_32	genotype_33	genotype_34	genotype_35	genotype_36
thrL-gmhB:CN		1	224920		203	gmhB	224919	0	1	thrL		CN	0	0	0	0	0	0	0	0	0	0	0	0	0	0	0	0	0	0	0	0	0	0	0	0	0	0	0	1	0	0	0	0	0	0	0	0	0
ddlB:S91S	TC	102505	102505		0		0	273	93	ddlB	SS	SNP-Syn	0	0	0	0	0	0	0	0	0	0	0	0	0	1	0	0	0	0	0	0	0	0	0	0	0	0	0	0	0	0	0	0	0	0	0	0	0
secA:Q873*	CT	110895	110895		0		0	2617	99	secA	Q*	SNP-NonSyn	0	0	0	0	0	0	0	0	0	0	0	0	0	0	0	0	0	0	0	0	0	0	0	0	0	0	0	1	0	0	0	0	0	0	0	0	0
pdhR:V198E	TA	122684	122684		0		0	593	113	pdhR	VE	SNP-NonSyn	0	0	0	0	0	0	0	0	0	0	0	0	0	0	0	0	0	0	0	0	0	0	0	0	0	0	0	0	0	0	0	0	0	0	0	0	0
aceE:Q141L	AT	123438	123438		0		0	422	114	aceE	QL	SNP-NonSyn	0	0	0	0	0	0	0	0	0	0	0	0	0	0	0	0	0	0	0	0	1	0	0	0	1	0	0	1	0	0	0	0	0	1	1	0	0
aceE:W613C	GT	124855	124855		0		0	1839	114	aceE	WC	SNP-NonSyn	0	0	0	0	0	1	0	0	0	0	0	0	0	0	0	0	0	0	0	0	0	0	0	0	0	0	0	0	0	0	0	0	0	0	0	0	0
aceF:IS		126322	126330		0		9	627	115	aceF		MOB-IS1	0	0	0	0	0	0	0	0	0	0	0	0	0	0	0	0	0	0	0	0	0	0	0	0	0	0	0	0	0	0	0	0	0	0	0	0	0
tsf:N77Y	AT	191085	191085		0		0	229	172	tsf	NY	SNP-NonSyn	0	0	0	0	0	0	0	0	0	0	0	0	0	0	0	0	0	0	1	1	0	0	0	0	0	0	0	0	0	0	0	0	0	0	0	0	0
yafV-ykfC:D		239019	273954		251	ykfC	34936	0	215	yafV		DEL-multiple	0	0	0	0	0	0	0	0	0	0	0	0	1	0	0	0	0	0	0	0	0	0	0	0	0	0	0	0	0	0	0	0	0	0	0	0	0
ivy-crl:D		240228	257907		232	crl	17680	0	216	ivy		DEL-multiple	0	0	1	0	0	0	0	0	0	0	0	1	0	0	0	0	0	0	0	0	0	0	0	0	0	0	0	0	0	0	0	0	0	0	0	0	0
gmhA-crl:D		243546	257907		232	crl	14362	0	218	gmhA		DEL-multiple	0	0	0	0	1	1	1	0	0	0	0	0	0	0	0	0	0	0	0	0	0	0	0	0	0	0	0	0	0	0	0	0	0	0	0	1	0
gmhA-perR:D		243546	269408		248	perR	25863	0	218	gmhA		DEL-multiple	0	0	0	0	0	0	0	0	0	0	0	0	0	0	0	0	0	0	0	0	0	0	0	0	0	0	0	0	0	0	0	0	0	0	0	0	1
gmhA:IS		243790	243798		0		9	247	218	gmhA		MOB-IS1	0	0	0	0	0	0	0	0	0	0	0	0	0	0	0	0	0	0	0	0	0	0	0	0	0	0	0	0	0	0	0	0	0	0	0	0	0
nrdR:D,fs		433049	433059		0		11	47	404	nrdR		DEL-FS	0	0	0	0	0	0	0	0	0	0	0	0	1	0	0	0	0	0	0	0	0	0	0	0	0	0	0	0	0	0	0	0	0	0	0	0	0
lon:IS,ig		458790	458795		0		6	98	430	lon		MOB-intergenic	0	1	1	0	0	1	0	0	1	0	0	1	1	1	0	0	1	1	0	0	0	0	0	0	0	0	0	0	0	0	0	0	0	0	0	0	0
lon:D,if		459278	459346		0		69	390	430	lon		DEL-IF	0	0	0	0	0	0	0	0	0	1	0	0	0	0	0	0	0	0	0	0	0	0	0	0	0	0	0	0	0	0	0	0	0	0	0	0	0
lon:E650*	GT	460835	460835		0		0	1948	430	lon	E*	SNP-NonSyn	0	0	0	0	0	0	0	1	0	0	0	0	0	0	0	0	0	0	0	0	0	0	0	0	0	0	0	0	0	0	0	0	0	0	0	0	0
quuD:ig	CA	573929	573929		0		0	27	539	quuD		SNP-intergenic	0	0	0	0	0	0	0	0	0	0	0	0	0	0	0	0	0	0	0	0	0	0	0	0	0	0	0	0	0	0	0	0	0	0	0	0	0
mrdB:S367*	GT	665214	665214		0		0	1100	624	mrdB	S*	SNP-NonSyn	0	0	0	0	0	0	0	0	0	1	0	0	0	0	0	0	0	0	0	0	0	0	0	0	0	0	0	0	0	0	0	0	0	0	0	0	0
ybhI:IS		802607	802615		0		9	720	743	ybhI		MOB-IS1	0	0	0	0	0	0	0	0	0	0	0	0	0	0	0	0	0	0	0	0	0	0	0	0	0	0	0	0	0	0	0	0	0	0	0	0	0
opgG:D,fs(1)		1109398	1109506		0		109	63	1021	opgG		DEL-FS	0	0	0	0	0	0	0	0	0	0	0	0	0	0	0	0	0	0	0	0	0	0	0	0	0	0	0	0	0	0	0	0	0	0	0	0	0
opgG:D,fs(2)		1109810	1109894		0		85	475	1021	opgG		DEL-FS	0	0	0	0	0	0	0	0	0	0	0	0	0	0	0	0	0	0	0	0	0	0	0	0	0	0	0	0	0	0	0	0	0	0	0	0	0
opgG:E391*	GT	1110505	1110505		0		0	1171	1021	opgG	E*	SNP-NonSyn	0	0	0	0	0	0	0	0	0	0	0	0	0	0	0	0	0	0	0	0	0	0	0	0	0	0	0	0	0	0	0	0	0	0	0	0	0
icd-iraM:D		1196200	1211426		1131	iraM	15227	0	1109	icd		DEL-multiple	0	0	0	0	0	0	0	0	0	0	0	0	0	0	0	0	0	0	0	0	0	0	0	0	0	0	0	0	0	0	0	0	0	0	1	0	0
icd:H366H	CT	1196220	1196220		0		0	1098	1109	icd	HH	SNP-Syn	0	0	0	0	0	0	0	0	0	0	0	0	0	0	0	0	0	0	0	0	0	0	0	0	0	0	0	0	0	0	0	0	0	0	1	0	0
nhaB:V408E	AT	1233495	1233495		0		0	1223	1159	nhaB	VE	SNP-NonSyn	0	0	0	0	0	0	0	0	0	0	0	0	0	0	0	0	0	0	0	0	0	0	0	0	0	0	0	0	0	0	0	0	0	0	0	0	0
oppA-ynaI:CN		1300590	1396150		1314	ynaI	95560	0	1218	oppA		CN	0	0	0	0	0	0	0	1	0	0	0	0	0	0	0	0	0	0	0	0	0	0	1	0	0	1	0	0	1	1	0	0	0	0	0	0	0
ydcI:V204A	AG	1494461	1494461		0		0	611	1408	ydcI	VA	SNP-NonSyn	0	0	0	0	0	0	0	0	0	0	0	0	0	0	0	0	0	0	0	0	0	0	0	0	0	0	0	0	0	0	0	0	0	0	0	0	0
blr:IS		1704552	1704560		0		9	1	1615	blr		MOB-IS1	0	0	0	0	0	0	0	0	0	0	0	0	0	0	0	0	0	0	0	0	0	0	0	0	0	0	0	0	0	0	0	0	0	0	0	0	0
cdgI-dgcJ:D		1871807	1873030		1775	dgcJ	1224	0	1774	cdgI		DEL-multiple	0	0	0	0	0	0	0	0	0	0	0	0	0	0	0	0	0	0	0	0	0	0	0	0	0	0	0	0	0	0	0	0	0	0	0	0	0
yeaK-flhD:CN		1873000	1978600		1887	flhD	105600	0	1776	yeaK		CN	0	0	1	0	0	0	0	0	0	0	0	1	0	0	0	0	0	0	0	0	0	0	0	0	0	0	0	0	0	0	0	0	0	0	0	0	0
yeaK-amn:CN		1873000	2057000		1963	amn	184000	0	1776	yeaK		CN	0	0	0	0	0	0	0	0	0	0	0	0	0	0	0	0	0	0	0	0	0	0	1	0	0	1	0	0	0	0	0	0	0	0	0	0	0
yeaK-yedP:CN		1873000	2027000		1943	yedP	154000	0	1776	yeaK		CN	0	0	0	0	0	0	0	0	0	0	0	0	0	0	0	0	0	0	0	0	0	0	0	0	0	0	0	0	0	0	0	0	0	0	0	0	0
yeaK-wza:CN		1873000	2137700		2041	wza	264700	0	1776	yeaK		CN	0	0	0	0	0	0	0	0	0	0	0	0	0	0	0	0	0	0	0	0	0	0	0	0	0	0	0	0	0	0	0	1	0	0	0	0	0
yeaK-aspS:CN		1873000	1950550		1860	aspS	77550	0	1776	yeaK		CN	0	0	0	0	0	0	0	0	0	0	0	0	0	0	0	0	0	0	0	0	0	0	0	0	0	0	0	0	0	0	0	0	0	0	0	0	0
yecD-yohP:CN		1950000	2229340		2115	yohP	279340	0	1861	yecD		CN	0	0	0	0	0	0	0	0	0	0	0	0	0	0	0	0	0	0	0	0	0	0	0	0	0	0	0	0	0	0	0	0	0	0	0	0	0
amn:IS		2056386	2056394		0		9	1325	1963	amn		MOB-IS1	0	0	0	0	0	0	0	0	0	0	0	0	0	0	0	0	0	0	0	0	0	0	0	0	0	0	0	0	0	0	0	0	0	0	0	0	0
gnd-wbbL:D		2099633	2101748		2009	wbbL	2116	0	2008	gnd		DEL-multiple	0	0	0	1	0	0	0	0	0	0	1	0	0	0	0	0	0	0	0	0	0	0	0	0	0	0	0	0	0	0	0	0	0	0	0	0	0
wbbL:D,fs		2101510	2101510		0		1	1879	2009	wbbL		DEL-FS	0	0	0	0	0	0	0	0	0	0	0	0	0	0	0	0	0	0	0	0	0	0	0	0	0	0	0	0	0	0	0	0	0	0	0	0	0
wbbK-yejM:CN		2102800	2289000		2165	yejM	186200	0	2011	wbbK		CN	0	0	0	0	0	0	0	0	0	0	0	0	0	0	0	0	1	1	0	0	0	0	0	0	0	0	0	0	0	0	0	0	0	0	0	0	0
galF-wza:CN		2113200	2137700		2041	wza	24500	0	2021	galF		CN	0	0	0	1	0	0	0	0	0	0	1	0	0	0	0	0	0	0	0	0	0	0	0	0	0	0	0	0	0	0	0	0	0	0	0	0	0
yegH:IS,ig		2137787	2137795		0		9	115	2042	yegH		MOB-intergenic	0	0	0	0	0	0	0	0	0	0	0	0	0	0	0	0	0	0	0	0	0	0	0	0	0	0	0	0	0	0	0	0	0	0	0	0	0
yehK:IS		2204210	2204218		0		9	238	2094	yehK		MOB-IS1	0	0	0	0	0	0	0	0	0	0	0	0	0	0	0	0	0	0	0	0	0	0	0	0	0	0	0	0	0	0	0	0	0	0	0	0	0
dusC:IS,ig		2229408	2229416		0		9	30	2116	dusC		MOB-intergenic	0	0	0	0	1	1	1	0	0	0	0	0	0	0	0	0	0	0	0	0	0	0	0	0	0	0	0	0	0	0	0	0	0	0	0	1	1
yeiB:P275Q	GT	2242144	2242144		0		0	824	2128	yeiB	PQ	SNP-NonSyn	0	0	0	0	0	0	0	0	0	0	0	0	0	0	0	0	0	0	0	0	0	0	0	0	0	0	0	0	0	0	0	0	0	0	0	0	0
mepS:V146F	GT	2270414	2270414		0		0	436	2152	mepS	VF	SNP-NonSyn	0	0	0	0	0	0	0	0	0	0	0	0	0	0	0	0	0	0	0	0	0	1	0	1	0	0	0	0	0	0	0	0	0	0	0	0	0
ompC:W93*	CT	2312472	2312472		0		0	278	2191	ompC	W*	SNP-NonSyn	0	0	0	0	0	0	0	0	0	0	0	0	0	0	0	0	0	0	0	0	0	0	0	0	0	0	0	0	0	0	1	0	0	0	0	0	0
rcsD:D,if		2314323	2314346		0		24	835	2192	rcsD		DEL-IF	0	0	0	0	0	0	0	0	0	0	0	0	0	0	0	0	0	0	0	0	0	0	0	0	0	0	0	0	0	0	0	0	0	0	0	0	0
mlaA:IS		2464430	2464437		0		8	570	2320	mlaA		MOB-IS1	0	0	0	0	0	0	0	0	0	0	0	0	0	0	0	0	0	0	0	0	0	0	0	0	0	0	0	0	0	0	0	0	0	1	1	0	0
mlaA:D,if		2464883	2464888		0		6	119	2320	mlaA		DEL-IF	0	1	0	0	0	0	0	1	1	1	0	0	0	0	0	0	0	0	1	1	0	0	1	0	0	1	1	0	0	0	0	0	0	0	0	0	0
mlaA:I,if(1)		2464888	2464888	AAGTTG	0		1	119	2320	mlaA		INS-IF	0	0	0	0	0	0	0	0	0	0	0	0	0	0	1	1	0	0	0	0	1	0	0	0	1	0	0	1	0	0	0	0	0	1	1	0	0
mlaA:I,if(2)		2464890	2464890	GTTGTA	0		1	117	2320	mlaA		INS-IF	0	0	0	0	0	0	0	0	0	0	0	0	0	0	0	0	0	0	0	0	0	1	0	1	0	0	0	0	1	1	0	0	0	0	0	0	0
glrK:ig	AT	2691495	2691495		0		0	397	2529	glrK		SNP-intergenic	0	0	0	0	0	0	0	0	0	1	0	0	0	0	0	0	0	0	0	0	0	0	0	0	0	0	0	0	0	0	0	0	0	0	0	0	0
stpA:D,ig		2798530	2798530		0		1	35	2629	stpA		DEL-intergenic	0	0	0	0	0	0	0	0	0	0	0	0	1	0	0	0	0	0	0	0	0	0	0	0	0	0	0	0	0	0	0	0	0	0	0	0	0
csrA:Q29L	TA	2819061	2819061		0		0	86	2649	csrA	QL	SNP-NonSyn	0	1	0	0	0	0	0	0	0	0	0	0	0	0	0	0	0	0	0	0	0	0	0	0	0	0	1	0	0	0	0	0	0	0	0	0	0
rpoS:D118Y	CA	2867200	2867200		0		0	352	2694	rpoS	DY	SNP-NonSyn	0	0	0	0	0	0	0	0	0	0	0	0	0	0	0	0	0	0	0	0	0	0	0	0	0	0	0	0	0	0	0	0	0	0	0	0	0
rpoS:D,fs		2867366	2867367		0		2	184	2694	rpoS		DEL-FS	0	0	0	0	0	0	0	0	0	0	0	0	0	0	0	0	0	0	0	0	0	0	0	0	0	0	0	0	0	0	0	0	0	0	0	0	0
hldE:I,fs		3195953	3195953	GGACGCCA	0		1	800	2995	hldE		INS-FS	0	0	0	0	0	0	0	0	0	0	0	0	0	0	0	0	0	0	0	0	0	0	0	0	0	0	0	0	0	0	0	0	0	0	0	0	0
trpS:T17A	TC	3513590	3513590		0		0	49	3310	trpS	TA	SNP-NonSyn	0	0	0	0	0	0	0	1	1	1	0	0	0	0	0	0	0	0	0	0	0	0	0	0	0	0	0	0	0	0	0	0	0	0	0	0	0
ompR:IS,ig		3536668	3536675		0		8	84	3331	ompR		MOB-intergenic	0	0	0	0	0	0	0	0	0	0	0	0	0	0	0	0	0	0	0	0	0	0	0	0	0	0	0	0	0	0	0	0	0	1	0	0	0
gadE:ig	GA	3658321	3658321		0		0	45	3440	gadE		SNP-intergenic	0	0	0	0	0	0	0	0	0	0	0	0	0	0	0	0	0	0	0	0	0	0	0	0	0	0	0	0	0	0	0	0	0	0	0	0	0
pdeK:L156P	AG	3685152	3685152		0		0	467	3457	pdeK	LP	SNP-NonSyn	0	0	0	0	0	0	0	0	0	0	0	0	0	0	0	0	0	0	0	0	0	0	0	0	0	0	0	1	0	0	0	0	0	0	0	0	0
rfaD:IS,ig		3793948	3793955		0		8	39	3551	rfaD		MOB-intergenic	0	0	0	0	0	0	0	0	0	0	0	0	0	1	0	0	0	0	0	0	0	0	0	0	0	0	0	0	0	0	0	0	0	0	0	0	0
rfaD:V16F	GT	3794032	3794032		0		0	46	3551	rfaD	VF	SNP-NonSyn	0	0	0	0	0	0	0	0	0	0	0	0	0	0	0	0	0	0	0	0	0	0	0	0	0	0	0	0	0	0	0	0	0	0	1	0	0
rfaD:D,fs		3794772	3794772		0		1	785	3551	rfaD		DEL-FS	0	0	0	0	0	0	0	0	0	0	0	0	0	0	0	0	0	0	0	0	0	0	0	0	0	0	0	0	0	0	0	0	0	0	0	0	0
waaF:W128*	GA	3795311	3795311		0		0	383	3552	waaF	W*	SNP-NonSyn	0	0	0	0	0	0	0	0	0	0	0	0	0	0	0	0	0	0	0	0	0	0	0	0	0	0	0	0	0	0	0	0	0	0	0	0	0
waaC:IS(1)		3796028	3796036		0		9	49	3553	waaC		MOB-IS1	0	0	0	0	0	0	0	0	0	0	0	0	0	0	0	0	0	0	0	0	0	0	0	0	0	0	0	0	0	0	0	0	0	0	0	0	0
waaC:IS(2)		3796044	3796048		0		5	65	3553	waaC		MOB-IS3	0	0	0	0	0	0	0	0	0	0	0	0	0	0	0	0	0	0	0	0	0	0	0	0	0	0	0	0	0	0	0	0	0	0	0	0	0
waaC:IS(3)		3796044	3796046		0		3	65	3553	waaC		MOB-IS3	0	0	0	0	0	0	0	0	0	0	0	0	0	0	0	0	0	0	0	0	0	0	0	0	0	0	0	0	0	0	0	0	0	0	0	0	0
waaC-waaQ:D		3796591	3807509		3567	waaQ	10919	0	3553	waaC		DEL-multiple	0	0	0	0	0	0	0	0	0	0	0	0	0	0	0	0	0	0	0	0	0	0	0	0	0	0	0	0	0	0	0	0	0	0	0	0	0
waaC:W217G	TG	3796627	3796627		0		0	649	3553	waaC	WG	SNP-NonSyn	0	0	0	0	0	0	0	1	1	1	0	0	0	0	0	0	0	0	0	0	0	0	0	0	0	0	0	0	0	0	0	0	0	0	0	0	0
waaC:D,fs		3796886	3796886		0		1	907	3553	waaC		DEL-FS	0	0	0	0	0	0	0	0	0	0	0	0	0	0	0	0	0	0	0	0	0	0	0	0	0	0	0	0	0	0	0	0	0	0	0	0	0
waaY:D191G	TC	3800394	3800394		0		0	572	3560	waaY	DG	SNP-NonSyn	0	0	0	0	0	0	0	0	0	0	0	0	0	0	0	0	0	0	1	1	0	0	0	0	0	0	0	0	0	0	0	0	0	0	0	0	0
waaY:M1L	TG	3800965	3800965		0		0	1	3560	waaY	ML	SNP-NonSyn	0	0	0	0	0	0	0	0	0	0	0	0	0	0	0	0	0	0	0	0	0	0	0	0	0	0	0	0	0	0	0	1	1	0	0	0	0
waaJ:D,fs		3801078	3801078		0		1	921	3561	waaJ		DEL-FS	0	0	0	0	0	0	0	0	0	0	0	0	0	0	0	0	0	0	0	0	0	0	0	0	0	0	0	0	0	0	0	0	0	0	0	0	0
waaJ:W293R	AG	3801123	3801123		0		0	877	3561	waaJ	WR	SNP-NonSyn	0	1	0	1	1	1	1	0	0	0	1	0	0	1	0	0	1	1	1	1	0	1	0	1	0	0	1	0	1	1	1	1	1	0	0	1	1
waaJ:S280L	GA	3801161	3801161		0		0	839	3561	waaJ	SL	SNP-NonSyn	0	0	0	0	0	0	0	0	0	0	0	0	0	0	0	0	0	0	0	0	0	0	0	0	0	0	0	0	0	0	0	0	0	0	0	0	0
waaJ:D215V	TA	3801356	3801356		0		0	644	3561	waaJ	DV	SNP-NonSyn	0	0	0	0	0	0	0	0	0	0	0	0	0	0	1	1	0	0	0	0	1	0	0	0	1	0	0	1	0	0	0	0	0	1	1	0	0
waaJ:I,fs(1)		3801370	3801370	T	0		1	629	3561	waaJ		INS-FS	0	0	0	0	0	0	0	1	1	1	0	0	0	0	0	0	0	0	0	0	0	0	0	0	0	0	0	0	0	0	0	0	0	0	0	0	0
waaJ:I,fs(2)		3801394	3801394	T	0		1	605	3561	waaJ		INS-FS	0	0	0	0	0	0	0	0	0	0	0	0	0	0	0	0	0	0	0	0	0	0	1	0	0	1	0	0	0	0	0	0	0	0	0	0	0
waaJ:I,fs(3)		3801790	3801790	A	0		1	209	3561	waaJ		INS-FS	0	0	0	0	0	0	0	0	0	0	0	0	0	0	0	0	0	0	0	0	0	0	0	0	0	0	0	0	0	0	0	0	0	0	0	0	0
waaJ:S45P	AG	3801867	3801867		0		0	133	3561	waaJ	SP	SNP-NonSyn	0	0	0	0	0	0	0	0	0	0	0	0	0	0	0	0	0	0	0	0	0	0	0	0	0	0	0	0	0	0	0	0	0	0	0	0	0
waaQ:IS(1)		3807519	3807521		0		3	577	3567	waaQ		MOB-IS5	0	0	0	0	0	0	0	0	0	0	0	0	0	0	0	0	0	0	0	0	0	0	0	0	0	0	0	0	0	0	0	0	0	0	0	0	0
waaQ:IS(2)		3807606	3807609		0		4	489	3567	waaQ		MOB-IS5	0	1	0	0	0	0	0	0	0	0	0	0	0	0	0	0	0	0	0	0	0	0	1	0	0	1	1	0	0	0	0	0	0	0	0	0	0
waaQ:I,if		3807788	3807788	AAA	0		1	310	3567	waaQ		INS-IF	0	0	0	0	0	0	0	0	0	0	0	0	0	0	0	0	0	0	0	0	0	0	0	0	0	0	0	0	0	0	1	0	0	0	0	0	0
waaQ:D6G	TC	3808082	3808082		0		0	17	3567	waaQ	DG	SNP-NonSyn	0	0	0	0	0	0	0	0	0	0	0	0	0	0	0	0	0	0	0	0	0	1	0	1	0	0	0	0	0	0	0	0	0	0	0	0	0
waaQ:IS,ig		3808134	3808137		0		4	36	3567	waaQ		MOB-intergenic	0	0	0	0	0	0	0	0	0	0	0	0	0	0	1	1	0	0	0	0	1	0	0	0	1	0	0	1	0	0	0	0	0	1	1	0	0
waaQ:ig	AC	3808176	3808176		0		0	78	3567	waaQ		SNP-intergenic	0	0	0	0	0	0	0	0	0	0	0	0	0	0	0	0	0	0	0	0	0	0	0	0	0	0	0	0	1	1	0	0	0	0	0	0	0
yicJ:IS,ig		3836206	3836210		0		5	277	3592	yicJ		MOB-intergenic	0	0	0	0	0	0	0	0	0	0	0	0	0	0	0	0	0	0	0	0	0	0	0	0	0	0	0	0	0	0	0	0	0	0	0	0	0
asnA:G41V	GT	3927276	3927276		0		0	122	3684	asnA	GV	SNP-NonSyn	0	0	0	0	0	0	0	0	0	0	0	0	0	0	0	0	0	0	0	0	0	0	0	0	0	0	0	0	0	0	0	0	0	0	0	0	0
hdfR-purH:CN		3946850	4208000		3917	purH	261150	0	3696	hdfR		CN	0	0	0	0	0	0	0	0	0	0	0	0	1	0	0	0	0	0	0	0	0	0	0	0	0	0	0	0	0	0	0	0	0	0	0	0	0
ilvD:D,if		3954954	3954965		0		12	1476	3703	ilvD		DEL-IF	0	0	0	0	0	0	0	0	0	0	0	0	0	0	0	0	0	0	0	0	0	0	0	0	0	0	0	0	0	0	0	0	0	0	0	0	0
trxA:IS		3965847	3965855		0		9	86	3711	trxA		MOB-IS1	0	0	0	0	1	0	1	0	0	0	0	0	0	0	0	0	0	0	0	0	0	0	0	0	0	0	0	0	0	0	0	0	0	0	0	0	0
corA:S274S	CT	4002247	4002247		0		0	822	3744	corA	SS	SNP-Syn	0	0	0	0	1	0	0	0	0	0	0	0	0	0	0	0	0	0	0	0	0	0	0	0	0	0	0	0	0	0	0	0	0	0	0	0	0
rhaR:W100*	GA	4098944	4098944		0		0	299	3827	rhaR	W*	SNP-NonSyn	0	0	0	0	0	0	0	0	0	0	0	0	0	0	0	0	0	0	0	0	0	0	0	0	0	0	0	0	0	0	0	0	0	0	0	0	0
murB-yjtD:CN		4171860	4641652		4302	yjtD	469792	0	3887	murB		CN	0	0	0	0	0	0	0	0	0	0	0	0	0	0	0	0	0	0	0	0	0	0	0	0	0	0	0	1	0	0	0	0	0	0	0	0	0
yjbE:ig	AG	4235655	4235655		0		0	251	3933	yjbE		SNP-intergenic	0	0	0	0	0	0	0	0	0	0	0	0	0	0	0	0	0	0	0	0	0	0	0	0	0	0	0	0	0	0	0	0	0	0	0	0	0
melB:IS		4343456	4343460		0		5	87	4028	melB		MOB-IS2	0	0	0	0	0	0	0	0	0	0	0	0	0	0	0	0	0	0	0	0	0	0	0	0	0	0	0	0	0	0	0	0	0	0	0	0	0
mscM:S898*	GT	4386678	4386678		0		0	2693	4069	mscM	S*	SNP-NonSyn	0	0	0	0	0	0	0	0	0	0	0	0	0	0	0	0	0	0	0	0	0	0	0	0	0	0	0	0	0	0	0	0	0	0	0	0	1
ytfK:V60F	GT	4439764	4439764		0		0	178	4124	ytfK	VF	SNP-NonSyn	0	0	0	0	0	0	0	0	0	0	0	0	0	1	0	0	0	0	0	0	0	0	0	0	0	0	0	0	0	0	0	0	0	0	0	0	0
ytfP:I103T	TC	4448201	4448201		0		0	308	4129	ytfP	IT	SNP-NonSyn	0	0	0	0	0	0	0	0	0	0	0	0	0	0	1	1	0	0	0	0	0	0	0	0	0	0	0	0	0	0	0	0	0	0	0	0	0
[truncated: 62 more columns]
