# Supplementary material for: Multistep diversification in spatiotemporal bacterial-phage coevolution
Source: Nat Commun. 2022 Dec 28;13:7971. doi: 10.1038/s41467-022-35351-w (PMC9797572; doi:10.1038/s41467-022-35351-w)
Supplement: Supplementary file 7 — Supplementary Data 4 [file 41467_2022_35351_MOESM7_ESM.xlsx]

## Sheet: Sheet1
mutName	Call	genomePos1	genomePos2	InsSeq	gene2	geneNm2	Length	ORFpos1	gene1	geneNm1	AA	mutType	preexisting_loci	genotype_ 1	genotype_ 2	genotype_ 3	genotype_ 4	genotype_ 5	genotype_ 6	genotype_ 7	genotype_ 8	genotype_ 9	genotype_ 10	genotype_ 11	genotype_ 12	genotype_ 13	genotype_ 14	genotype_ 15	genotype_ 16	genotype_ 17	genotype_ 18	genotype_ 19	genotype_ 20	genotype_ 21	genotype_ 22	genotype_ 23	genotype_ 24	genotype_ 25	genotype_ 26	genotype_ 27	genotype_ 28	genotype_ 29	genotype_ 30	genotype_ 31	genotype_ 32	genotype_ 33	genotype_ 34	genotype_ 35	genotype_ 36
0.3:ig(2)	AG	70	70		0		0	855	1	gene 0.3		SNP-intergenic	FALSE	0	0	0	0	0	0	0	0	0	0	0	0	0	0	0	0	0	0	0	0	0	0	0	0	0	0	0	0	0	0	0	0	0	0	0	0
0.3:ig(3)	TC	212	212		0		0	713	1	gene 0.3		SNP-intergenic	FALSE	0	0	0	0	0	0	0	0	0	0	0	0	0	0	0	0	0	0	0	0	0	0	0	0	0	0	0	0	0	0	0	0	0	0	0	0
0.3:D,ig(1)		302	314		0		13	623	1	gene 0.3		DEL-intergenic	FALSE	0	0	0	0	0	0	0	0	0	0	0	0	0	0	0	0	0	0	0	0	0	0	0	0	0	0	0	0	0	0	0	0	0	0	0	0
0.3:ig(6)	AG	392	392		0		0	533	1	gene 0.3		SNP-intergenic	FALSE	0	0	0	0	0	0	0	0	0	0	0	0	0	0	0	0	0	0	0	0	0	0	0	0	0	0	0	0	0	0	0	0	0	0	0	0
0.3:ig(1)	TG	524	524		0		0	401	1	gene 0.3		SNP-intergenic	FALSE	0	0	0	0	0	0	0	0	0	0	0	0	0	0	0	0	0	0	0	0	0	0	0	0	0	0	0	0	0	0	0	0	0	0	0	0
0.3:ig(7)	AC	529	529		0		0	396	1	gene 0.3		SNP-intergenic	FALSE	0	0	0	0	0	0	0	0	0	0	0	0	0	0	0	0	0	0	0	0	0	0	0	0	0	0	0	0	0	0	0	0	0	0	0	0
0.3:D,ig(2)		582	582		0		1	343	1	gene 0.3		DEL-intergenic	FALSE	0	0	0	0	0	0	0	0	0	0	0	0	0	0	0	0	0	0	0	0	0	1	0	0	1	0	0	0	0	0	0	0	1	0	0	0
0.3:ig(4)	AG	607	607		0		0	318	1	gene 0.3		SNP-intergenic	FALSE	0	0	0	0	0	0	0	0	0	0	0	0	0	0	0	0	0	0	0	0	0	0	1	0	0	0	0	0	0	0	0	0	0	0	0	0
0.3:ig(5)	GA	875	875		0		0	50	1	gene 0.3		SNP-intergenic	FALSE	0	0	0	0	0	0	0	0	0	0	0	0	0	0	0	0	0	0	0	0	0	0	0	0	0	0	0	0	0	0	0	0	0	0	0	0
0.3:D74G	AG	1145	1145		0		0	221	1	gene 0.3	DG	SNP-NonSyn	FALSE	0	0	0	0	0	0	0	0	0	0	0	0	0	0	0	0	0	0	0	0	0	0	0	0	0	0	0	0	0	0	0	0	0	0	0	0
0.3:W95S	GC	1208	1208		0		0	284	1	gene 0.3	WS	SNP-NonSyn	FALSE	0	0	0	0	0	0	0	0	0	0	0	0	0	0	0	0	0	0	0	0	0	0	0	0	0	0	0	0	0	0	0	0	0	0	0	0
0.3-0.7:D		1257	2736		6	gene 0.7	1480	0	1	gene 0.3		DEL-multiple	FALSE	0	0	0	0	0	0	0	0	0	0	0	0	0	0	0	0	0	0	0	0	0	0	0	0	0	0	0	0	0	0	0	0	0	0	0	0
0.5:D,fs		1625	1625		0		1	129	3	gene 0.5		DEL-FS	FALSE	0	0	0	0	0	0	0	0	0	0	0	0	0	0	0	0	0	0	0	0	0	0	0	0	0	0	0	0	0	0	0	0	0	0	0	0
0.6B:I,fs		1896	1896	ACAACCTCGAACGCCGCAAGGAA	0		1	260	4	possible gene 0.6B		INS-FS	FALSE	1	0	0	0	1	0	0	1	0	1	1	0	1	1	0	1	0	0	0	0	0	0	0	0	0	0	0	0	0	0	0	0	0	0	0	0
0.6B:N51S	AG	1947	1947		0		0	152	4	possible gene 0.6B	NS	SNP-NonSyn	FALSE	0	0	0	0	0	0	0	0	0	1	0	0	0	0	0	0	0	0	0	0	0	0	0	0	0	0	0	0	0	0	0	0	0	0	0	0
0.6B:*59*	GA	1972	1972		0		0	177	4	possible gene 0.6B	**	SNP-Syn	FALSE	1	0	0	0	1	0	0	1	0	1	1	0	1	1	0	1	0	0	0	0	0	0	0	0	0	0	0	0	0	0	0	0	0	0	0	0
0.7:T4P	AC	2030	2030		0		0	10	6	gene 0.7	TP	SNP-NonSyn	FALSE	0	0	0	0	0	0	0	0	0	0	0	0	0	0	0	0	0	0	0	0	0	0	0	0	0	0	0	0	0	0	0	0	0	0	0	0
0.7:N49D	AG	2165	2165		0		0	145	6	gene 0.7	ND	SNP-NonSyn	FALSE	0	0	0	0	0	0	0	0	0	0	0	0	0	0	0	0	0	0	1	0	0	0	1	0	0	0	0	0	0	0	0	0	0	0	0	0
0.7:G95D	GA	2304	2304		0		0	284	6	gene 0.7	GD	SNP-NonSyn	FALSE	0	0	0	0	0	0	0	0	0	0	0	0	0	0	0	0	0	0	0	0	0	0	0	0	0	0	0	0	0	0	0	0	0	0	0	0
0.7:C162F	GT	2505	2505		0		0	485	6	gene 0.7	CF	SNP-NonSyn	FALSE	0	0	0	0	0	0	0	0	0	0	0	0	0	0	0	0	0	0	0	0	0	0	0	0	0	0	0	0	0	0	0	0	0	0	0	0
0.7:E176E	GA	2548	2548		0		0	528	6	gene 0.7	EE	SNP-Syn	FALSE	0	0	0	0	0	0	0	0	0	0	0	0	0	0	0	0	0	0	0	0	0	0	0	0	0	0	0	0	0	0	0	0	0	0	0	0
0.7:K244N	AC	2752	2752		0		0	732	6	gene 0.7	KN	SNP-NonSyn	FALSE	0	0	0	0	0	0	0	0	0	0	0	0	0	0	0	0	0	0	0	0	0	0	0	0	0	0	0	0	0	0	0	0	0	0	0	0
0.7:K266Q	AC	2816	2816		0		0	796	6	gene 0.7	KQ	SNP-NonSyn	FALSE	0	0	0	0	0	0	0	0	0	0	0	0	0	0	0	0	0	0	0	0	0	0	0	0	0	0	0	0	0	0	0	0	0	0	0	0
0.7:D,fs		3088	3097		0		10	1067	6	gene 0.7		DEL-FS	FALSE	0	0	0	0	0	0	0	0	0	0	0	0	0	0	0	0	0	0	0	0	0	0	0	0	0	0	0	0	0	0	0	0	0	0	0	0
1:T23A	AG	3237	3237		0		0	67	7	gene 1	TA	SNP-NonSyn	FALSE	0	0	0	0	0	0	0	0	0	0	0	0	0	0	0	0	0	0	0	0	0	0	0	0	0	0	0	0	1	0	0	0	0	0	0	0
1:L77L	AG	3401	3401		0		0	231	7	gene 1	LL	SNP-Syn	FALSE	1	1	1	1	1	1	1	1	1	1	1	1	1	1	1	1	1	0	0	1	1	0	0	1	0	0	0	0	0	0	0	0	0	0	0	0
1:N131S	AG	3562	3562		0		0	392	7	gene 1	NS	SNP-NonSyn	FALSE	0	1	0	0	0	0	0	0	1	0	0	1	0	0	1	0	0	0	0	0	0	0	0	0	0	0	0	0	0	0	0	0	0	0	0	0
1:S139G	AG	3585	3585		0		0	415	7	gene 1	SG	SNP-NonSyn	FALSE	0	0	0	0	0	0	0	0	0	0	0	0	0	0	0	0	0	0	0	0	0	0	0	0	0	0	0	0	0	0	0	0	0	0	0	0
1:M313I	GA	4109	4109		0		0	939	7	gene 1	MI	SNP-NonSyn	FALSE	0	0	0	0	0	0	0	0	0	0	0	0	0	0	0	0	0	0	1	0	0	0	1	0	0	0	0	0	0	0	0	0	0	0	0	0
1:T440A	AG	4488	4488		0		0	1318	7	gene 1	TA	SNP-NonSyn	FALSE	0	0	0	0	0	0	0	0	0	0	0	0	0	0	0	0	0	0	0	0	0	0	0	0	0	0	0	0	0	0	0	0	0	0	0	0
1:A827V	CT	5650	5650		0		0	2480	7	gene 1	AV	SNP-NonSyn	FALSE	0	0	0	0	0	0	0	0	0	0	0	0	0	0	0	0	0	0	0	0	0	0	0	0	0	0	0	0	0	0	0	0	0	0	0	1
1:T835A	AG	5673	5673		0		0	2503	7	gene 1	TA	SNP-NonSyn	FALSE	0	0	0	0	0	0	0	0	0	0	0	0	0	0	0	0	0	0	0	0	0	0	0	0	0	0	0	0	0	0	0	0	0	0	0	0
1.1:D,ig		5849	5923		0		75	158	8	gene 1.1		DEL-intergenic	FALSE	1	1	1	1	1	1	1	1	1	1	1	1	1	1	1	1	1	1	1	1	1	0	1	1	0	0	0	1	0	0	0	1	0	1	0	0
1.1:H35P	AC	6110	6110		0		0	104	8	gene 1.1	HP	SNP-NonSyn	FALSE	0	0	0	0	0	0	0	0	0	0	0	0	0	0	0	0	0	1	0	0	0	0	0	0	0	0	0	1	0	0	0	1	0	1	0	0
1.2:R44R	TC	6268	6268		0		0	132	9	gene 1.2	RR	SNP-Syn	FALSE	0	0	0	0	0	0	0	0	0	0	0	0	0	0	0	0	0	0	0	0	0	1	0	0	0	0	0	0	0	0	0	0	0	0	0	0
1.3:S57T	TA	6643	6643		0		0	169	10	gene 1.3	ST	SNP-NonSyn	FALSE	0	0	0	0	0	0	0	0	0	0	0	0	0	0	0	0	0	0	0	0	0	0	0	0	0	0	0	1	0	0	0	0	0	0	0	0
1.3:G142G	AG	6900	6900		0		0	426	10	gene 1.3	GG	SNP-Syn	FALSE	0	0	0	0	0	0	0	0	0	0	0	0	0	0	0	0	0	0	0	0	0	0	0	0	0	0	0	0	0	0	0	0	0	0	0	0
1.3:D162G	AG	6959	6959		0		0	485	10	gene 1.3	DG	SNP-NonSyn	FALSE	0	0	0	0	0	0	0	0	0	0	0	0	0	0	0	0	0	0	0	0	0	0	0	0	0	0	0	0	0	0	0	0	0	0	0	0
1.3:A286T	GA	7330	7330		0		0	856	10	gene 1.3	AT	SNP-NonSyn	FALSE	0	0	0	0	0	0	0	0	0	0	0	0	0	0	0	0	0	0	0	0	0	1	0	0	0	0	0	0	0	0	0	0	0	0	0	0
1.4:V28A	TC	7690	7690		0		0	83	11	gene 1.4	VA	SNP-NonSyn	FALSE	0	0	0	0	0	0	0	0	0	0	0	0	0	0	0	0	0	0	0	0	0	0	0	0	0	0	0	0	0	0	0	0	0	0	0	0
1.5-1.6:D		7782	7898		13	gene 1.6	117	0	12	gene 1.5		DEL-multiple	FALSE	0	0	0	0	0	0	0	0	0	0	0	0	0	0	0	0	0	0	0	0	0	0	0	0	0	0	0	0	0	0	0	0	0	0	0	0
1.6:R81*	CT	8146	8146		0		0	241	13	gene 1.6	R*	SNP-NonSyn	FALSE	0	0	0	0	0	0	0	0	0	0	0	0	0	0	0	0	0	0	0	0	0	0	0	0	0	0	0	0	0	0	0	0	0	0	0	0
1.7:I,fs		8193	8193	G	0		1	27	14	gene 1.7		INS-FS	FALSE	0	0	0	0	0	0	0	0	0	0	0	0	0	0	0	0	0	0	0	0	0	0	0	0	1	0	0	0	0	0	0	0	0	0	0	0
2:D12G	AG	8932	8932		0		0	35	16	gene 2	DG	SNP-NonSyn	FALSE	0	0	0	0	0	0	0	0	0	0	0	0	0	0	0	0	0	0	0	0	0	0	0	0	0	0	0	0	1	0	0	0	0	0	0	0
2.5:G146D	GA	9594	9594		0		0	437	17	gene 2.5	GD	SNP-NonSyn	FALSE	0	0	0	0	0	0	0	0	0	0	0	0	0	0	0	0	0	0	0	0	0	0	0	0	0	0	0	0	0	0	0	0	0	0	0	0
3.5:A2V	CT	10710	10710		0		0	5	20	gene 3.5	AV	SNP-NonSyn	FALSE	0	0	0	0	0	0	0	0	0	0	0	0	0	0	0	0	0	0	0	0	0	0	0	0	0	0	0	0	0	0	0	0	0	0	0	0
3.5:A2A	TC	10711	10711		0		0	6	20	gene 3.5	AA	SNP-Syn	FALSE	0	0	0	0	0	0	0	0	0	0	0	0	0	0	0	0	0	0	0	0	0	0	0	0	0	0	0	0	0	0	0	0	0	0	0	0
3.5:D54E	CA	10867	10867		0		0	162	20	gene 3.5	DE	SNP-NonSyn	FALSE	0	0	0	0	0	0	0	0	0	0	0	0	0	0	0	0	0	0	0	0	0	0	0	0	0	0	0	0	0	0	0	0	0	0	0	0
3.8:ig	AG	11179	11179		0		0	46	21	gene 3.8		SNP-intergenic	FALSE	0	0	0	0	0	0	0	0	0	0	0	0	0	0	0	0	0	0	0	0	0	0	0	0	0	0	0	0	0	0	0	0	0	0	0	0
3.8:L44L	TC	11354	11354		0		0	130	21	gene 3.8	LL	SNP-Syn	FALSE	0	0	0	0	0	0	0	0	0	0	0	0	0	0	0	0	0	0	0	0	0	0	0	0	0	0	0	0	0	0	0	0	0	0	0	0
3.8:W74R	TC	11444	11444		0		0	220	21	gene 3.8	WR	SNP-NonSyn	FALSE	0	0	0	0	0	0	0	0	0	0	0	0	0	0	0	0	0	0	0	0	0	1	0	0	1	0	0	0	0	0	0	0	0	0	0	0
4B:T257M	CT	12523	12523		0		0	770	24	gene 4B/helicase [14	TM	SNP-NonSyn	FALSE	0	0	0	0	0	0	0	0	0	0	0	0	0	0	0	0	0	0	0	0	0	0	0	0	0	0	0	0	0	0	0	0	0	0	0	0
4B:V395G	TG	12937	12937		0		0	1184	24	gene 4B/helicase [14	VG	SNP-NonSyn	FALSE	0	0	0	0	0	0	0	0	0	0	0	0	0	0	0	0	0	1	0	0	0	0	0	0	0	0	0	1	0	0	0	1	0	1	0	0
4.5:A82T	GA	13827	13827		0		0	244	27	gene 4.5	AT	SNP-NonSyn	FALSE	0	0	0	0	0	0	0	0	0	0	0	0	0	0	0	0	0	0	0	0	0	0	0	0	0	0	0	0	0	0	0	0	0	0	0	0
5:K140T	AC	14771	14771		0		0	419	29	gene 5	KT	SNP-NonSyn	FALSE	0	0	0	0	0	0	0	0	0	0	0	0	0	0	0	0	0	0	0	0	0	0	1	0	0	0	0	0	0	0	0	0	0	0	0	0
5:R255R	TC	15117	15117		0		0	765	29	gene 5	RR	SNP-Syn	FALSE	0	0	0	0	0	0	0	0	0	0	0	0	0	0	0	0	0	0	0	0	0	0	0	0	0	1	0	0	0	0	0	0	0	0	0	0
5:S419P	TC	15607	15607		0		0	1255	29	gene 5	SP	SNP-NonSyn	FALSE	0	0	0	0	0	0	0	0	0	0	0	0	0	0	0	0	0	0	0	0	0	0	0	0	0	0	0	0	0	0	0	0	0	0	0	0
5:Q450Q	GA	15702	15702		0		0	1350	29	gene 5	QQ	SNP-Syn	FALSE	0	0	0	0	0	0	0	0	0	0	0	0	0	0	0	0	0	0	0	0	0	0	0	0	0	0	0	0	1	0	0	0	0	0	0	0
5:A563V	CT	16040	16040		0		0	1688	29	gene 5	AV	SNP-NonSyn	FALSE	0	0	0	0	0	0	0	0	0	0	0	0	0	0	0	0	0	0	0	0	0	0	0	0	0	0	0	0	0	1	0	0	0	0	0	0
5:R599R	TC	16149	16149		0		0	1797	29	gene 5	RR	SNP-Syn	FALSE	0	0	0	0	0	0	0	0	0	0	0	0	0	0	0	0	0	0	0	0	0	0	0	0	0	1	0	0	0	0	0	0	0	0	0	0
5:G618G	TC	16206	16206		0		0	1854	29	gene 5	GG	SNP-Syn	FALSE	0	0	0	0	0	0	0	0	0	0	0	0	0	0	0	0	0	0	0	0	0	0	0	0	0	0	0	0	0	0	0	0	0	0	0	0
5:I626M	TG	16230	16230		0		0	1878	29	gene 5	IM	SNP-NonSyn	FALSE	0	0	0	0	0	0	0	0	0	0	0	0	0	0	0	0	0	0	0	0	0	0	0	0	0	0	0	0	0	0	0	0	0	0	0	0
5.3:M30I	GA	16572	16572		0		0	90	30	gene 5.3	MI	SNP-NonSyn	FALSE	0	0	0	0	0	0	0	0	0	0	0	0	0	0	0	0	0	0	1	0	0	0	0	0	0	0	0	0	0	0	0	0	0	0	0	0
5.3:I,fs		16808	16808	GT	0		1	325	30	gene 5.3		INS-FS	FALSE	0	0	0	0	0	0	0	0	0	0	0	0	0	0	0	0	0	0	0	0	0	0	0	0	0	0	0	0	0	0	0	0	0	0	0	0
5.5:L30L	GA	16940	16940		0		0	90	32	gene 5.5	LL	SNP-Syn	FALSE	0	0	0	0	0	0	0	0	0	0	0	0	0	0	0	0	0	0	0	0	0	0	0	0	0	0	0	0	0	0	0	0	0	0	0	0
5.9:G18A	GC	17411	17411		0		0	53	34	gene 5.9	GA	SNP-NonSyn	FALSE	0	0	0	0	0	0	0	0	0	0	0	0	0	0	0	0	0	0	0	0	0	0	0	0	0	0	0	0	0	0	0	0	0	0	0	0
6:R71C	CT	17714	17714		0		0	211	35	gene 6	RC	SNP-NonSyn	FALSE	0	0	0	0	0	0	0	0	0	0	0	0	0	0	0	0	0	0	0	0	0	1	0	0	0	0	0	0	0	0	0	0	0	0	0	0
6:R129L	GT	17889	17889		0		0	386	35	gene 6	RL	SNP-NonSyn	FALSE	0	0	0	0	0	0	0	0	0	0	0	0	0	0	0	0	0	0	0	0	0	0	0	0	0	0	0	0	0	0	0	0	0	0	0	0
6:T224A	AG	18173	18173		0		0	670	35	gene 6	TA	SNP-NonSyn	FALSE	0	0	0	0	0	0	0	1	0	0	0	0	0	0	0	0	0	0	0	0	0	0	0	0	0	0	0	0	0	0	0	0	0	0	0	0
6:D248D	CT	18247	18247		0		0	744	35	gene 6	DD	SNP-Syn	FALSE	0	0	0	0	0	0	0	0	0	0	0	0	0	0	0	0	0	0	0	0	0	0	0	0	0	0	0	0	1	0	0	0	0	0	0	0
6.7:S37P	TC	18972	18972		0		0	109	38	gene 6.7	SP	SNP-NonSyn	FALSE	0	0	1	0	0	1	0	0	0	0	0	0	0	0	0	0	0	0	0	0	0	0	0	0	0	0	0	0	0	0	0	0	0	0	0	0
7.3:T13I	CT	19572	19572		0		0	38	40	gene 7.3	TI	SNP-NonSyn	FALSE	0	0	0	0	0	0	0	0	0	0	0	0	0	0	0	0	0	1	1	0	0	0	1	0	0	0	0	1	0	0	0	1	0	1	0	0
7.3:E22G	AG	19599	19599		0		0	65	40	gene 7.3	EG	SNP-NonSyn	FALSE	0	0	0	0	0	0	0	0	0	0	0	0	0	0	0	0	0	0	0	0	0	0	0	0	0	0	0	0	0	0	0	0	0	0	0	1
7.3:G23V	GT	19602	19602		0		0	68	40	gene 7.3	GV	SNP-NonSyn	FALSE	0	0	0	0	0	0	0	0	0	0	0	0	0	0	0	0	0	0	0	0	0	0	0	0	0	0	0	0	0	0	0	0	0	0	0	0
7.3:E67A	AC	19734	19734		0		0	200	40	gene 7.3	EA	SNP-NonSyn	FALSE	0	0	0	0	0	0	0	0	0	0	0	0	0	0	1	0	0	0	0	0	0	0	0	0	0	0	0	0	0	0	0	0	0	0	0	0
7.3:R80H	GA	19773	19773		0		0	239	40	gene 7.3	RH	SNP-NonSyn	FALSE	0	0	0	0	0	0	0	0	0	0	0	0	0	0	0	0	0	0	0	0	0	0	0	0	0	0	0	0	0	0	0	0	0	0	0	0
7.3:N98D	AG	19826	19826		0		0	292	40	gene 7.3	ND	SNP-NonSyn	FALSE	1	1	1	1	1	1	1	1	1	1	1	1	0	1	1	1	0	0	0	0	0	0	0	0	0	0	0	0	0	0	0	0	0	0	0	0
7.7:H104R	AG	20158	20158		0		0	311	41	gene 7.7	HR	SNP-NonSyn	FALSE	0	0	0	0	0	0	0	0	0	0	0	0	0	0	0	0	0	0	0	0	0	0	0	0	0	0	0	0	0	0	0	0	0	0	0	0
8:I269T	TC	21045	21045		0		0	806	42	gene 8	IT	SNP-NonSyn	FALSE	0	0	0	0	0	0	0	0	0	0	0	0	0	0	0	0	0	0	0	0	0	0	0	0	0	0	0	0	0	1	0	0	0	0	0	0
8:A524D	CA	21810	21810		0		0	1571	42	gene 8	AD	SNP-NonSyn	FALSE	0	0	0	0	0	0	0	0	0	0	0	0	0	0	0	0	0	1	0	0	0	0	0	0	0	0	0	0	0	0	0	0	0	0	0	0
8:P534L	CT	21840	21840		0		0	1601	42	gene 8	PL	SNP-NonSyn	FALSE	0	0	0	0	0	0	0	0	0	0	0	0	0	0	0	0	1	0	0	1	0	0	0	1	0	0	0	0	0	0	0	0	0	0	0	0
9:D70A	AC	22158	22158		0		0	209	43	gene 9	DA	SNP-NonSyn	FALSE	0	0	0	0	0	0	0	0	0	0	0	0	0	0	0	0	0	0	0	0	0	0	0	0	0	0	0	0	0	0	0	0	0	0	0	0
9:I78V	AG	22181	22181		0		0	232	43	gene 9	IV	SNP-NonSyn	FALSE	0	0	0	0	0	0	0	0	0	0	0	0	0	0	0	0	0	0	0	0	0	0	0	0	0	0	0	0	0	0	0	0	0	0	0	0
10A:N114D	AG	23306	23306		0		0	340	45	gene 10A	ND	SNP-NonSyn	FALSE	0	0	0	0	0	0	0	0	0	0	0	0	0	0	0	0	0	0	0	0	0	0	0	0	0	0	0	0	0	0	0	0	0	0	0	0
10A:N153N	TC	23425	23425		0		0	459	45	gene 10A	NN	SNP-Syn	FALSE	0	0	0	0	0	0	0	0	0	0	0	0	0	0	0	0	0	1	0	0	0	0	0	0	0	0	0	0	0	0	0	0	0	0	0	0
10A:Q169P	AC	23472	23472		0		0	506	45	gene 10A	QP	SNP-NonSyn	FALSE	0	0	0	0	0	0	0	0	0	0	0	0	0	0	0	0	0	0	0	0	0	0	0	0	0	0	0	0	0	0	0	0	0	0	0	0
10A:E263G	AG	23754	23754		0		0	788	45	gene 10A	EG	SNP-NonSyn	FALSE	0	0	0	0	0	0	0	0	0	0	0	0	0	0	0	0	0	0	0	0	0	0	0	0	0	0	0	0	0	0	0	0	0	0	0	1
10A:G267G	TG	23767	23767		0		0	801	45	gene 10A	GG	SNP-Syn	FALSE	0	0	0	0	0	0	0	0	0	0	0	0	0	0	0	0	0	0	0	0	0	0	0	0	0	0	0	0	0	0	0	0	0	0	0	0
10A:E278K	GA	23798	23798		0		0	832	45	gene 10A	EK	SNP-NonSyn	FALSE	0	0	0	0	0	0	0	0	0	0	0	0	0	0	0	0	0	0	0	0	0	0	0	0	0	0	0	0	0	0	0	0	0	0	0	0
10A:V281A	TC	23808	23808		0		0	842	45	gene 10A	VA	SNP-NonSyn	FALSE	0	0	0	0	0	0	0	0	0	0	0	0	0	0	0	0	0	0	0	0	0	0	0	0	0	0	0	0	0	0	0	0	0	0	0	0
10B:D,fs(1)		23991	23991		0		1	1024	44	gene 10B		DEL-FS	FALSE	0	0	0	0	0	0	0	0	0	0	0	0	0	0	0	0	0	0	0	0	0	0	0	0	0	0	0	0	0	0	0	0	0	0	0	1
10B:G4E	GA	23999	23999		0		0	11	44	gene 10B	GE	SNP-NonSyn	FALSE	0	0	0	0	0	0	0	0	0	0	0	0	0	0	0	0	0	0	0	0	0	0	0	0	0	0	0	0	0	0	0	0	0	0	0	1
10B:D,if		24011	24088		0		78	1044	44	gene 10B		DEL-IF	FALSE	0	0	0	0	0	0	0	0	0	0	0	0	0	0	1	0	0	0	0	0	0	0	0	0	0	0	0	0	0	0	0	0	0	0	0	0
10B:I,fs		24013	24013	G	0		1	1046	44	gene 10B		INS-FS	FALSE	0	0	0	0	0	0	0	1	0	0	0	0	0	0	0	1	0	0	0	0	0	0	0	0	0	0	0	0	0	0	0	0	0	0	0	0
10B:D,fs(2)		24013	24013		0		1	1046	44	gene 10B		DEL-FS	FALSE	0	0	0	0	0	0	0	0	0	0	0	0	0	0	0	0	0	0	0	0	0	0	0	0	0	0	0	0	0	0	0	0	0	0	0	0
10B:S11P	TC	24019	24019		0		0	31	44	gene 10B	SP	SNP-NonSyn	FALSE	0	0	0	0	0	0	0	0	0	0	0	0	0	0	0	0	0	0	0	0	0	0	0	0	0	0	0	0	0	0	0	0	0	0	0	0
10B:A15A	TC	24033	24033		0		0	45	44	gene 10B	AA	SNP-Syn	FALSE	0	0	0	0	0	0	0	0	1	0	0	0	0	0	0	0	0	0	0	0	0	0	0	0	0	0	0	0	0	0	0	0	0	0	0	0
10B:P17P	CT	24039	24039		0		0	51	44	gene 10B	PP	SNP-Syn	FALSE	0	0	0	0	0	0	0	0	0	0	0	0	0	0	0	0	0	0	0	0	0	0	0	0	0	0	0	0	0	0	0	0	0	0	0	0
10B:S21I	GT	24050	24050		0		0	62	44	gene 10B	SI	SNP-NonSyn	FALSE	0	0	0	0	0	0	0	0	0	0	0	0	0	0	0	0	0	0	0	0	0	0	0	0	0	0	0	0	0	0	0	0	0	0	0	0
10B:Q57*	CT	24157	24157		0		0	169	44	gene 10B	Q*	SNP-NonSyn	FALSE	0	0	0	0	0	0	0	0	0	0	0	0	0	0	0	0	0	0	0	0	0	0	0	0	0	0	0	0	0	0	0	0	0	0	0	0
11:D,ig		24209	24209		0		1	19	46	gene 11		DEL-intergenic	TRUE	0	0	0	0	0	0	0	0	0	0	0	0	0	0	0	0	0	0	0	0	0	0	0	0	0	0	0	0	0	0	0	0	0	0	0	0
11:I,ig		24209	24209	T	0		1	19	46	gene 11		INS-intergenic	TRUE	0	0	0	0	0	0	0	0	0	0	0	0	0	0	0	0	0	0	1	0	0	0	1	0	0	0	0	0	0	0	0	0	0	0	0	0
11:R2C	CT	24231	24231		0		0	4	46	gene 11	RC	SNP-NonSyn	FALSE	0	0	0	0	0	0	0	0	0	0	0	0	0	0	0	0	0	0	0	0	0	0	0	0	0	0	0	0	0	0	0	0	0	0	0	1
11:I,if		24237	24237	CAT	0		1	9	46	gene 11		INS-IF	FALSE	0	0	0	0	0	0	0	0	0	0	0	0	0	0	0	0	0	0	0	0	0	0	0	0	0	0	0	0	1	0	0	0	0	0	0	0
11:Y4C	AG	24238	24238		0		0	11	46	gene 11	YC	SNP-NonSyn	FALSE	0	0	0	0	0	0	0	0	0	0	0	0	0	0	0	0	0	0	0	0	0	0	0	0	0	0	0	0	0	1	0	0	0	0	0	0
11:D5N	GA	24240	24240		0		0	13	46	gene 11	DN	SNP-NonSyn	FALSE	0	0	0	0	0	0	0	0	0	0	0	0	0	0	0	0	0	0	0	0	0	0	0	0	0	0	0	0	0	0	0	0	0	0	0	0
11:A11T	GA	24258	24258		0		0	31	46	gene 11	AT	SNP-NonSyn	FALSE	0	0	0	0	0	0	0	0	0	0	0	1	0	0	0	0	0	0	0	0	0	0	0	0	0	0	0	0	0	0	0	0	0	0	0	0
11:S15P	TC	24270	24270		0		0	43	46	gene 11	SP	SNP-NonSyn	FALSE	0	0	0	0	0	0	0	0	0	0	0	0	0	0	0	0	0	0	0	0	0	1	0	0	1	0	0	0	0	0	0	0	1	0	0	0
11:N18S	AG	24280	24280		0		0	53	46	gene 11	NS	SNP-NonSyn	FALSE	0	0	0	0	0	0	0	0	0	0	0	0	0	0	0	0	0	0	0	0	0	0	0	0	0	0	0	0	0	0	0	0	0	0	0	0
11:D35A	AC	24331	24331		0		0	104	46	gene 11	DA	SNP-NonSyn	FALSE	0	0	0	0	0	0	0	0	0	0	0	0	0	0	0	0	0	0	0	0	0	1	0	0	1	0	0	0	0	0	0	0	1	0	0	0
11:A36D	CA	24334	24334		0		0	107	46	gene 11	AD	SNP-NonSyn	FALSE	0	0	0	0	0	0	0	0	0	0	0	0	0	0	0	0	0	0	0	0	0	0	0	0	0	0	0	0	0	0	0	0	0	0	0	0
11:A40V	CT	24346	24346		0		0	119	46	gene 11	AV	SNP-NonSyn	FALSE	0	0	0	0	0	0	0	0	0	0	0	0	0	0	0	0	0	0	1	0	0	0	1	0	0	0	0	0	0	1	0	0	0	0	0	0
11:R44L	GT	24358	24358		0		0	131	46	gene 11	RL	SNP-NonSyn	FALSE	0	0	0	0	0	0	0	0	0	0	0	0	0	0	1	0	0	0	0	0	0	0	0	0	0	0	0	0	0	0	0	0	0	0	0	0
11:V139G	TG	24643	24643		0		0	416	46	gene 11	VG	SNP-NonSyn	FALSE	0	0	0	0	0	0	0	0	0	0	0	0	0	0	0	0	0	0	0	0	0	0	0	0	0	0	0	0	0	0	1	0	0	0	1	0
11:E164A	AC	24718	24718		0		0	491	46	gene 11	EA	SNP-NonSyn	FALSE	0	0	0	0	0	0	0	0	0	0	0	0	0	0	0	0	0	0	0	0	0	0	0	0	0	0	0	0	1	0	0	0	0	0	0	0
11:G180G	GC	24767	24767		0		0	540	46	gene 11	GG	SNP-Syn	FALSE	0	0	0	0	0	0	0	0	0	0	0	0	0	0	0	0	0	0	0	0	0	0	0	0	0	0	0	0	0	0	1	0	0	0	0	0
12:Q17R	AG	24891	24891		0		0	50	47	gene 12	QR	SNP-NonSyn	FALSE	0	0	0	0	0	0	0	0	0	0	0	0	0	0	0	0	0	0	0	0	0	0	0	0	0	0	0	0	0	0	0	0	0	0	0	0
12:N70S	AG	25050	25050		0		0	209	47	gene 12	NS	SNP-NonSyn	FALSE	0	0	0	0	0	0	0	0	0	0	0	0	0	0	0	0	0	0	0	0	0	0	0	0	0	0	0	0	0	0	0	0	0	0	0	0
12:D72N	GA	25055	25055		0		0	214	47	gene 12	DN	SNP-NonSyn	FALSE	0	0	0	0	0	0	0	0	0	0	0	0	0	0	0	0	0	0	0	0	0	0	0	0	0	0	0	0	0	0	0	0	0	0	0	0
12:Y77N	TA	25070	25070		0		0	229	47	gene 12	YN	SNP-NonSyn	FALSE	0	0	0	0	0	0	0	0	0	0	0	0	0	0	0	0	0	0	0	0	0	0	0	0	0	0	0	0	0	0	0	0	0	0	0	0
12:Y100H	TC	25139	25139		0		0	298	47	gene 12	YH	SNP-NonSyn	FALSE	0	0	0	0	0	0	0	0	0	0	0	0	0	0	0	0	1	0	0	1	1	0	0	1	0	0	0	0	0	0	0	0	0	0	0	0
12:N114T	AC	25182	25182		0		0	341	47	gene 12	NT	SNP-NonSyn	FALSE	0	0	0	0	0	0	0	0	0	0	0	0	0	0	0	0	0	0	0	0	0	0	0	0	0	0	0	0	0	0	0	0	0	0	0	0
12:V121A	TC	25203	25203		0		0	362	47	gene 12	VA	SNP-NonSyn	FALSE	0	0	0	0	0	0	0	0	0	0	0	0	0	0	0	0	0	0	0	0	0	0	0	0	0	0	0	0	0	0	0	0	0	0	0	0
12:F126L	TC	25217	25217		0		0	376	47	gene 12	FL	SNP-NonSyn	FALSE	0	0	0	0	0	0	0	0	0	0	0	0	0	0	0	0	0	0	0	0	0	0	0	0	0	0	0	0	0	0	0	0	0	0	0	0
12:V141A	TC	25263	25263		0		0	422	47	gene 12	VA	SNP-NonSyn	FALSE	0	0	0	0	0	0	0	0	0	0	0	0	0	0	0	0	0	0	0	0	0	0	0	0	0	0	0	0	0	0	0	0	0	0	0	1
12:S183R	TG	25390	25390		0		0	549	47	gene 12	SR	SNP-NonSyn	FALSE	0	0	0	0	0	0	0	0	0	0	0	0	0	0	0	0	0	0	0	0	0	0	0	0	0	0	0	0	0	0	0	0	0	0	0	0
12:Q184R	AG	25392	25392		0		0	551	47	gene 12	QR	SNP-NonSyn	FALSE	0	0	0	0	0	0	0	0	0	0	0	0	0	0	0	0	0	1	0	0	0	0	0	1	0	0	0	0	1	0	0	0	0	0	0	0
12:P185H	CA	25395	25395		0		0	554	47	gene 12	PH	SNP-NonSyn	FALSE	0	0	0	0	0	0	0	0	0	0	0	0	0	0	0	0	0	1	0	0	0	0	0	0	0	0	0	0	0	0	0	0	0	0	0	0
12:E186G	AG	25398	25398		0		0	557	47	gene 12	EG	SNP-NonSyn	FALSE	0	0	0	0	0	0	0	0	0	0	0	0	0	0	0	0	0	0	1	0	0	1	1	0	1	0	0	0	0	0	0	0	1	0	0	0
12:S209P	TC	25466	25466		0		0	625	47	gene 12	SP	SNP-NonSyn	FALSE	0	0	0	0	0	0	0	0	0	0	0	0	0	0	0	0	0	0	0	0	0	0	0	0	0	0	0	0	0	0	0	0	0	0	0	0
12:V215A	TC	25485	25485		0		0	644	47	gene 12	VA	SNP-NonSyn	FALSE	0	0	0	0	0	0	0	0	0	0	0	0	0	0	0	0	0	0	0	0	0	0	0	0	0	0	0	0	0	1	0	0	0	0	0	0
12:K236N	AC	25549	25549		0		0	708	47	gene 12	KN	SNP-NonSyn	FALSE	0	0	0	0	0	0	0	0	0	0	0	0	0	0	0	0	0	0	0	0	0	0	0	0	0	0	0	0	0	0	0	0	0	0	0	0
12:D285A	AC	25695	25695		0		0	854	47	gene 12	DA	SNP-NonSyn	FALSE	0	0	0	0	0	0	0	0	0	0	0	0	0	0	0	0	0	1	0	0	0	0	0	0	0	0	0	1	0	0	0	1	0	1	0	0
12:D387G	AG	26001	26001		0		0	1160	47	gene 12	DG	SNP-NonSyn	FALSE	0	0	0	0	0	0	0	0	0	0	0	0	0	0	0	0	0	0	1	0	0	0	0	0	0	0	0	0	0	0	0	0	0	0	0	0
12:V393A	TC	26019	26019		0		0	1178	47	gene 12	VA	SNP-NonSyn	FALSE	0	0	0	0	0	0	0	0	0	0	0	0	0	0	0	0	0	0	0	0	0	0	0	0	0	0	0	0	0	0	0	0	0	0	0	0
12:T397A	AG	26030	26030		0		0	1189	47	gene 12	TA	SNP-NonSyn	FALSE	0	0	0	0	0	0	0	0	0	0	0	0	0	0	0	0	0	0	0	0	0	0	0	0	0	0	0	0	1	0	0	0	0	0	0	0
12:A401V	CT	26043	26043		0		0	1202	47	gene 12	AV	SNP-NonSyn	FALSE	0	0	0	0	0	0	0	0	0	0	0	0	0	0	0	0	0	0	0	0	0	0	0	0	0	0	0	0	0	0	0	0	0	0	0	0
12:A426T	GA	26117	26117		0		0	1276	47	gene 12	AT	SNP-NonSyn	FALSE	0	0	0	0	0	0	0	0	0	0	0	0	0	0	0	0	0	0	0	0	0	0	1	0	0	0	0	0	0	0	0	0	0	0	0	0
12:R472M	GT	26256	26256		0		0	1415	47	gene 12	RM	SNP-NonSyn	FALSE	0	0	0	0	0	0	0	0	0	0	0	0	0	0	1	0	0	0	0	0	0	0	0	0	0	0	0	0	0	0	0	0	0	0	0	0
12:Q537Q	AG	26452	26452		0		0	1611	47	gene 12	QQ	SNP-Syn	FALSE	0	0	0	0	0	0	0	0	0	0	0	0	0	0	0	0	0	0	0	0	0	0	0	0	0	0	0	0	0	0	0	0	0	0	0	0
12:L552L	AG	26497	26497		0		0	1656	47	gene 12	LL	SNP-Syn	FALSE	0	0	0	0	0	0	0	0	0	0	0	0	0	0	0	0	0	0	0	0	0	0	0	0	0	0	0	0	0	0	0	0	0	0	0	0
12:D610A	AC	26670	26670		0		0	1829	47	gene 12	DA	SNP-NonSyn	FALSE	0	0	0	0	0	0	0	0	0	0	0	0	0	0	0	0	0	0	0	0	0	0	0	0	0	0	0	0	0	0	0	0	0	0	0	0
12:T641A	AG	26762	26762		0		0	1921	47	gene 12	TA	SNP-NonSyn	FALSE	0	0	0	0	0	0	0	0	0	0	0	0	0	0	0	0	0	0	0	0	0	0	0	0	0	0	0	0	0	0	0	0	0	0	0	0
12:S694P	TC	26921	26921		0		0	2080	47	gene 12	SP	SNP-NonSyn	FALSE	1	1	1	1	1	1	1	1	1	1	1	1	1	1	1	1	1	1	1	1	1	0	1	1	0	0	0	1	0	0	0	1	0	1	0	0
12:S694F	CT	26922	26922		0		0	2081	47	gene 12	SF	SNP-NonSyn	FALSE	0	0	0	0	0	0	0	0	0	0	0	0	0	0	0	0	0	0	0	0	0	0	0	0	0	1	1	0	0	0	1	0	0	0	0	0
12:N722D	AG	27005	27005		0		0	2164	47	gene 12	ND	SNP-NonSyn	FALSE	0	0	0	0	0	0	0	0	0	0	0	0	0	0	0	0	0	0	0	0	0	0	0	0	0	0	0	0	0	0	0	0	0	0	0	0
12:M731V	AG	27032	27032		0		0	2191	47	gene 12	MV	SNP-NonSyn	FALSE	0	0	0	0	0	0	0	0	0	0	0	0	0	0	0	0	0	0	0	0	0	0	0	1	0	0	0	0	0	0	0	0	0	0	0	0
12:A732T	GA	27035	27035		0		0	2194	47	gene 12	AT	SNP-NonSyn	FALSE	0	0	0	0	0	0	0	0	0	0	0	0	0	0	0	0	0	0	0	0	0	0	0	0	0	0	0	0	0	0	0	0	0	0	0	1
12:F755V	TG	27104	27104		0		0	2263	47	gene 12	FV	SNP-NonSyn	FALSE	0	0	0	0	0	0	0	0	0	0	0	0	0	0	0	0	0	0	0	0	0	0	0	0	0	0	0	0	0	0	1	0	0	0	0	0
12:E772G	AG	27156	27156		0		0	2315	47	gene 12	EG	SNP-NonSyn	FALSE	0	0	0	0	0	0	0	0	0	0	0	0	0	0	0	1	0	0	0	0	0	0	0	0	0	0	0	0	0	0	0	0	0	0	0	0
12:C781W	TG	27184	27184		0		0	2343	47	gene 12	CW	SNP-NonSyn	FALSE	0	0	0	0	0	0	0	0	0	0	0	0	0	0	0	0	1	0	1	1	1	0	1	1	0	0	0	0	0	0	0	0	0	0	0	0
12:E784G	AG	27192	27192		0		0	2351	47	gene 12	EG	SNP-NonSyn	FALSE	1	1	1	1	1	1	1	1	1	1	1	1	1	1	1	1	1	1	1	1	1	0	1	1	0	0	0	1	0	0	0	1	0	1	0	0
14:N71D	AG	27938	27938		0		0	211	49	gene 14	ND	SNP-NonSyn	FALSE	0	0	0	0	0	0	0	0	0	0	0	0	0	0	0	0	0	0	0	0	0	0	0	0	0	0	0	0	0	0	0	0	0	0	0	0
14:A83V	CT	27975	27975		0		0	248	49	gene 14	AV	SNP-NonSyn	FALSE	0	0	0	0	0	0	0	0	1	0	0	0	0	0	0	0	0	0	0	0	0	0	0	0	0	0	0	0	0	0	0	0	0	0	0	0
16:T60A	AG	30772	30772		0		0	178	51	gene 16	TA	SNP-NonSyn	FALSE	0	0	0	0	0	0	0	0	0	0	0	0	0	0	0	0	0	0	0	0	0	0	0	0	0	0	0	1	0	0	0	1	0	1	0	0
16:I197T	TC	31184	31184		0		0	590	51	gene 16	IT	SNP-NonSyn	FALSE	0	0	0	0	0	0	0	0	0	0	0	0	0	0	0	0	0	0	0	0	0	0	0	0	0	0	0	0	1	0	0	0	0	0	0	0
16:I263T	TC	31382	31382		0		0	788	51	gene 16	IT	SNP-NonSyn	FALSE	0	0	0	0	0	0	0	0	0	0	0	0	0	0	1	0	0	0	0	0	0	0	0	0	0	0	0	0	0	0	0	0	0	0	0	0
16:A388A	GA	31758	31758		0		0	1164	51	gene 16	AA	SNP-Syn	FALSE	0	0	0	0	0	0	0	0	0	0	0	0	0	0	0	0	0	0	0	0	0	0	0	0	0	0	0	0	0	0	0	0	0	0	0	0
16:D1227G	AG	34274	34274		0		0	3680	51	gene 16	DG	SNP-NonSyn	FALSE	0	0	0	0	0	0	0	0	0	0	0	0	0	0	0	0	0	0	0	0	0	0	0	0	0	0	0	0	0	0	0	0	0	0	0	0
17:I37S	TG	34733	34733		0		0	110	52	gene 17	IS	SNP-NonSyn	FALSE	0	0	0	0	0	0	0	0	0	0	0	0	0	0	0	0	0	0	0	0	0	0	0	0	0	0	0	0	0	0	0	0	0	0	0	0
17:G38D	GA	34736	34736		0		0	113	52	gene 17	GD	SNP-NonSyn	FALSE	0	0	0	0	0	0	0	0	0	0	0	0	0	0	0	0	0	0	0	0	0	0	0	0	0	0	0	0	0	0	0	0	0	0	0	0
17:D40Y	GT	34741	34741		0		0	118	52	gene 17	DY	SNP-NonSyn	FALSE	0	0	0	0	0	0	0	0	0	0	0	0	0	0	0	0	0	0	0	0	0	0	0	0	0	0	0	0	0	0	0	0	0	0	0	0
17:Y70H	TC	34831	34831		0		0	208	52	gene 17	YH	SNP-NonSyn	FALSE	0	0	0	0	0	0	0	0	0	0	0	0	0	0	0	0	0	0	0	0	0	0	0	0	0	0	0	0	0	0	0	0	0	0	0	0
17:Y70C	AG	34832	34832		0		0	209	52	gene 17	YC	SNP-NonSyn	FALSE	0	0	0	0	0	0	0	0	0	0	0	0	0	0	0	0	0	0	0	0	0	0	0	0	0	0	0	0	0	0	0	0	0	0	0	0
17:E74A	AC	34844	34844		0		0	221	52	gene 17	EA	SNP-NonSyn	FALSE	0	0	0	0	0	0	0	0	0	0	0	0	0	0	0	0	0	0	0	0	0	0	0	0	0	0	0	0	0	0	0	0	0	0	0	0
17:V86A	TC	34880	34880		0		0	257	52	gene 17	VA	SNP-NonSyn	FALSE	0	0	0	0	0	0	0	0	0	0	0	0	0	0	0	0	0	0	0	0	0	0	0	0	0	0	0	0	0	0	0	0	0	0	0	0
17:M107I	GA	34944	34944		0		0	321	52	gene 17	MI	SNP-NonSyn	FALSE	0	0	0	0	0	0	0	0	0	0	0	0	0	0	0	0	0	0	0	0	0	0	0	0	0	0	0	0	0	0	0	0	0	0	0	0
17:T118A	AG	34975	34975		0		0	352	52	gene 17	TA	SNP-NonSyn	FALSE	0	0	0	0	0	0	0	0	0	0	0	0	0	0	0	0	0	0	0	0	0	0	0	0	0	0	0	0	0	0	0	0	0	0	0	0
17:T118M	CT	34976	34976		0		0	353	52	gene 17	TM	SNP-NonSyn	FALSE	0	0	0	0	0	0	0	0	0	0	0	0	0	0	0	0	0	0	0	0	0	0	0	0	0	0	0	0	0	0	0	0	0	0	0	0
17:T120I	CT	34982	34982		0		0	359	52	gene 17	TI	SNP-NonSyn	TRUE	0	0	0	0	0	0	0	0	0	0	0	0	0	0	0	0	0	0	0	0	0	0	0	0	0	0	0	0	0	0	0	0	0	0	0	0
17:A131T	GA	35014	35014		0		0	391	52	gene 17	AT	SNP-NonSyn	FALSE	0	0	0	0	0	0	0	0	0	0	0	0	0	0	0	0	0	0	0	0	0	0	0	0	0	0	0	0	0	0	0	0	0	0	0	0
17:N141S	AG	35045	35045		0		0	422	52	gene 17	NS	SNP-NonSyn	FALSE	0	0	0	0	0	0	0	0	0	0	0	0	0	0	0	0	0	0	0	0	0	0	0	0	0	0	0	0	0	0	0	0	0	0	0	0
17:K211E	AG	35254	35254		0		0	631	52	gene 17	KE	SNP-NonSyn	FALSE	1	1	1	1	1	1	1	1	1	1	1	1	1	1	1	1	0	0	1	0	0	0	1	0	0	0	0	0	0	0	0	0	0	0	0	0
17:K211T	AC	35255	35255		0		0	632	52	gene 17	KT	SNP-NonSyn	FALSE	0	0	0	0	0	0	0	0	0	0	0	0	0	0	0	0	0	0	0	0	0	0	0	0	0	0	0	0	0	0	1	0	0	0	1	1
17:R212W	CT	35257	35257		0		0	634	52	gene 17	RW	SNP-NonSyn	FALSE	0	0	0	0	0	0	0	0	0	0	0	0	0	0	0	0	0	0	0	0	0	0	0	0	0	1	0	0	0	0	0	0	0	0	0	0
17:K214E	AG	35263	35263		0		0	640	52	gene 17	KE	SNP-NonSyn	FALSE	0	0	0	0	0	0	0	0	0	0	0	0	0	0	0	0	0	1	0	0	0	1	0	0	1	0	0	0	1	1	0	0	1	0	0	0
17:N215D	AG	35266	35266		0		0	643	52	gene 17	ND	SNP-NonSyn	FALSE	0	0	0	0	0	0	0	0	0	0	0	0	0	0	0	0	0	0	0	0	0	0	0	0	0	0	0	0	0	0	0	0	0	0	0	0
17:E338G	AG	35636	35636		0		0	1013	52	gene 17	EG	SNP-NonSyn	FALSE	0	0	0	0	0	0	0	0	0	0	0	0	0	0	0	0	0	0	0	0	0	0	0	0	0	0	0	0	0	0	0	0	0	0	0	0
17:V427I	GA	35902	35902		0		0	1279	52	gene 17	VI	SNP-NonSyn	FALSE	0	0	0	0	0	0	0	0	0	0	0	0	0	0	0	0	0	0	0	0	0	0	0	1	0	0	0	0	0	0	0	0	0	0	0	0
17:S477R(2)	AC	36052	36052		0		0	1429	52	gene 17	SR	SNP-NonSyn	FALSE	0	0	0	0	0	0	0	0	0	0	0	0	0	0	0	0	0	0	0	0	0	1	0	0	1	0	0	0	0	0	0	0	1	0	0	0
17:S477R(1)	TG	36054	36054		0		0	1431	52	gene 17	SR	SNP-NonSyn	FALSE	0	0	0	0	0	0	0	0	0	0	0	0	0	0	0	0	0	0	0	0	0	0	0	0	0	0	0	0	0	0	1	0	0	0	1	1
17:G479S	GA	36058	36058		0		0	1435	52	gene 17	GS	SNP-NonSyn	FALSE	0	0	0	0	0	0	0	0	0	0	0	0	0	0	0	0	0	0	0	0	0	0	0	0	0	0	0	0	0	0	0	0	0	0	0	0
17:G479D	GA	36059	36059		0		0	1436	52	gene 17	GD	SNP-NonSyn	FALSE	0	0	0	0	0	0	0	0	0	0	0	0	0	0	0	0	1	0	0	0	1	0	0	1	0	0	0	0	0	0	0	0	0	0	0	0
17:G480S	GA	36061	36061		0		0	1438	52	gene 17	GS	SNP-NonSyn	TRUE	1	1	1	1	1	1	1	1	1	1	1	1	1	1	1	1	1	1	1	1	1	1	1	1	1	1	1	1	1	1	0	1	1	1	0	0
17:G480G	TG	36063	36063		0		0	1440	52	gene 17	GG	SNP-Syn	FALSE	1	1	1	1	1	1	1	1	1	1	1	1	1	1	1	1	1	1	1	1	1	0	1	1	0	1	1	1	1	0	0	1	0	1	0	0
17:A500T	GA	36121	36121		0		0	1498	52	gene 17	AT	SNP-NonSyn	FALSE	0	0	0	0	0	0	0	0	0	0	0	0	0	0	0	0	0	0	0	0	0	0	0	0	0	0	0	0	0	0	0	0	0	0	0	0
17:N505S	AG	36137	36137		0		0	1514	52	gene 17	NS	SNP-NonSyn	FALSE	1	1	1	1	1	1	1	1	1	1	1	1	1	1	1	1	0	0	0	0	0	1	0	0	1	0	0	0	0	0	0	0	1	0	0	0
17:F516S	TC	36170	36170		0		0	1547	52	gene 17	FS	SNP-NonSyn	FALSE	0	0	0	0	0	0	0	0	0	0	0	0	0	0	0	0	0	0	0	0	0	0	0	0	0	0	0	0	0	0	0	0	0	0	0	0
17:W523G	TG	36190	36190		0		0	1567	52	gene 17	WG	SNP-NonSyn	FALSE	0	0	0	0	0	0	0	0	0	0	0	0	0	0	0	0	0	1	0	0	0	0	0	0	0	0	0	0	0	0	0	0	0	0	0	0
17:K536M	AT	36230	36230		0		0	1607	52	gene 17	KM	SNP-NonSyn	FALSE	0	0	0	0	0	0	0	0	0	0	0	0	0	0	0	0	0	0	0	0	0	1	0	0	0	0	0	0	0	0	0	0	0	0	0	0
17:A539T	GA	36238	36238		0		0	1615	52	gene 17	AT	SNP-NonSyn	FALSE	0	0	0	0	0	0	0	0	0	0	0	0	0	0	0	0	0	1	0	0	0	0	0	0	0	0	0	0	0	0	0	0	0	0	0	0
17:D540E	CG	36243	36243		0		0	1620	52	gene 17	DE	SNP-NonSyn	FALSE	0	0	0	0	0	0	0	0	0	0	0	0	0	0	0	0	0	0	1	0	0	0	1	0	0	0	0	0	0	0	0	0	0	0	0	0
17:S541R(2)	AC	36244	36244		0		0	1621	52	gene 17	SR	SNP-NonSyn	FALSE	0	0	0	0	0	0	0	0	0	0	0	0	0	0	0	0	0	0	0	0	0	0	0	0	0	0	0	0	0	0	0	0	0	0	0	0
17:S541I	GT	36245	36245		0		0	1622	52	gene 17	SI	SNP-NonSyn	FALSE	0	0	0	0	0	0	0	0	0	0	0	0	0	0	0	0	0	0	1	0	0	0	1	0	0	0	0	0	0	0	0	0	0	0	0	0
17:S541R(1)	TG	36246	36246		0		0	1623	52	gene 17	SR	SNP-NonSyn	FALSE	0	0	0	0	0	0	0	0	0	0	0	0	0	0	0	0	0	0	0	0	0	0	0	0	0	0	0	0	0	1	0	0	0	0	0	0
17:R542C	CT	36247	36247		0		0	1624	52	gene 17	RC	SNP-NonSyn	FALSE	0	0	0	0	0	0	0	0	0	0	0	0	0	0	0	0	0	0	0	0	0	0	0	0	0	0	0	0	0	0	0	0	0	0	0	0
17:R542H	GA	36248	36248		0		0	1625	52	gene 17	RH	SNP-NonSyn	FALSE	0	0	0	0	0	0	0	0	0	0	0	0	0	0	0	0	0	1	1	0	0	0	1	0	0	0	0	1	0	1	1	1	0	1	0	0
17.5:V48A	TC	36486	36486		0		0	143	53	gene 17.5	VA	SNP-NonSyn	FALSE	0	0	0	0	0	0	0	0	0	0	0	0	0	0	0	0	0	0	0	0	0	0	0	0	0	0	0	0	0	0	0	0	0	0	0	0
19.5:ig(2)	TC	39109	39109		0		0	280	60	gene 19.5		SNP-intergenic	FALSE	0	0	0	0	0	0	0	0	0	0	0	0	0	0	0	0	0	0	0	0	0	0	0	0	0	0	0	0	0	1	0	0	0	0	0	0
19.5:ig(1)	TC	39227	39227		0		0	162	60	gene 19.5		SNP-intergenic	FALSE	1	1	1	1	1	1	1	1	1	1	1	1	1	1	1	1	0	0	1	0	0	0	1	0	0	0	0	0	0	0	0	0	0	0	0	0
19.5:ig(3)	TG	39275	39275		0		0	114	60	gene 19.5		SNP-intergenic	FALSE	0	0	0	0	0	0	0	0	0	0	0	0	0	0	0	0	0	0	0	0	0	0	0	0	0	0	0	0	0	0	0	0	0	0	0	0
19.5:M1I	GA	39391	39391		0		0	3	60	gene 19.5	MI	SNP-NonSyn	FALSE	0	0	0	0	0	0	0	0	0	0	0	0	0	0	0	0	0	0	0	0	0	0	0	0	0	0	0	0	0	0	0	0	0	0	0	0
19.5:V19A	TC	39444	39444		0		0	56	60	gene 19.5	VA	SNP-NonSyn	FALSE	0	0	0	0	0	0	0	0	0	0	0	0	0	0	0	0	0	0	0	0	0	0	0	0	0	0	0	0	0	0	0	0	0	0	0	0
19.5:L34L	CT	39490	39490		0		0	102	60	gene 19.5	LL	SNP-Syn	FALSE	0	0	0	0	0	0	0	0	0	0	0	0	0	0	0	0	0	0	0	0	0	0	0	0	0	0	0	0	0	0	0	0	0	0	0	0
19.5:C42*	CA	39514	39514		0		0	126	60	gene 19.5	C*	SNP-NonSyn	FALSE	0	0	0	0	0	0	0	0	0	0	0	0	0	0	0	0	0	0	0	0	0	0	0	0	0	0	0	0	0	0	0	0	0	0	0	0
ig(4)	AG	39549	39549		0		0	0	0			SNP-intergenic	FALSE	0	0	0	0	0	0	0	0	0	0	0	0	0	0	0	0	0	0	0	0	0	0	0	0	0	0	0	0	0	0	0	0	0	0	0	0
ig(2)	AG	39553	39553		0		0	0	0			SNP-intergenic	FALSE	0	0	0	0	0	0	0	0	0	0	0	0	0	0	0	0	0	0	0	0	0	0	0	0	0	0	0	0	0	0	0	0	1	0	0	0
ig(3)	CT	39578	39578		0		0	0	0			SNP-intergenic	FALSE	0	0	0	0	0	0	0	0	0	0	0	0	0	0	0	0	0	0	0	0	0	0	0	0	0	0	0	0	0	0	0	0	0	0	0	0
:I,ig(1)		39807	39807	C	0		1	0	0			INS-intergenic	FALSE	0	0	0	0	0	0	0	0	0	0	0	0	0	0	0	0	0	0	0	0	0	0	0	0	0	0	0	0	0	1	0	0	0	0	0	0
ig(1)	AG	39847	39847		0		0	0	0			SNP-intergenic	FALSE	0	0	0	0	0	0	0	0	0	0	0	0	0	0	0	0	0	0	0	0	0	0	0	0	0	0	0	0	0	0	0	0	0	0	0	0
[truncated: 81 more columns]
