# Supplementary material for: Multistep diversification in spatiotemporal bacterial-phage coevolution
Source: Nat Commun. 2022 Dec 28;13:7971. doi: 10.1038/s41467-022-35351-w (PMC9797572; doi:10.1038/s41467-022-35351-w)
Supplement: Supplementary file 8 — Supplementary Data 5 [file 41467_2022_35351_MOESM8_ESM.xlsx]

## Sheet: Sheet1
Bac\Phg Names	Phg1	Phg2	Phg3	Phg4	Phg5	Phg6	Phg7	Phg8	Phg9	Phg10	Phg11	Phg12	Phg13	Phg14	Phg15	Phg16	Phg17	Phg18	Phg19	Phg20	Phg21	Phg22	Phg23	Phg24	Phg25	Phg26	Phg27	Phg28	Phg29	Phg30	Phg31	Phg32	Phg33	Phg34	Phg35	Phg36	Phg37	Phg38	Phg39	Phg40	Phg41	Phg42	Phg43	Phg44	Phg45	Phg46	Phg47	Phg48	Phg49
Bac1	0	0	0	0	0	0	0	0	0	0	0	0	0	0	0	0	0	0	0	0	0	0	0	0	0	0	0	0	0	0	0	0	0	0	0	0	0	0	0	0	0	0	0	0	0	0	0	0	0
Bac2	0	0	0	0	0	0	0	0	0	0	0	0	0	0	0	0	0	0	0	0	0	0	0	0	0	0	0	0	0	0	0	0	0	0	0	0	0	0	0	0	0	0	0	0	0	0	0	0	0
Bac3	0	0	0	0	0	0	0	0	0	0	0	0	0	0	0	0	0	0	0	0	0	0	0	0	0	0	0	0	0	0	0	0	0	0	0	0	0	0	0	0	0	0	0	0	0	0	0	0	0
Bac4	0	0	0	0	0	0	0	0	0	0	0	0	0	0	0	0	0	0	0	0	0	0	0	0	0	0	0	0	0	0	0	0	0	0	0	0	0	0	0	0	0	0	0	0	0	0	0	0	0
Bac5	0	0	0	0	0	0	0	0	0	0	0	0	0	0	0	0	0	0	0	0	0	0	0	0	0	0	0	0	0	0	0	0	0	0	0	0	0	0	0	0	0	0	0	0	0	0	0	0	0
Bac6	0	0	0	0	0	0	0	0	0	0	0	0	0	0	0	0	0	0	0	0	0	0	0	0	0	0	0	0	0	0	0	0	0	0	0	0	0	0	0	0	0	0	0	0	0	0	0	0	0
Bac7	0	0	0	0	0	0	0	0	0	0	0	0	0	0	0	0	0	0	0	0	0	0	0	0	0	0	0	0	0	0	0	0	0	0	0	0	0	0	0	0	0	0	0	0	0	0	0	0	0
Bac8	0	0	0	0	0	0	0	0	0	0	0	0	0	0	0	0	0	0	0	0	0	0	0	0	0	0	0	0	0	0	0	0	0	0	0	0	0	0	0	0	0	0	0	0	0	0	0	0	0
Bac9	0	0	0	0	0	0	0	0	0	0	0	0	0	0	0	0	0	0	0	0	0	0	0	0	0	0	0	0	0	0	0	0	0	0	0	0	0	0	0	0	0	0	0	0	0	0	0	0	0
Bac10	0	0	0	0	0	0	0	0	0	0	0	0	0	0	0	0	0	0	0	0	0	0	0	0	0	0	0	0	0	0	0	0	0	0	0	0	0	0	0	0	0	0	0	0	0	0	0	0	0
Bac11	0	0	0	0	0	0	0	0	0	0	0	0	0	0	0	0	0	0	0	0	0	0	0	0	0	0	0	0	0	0	0	0	0	0	0	0	0	0	0	0	0	0	0	0	0	0	0	0	0
Bac12	0	0	0.000574691	0	0	0	0	0	0	0	0	0	0	0	0	0	0	0	0	0	0	0	0	0	0	0	0	0	0	0	0	0	0	0	0	0	0	0	0	0	0	0	0	0	0	0	0	0	0
Bac13	0	0	0	0	0	0	0	0	0	0	0	0	0	0	0	0	0	0	0	0	0	0	0	0	0	0	0	0	0	0	0	0	0	0	0	0	0	0	0	0.000272443	0	0	0	0	0	0	0	0	0
Bac14	0	0	0	0	0	0	0	0	0	0	0	0	0	0	0	0	0	0	0	0	0	0	0	0.00104991	0	0	0	0	0	0.00198957	0.0259194	0	0	0.00215309	0.00646237	0.0267501	0.0319565	0.0306515	0.0210633	0	0	0	0	0	0	0	0	0	0
Bac15	0	0	0	0	0	0	0	0	0	0	0	0	0	0	0	0	0	0	0	0	0	0	0	0	0	0	0	0	0	0	0.0612746	0	0	0	0.0154708	0.00112077	0.0727802	0.0478036	0.0118943	0	0	0	0	0	0	0	0	0	0
Bac16	0	0	0	0	0	0	0	0	0	0	0	0	0	0	0	0	0	0	0	0	0	0	0	0	0.00105817	0	0	0	0	0	0	0.0315496	0	0	0	0	0	0	0	0	0	0	0	0	0	0	0	0	0
Bac17	0	0	0	0	0	0	0	0	0	0	0	0	0	0	0	0	0	0	0.00884612	0	0	0	0	0	0	0.00111527	0.0168499	0.0208131	0	0	0	0.0377469	0	0	0	0	0	0	0	0	0	0	0	0	0	0	0	0	0.0944158
Bac18	0	0	0	0	0	0	0	0	0	0	0	0	0	0	0	0	0	0	0	0.0101858	0	0	0	0.000641844	0	0	0	0.0836486	0.0453608	0.143698	0.209988	0.0864666	0	0	0.182691	0.281351	0.217591	0.257729	0.281719	0.00197712	0.0146617	0	0	0	0	0	0.0210325	0	0
Bac19	0	0	0	0	0	0	0	0	0	0	0	0	0	0	0	0	0	0	0	0.0147873	0	0	0	0	0.0237337	0	0	0	0.341167	0.267453	0.210795	0.0236014	0.0342313	0.0665366	0.167458	0.421684	0.359192	0.175631	0.319748	0	0.000694513	0	0	0	0	0.0189814	0.0238928	0	0.000445173
Bac20	0	0	0	0	0	0	0	0	0	0	0	0	0	0	0	0	0	0	0	0	0	0	0	0	0.00098144	0	0	0	0.147705	0.0469992	0.0527176	0	0	0	0.0487199	0.00192876	0.0774869	0.0208946	0.0122248	0	0	0	0	0	0	0	0	0	0
Bac21	0	0	0	0	0	0	0	0	0	0	0	0	0	0	0	0	0	0	0	0	0	0	0	0	0	0	0	0	0.132435	0.259669	0.04484	0	0	0	0.0722924	0.0524557	0.0967294	0.0494459	0.122114	0	0	0	0	0	0	0	0	0	0
Bac22	0	0	0	0	0	0	0	0	0	0	0	0	0	0	0	0	0	0	0	0	0	0	0	0	0	0	0	0	0.112023	0.0210538	0.0419866	0	0.0071588	0.014179	0.0521291	0.0421948	0.0274149	0.0282041	0	0	0	0	0	0	0	0	0	0	0
Bac23	0	0	0	0	0	0	0	0	0	0	0	0	0	0	0	0	0	0	0	0	0	0	0	0	0	0	0	0	0.0972346	0.39261	0	0	0	0.0745161	0.0797911	0.127375	0.0755318	0.0132398	0.0348564	0	0	0	0	0	0.00548787	0	0	0	0
Bac24	0	0	0	0	0	0	0	0	0	0	0	0	0	0	0	0	0	0	0	0	0	0	0	0	0	0	0	0	0.0232075	0.00973695	0.0623649	0.00798965	0	0.000975095	0.0366592	0.0395489	0.0151058	0.0113635	0.00556113	0	0	0	0	0	0	0	0	0	0
Bac25	0	0	0	0	0	0	0	0	0	0	0	0	0	0	0	0	0	0	0	0	0	0	0	0	0	0	0	0	0.0106548	0.0200683	0.0442056	0.0297436	0.000679071	0.000598871	0.0636279	0.0882744	0.0623496	0.0507271	0	0	0	0	0	0.00302093	0.0117471	0	0	0	0
Bac26	0	0	0	0	0	0	0	0	0	0	0	0	0	0	0	0	0	0	0	0	0	0	0	0	0	0	0	0	0.0130996	0.0496098	0.0776559	0	0.00800629	0.0541897	0.0319806	0.0725861	0	0	0.0161115	0	0	0	0	0	0.000863533	0	0	0	0
Bac27	0	0	0	0	0	0	0	0	0	0	0	0	0.00042614	0	0	0	0	0	0	0	0	0	0	0	0.0239326	0	0	0.00255193	0.192416	0.1592	0.137559	0.00195366	0.0117078	0	0	0.0269563	0.0587446	0.00840622	0.0210234	0.0101329	0.000519029	0	0	0	0.000346897	0	0	0	0
Bac28	0	0	0	0	0	0	0	0	0	0	0	0	0	0	0	0	0	0	0	0	0	0	0	0	0	0	0	0	0.134055	0.177917	0	0.0225024	0	0.0440189	0.00279062	0.00763222	0.0215062	0.00438853	0.0430574	0	0	0	0	0	0	0	0	0	0
Bac29	0	0	0	0	0	0	0	0	0	0	0	0	0	0	0	0	0	0	0	0	0	0	0	0	0	0	0	0.011618	0.236103	0.335983	0.0919302	0.0191035	0	0.0162835	0	0.046351	0.0121067	0	0.0185393	0	0	0	0	0	0	0	0	0	0
Bac30	0	0	0	0	0	0	0	0	0	0	0	0	0	0	0	0	0	0	0.0128909	0.000618741	0	0	0.0047547	0	0.0268677	0.0182741	0.0021878	0.0966528	0.596256	0.45291	0.46371	0.25147	0.0336346	0.0829944	0	0	0	0	0	0.00193391	0	0.00730711	0	0	0	0.415581	0.447895	0.431148	0.428542
Bac31	0	0	0	0	0	0	0	0	0	0	0	0	0	0	0	0	0	0	0	0	0	0	0	0	0	0	0	0	0.600941	0.516662	0.562153	0.0302063	0.107278	0.0756649	0	0.030139	0	0.00427517	0	0	0	0.0153044	0.00457909	0	0	0.505493	0.512798	0.496024	0.511816
Bac32	0	0	0	0	0	0	0	0	0	0	0	0	0	0	0	0	0	0	0	0	0	0	0.0326509	0	0.0175403	0.00202321	0.0238641	0	0.584643	0.504247	0.497655	0.142794	0	0.128682	0.00401889	0.0198791	0.0167606	0	0	0.0345605	0.036021	0.0116339	0	0	0.000925778	0.455176	0.48556	0.51531	0.525711
Bac33	0	0	0	0	0	0	0	0	0	0	0	0	0	0	0	0	0	0	0	0	0	0.00155517	0	0.021864	0.0644821	0	0.000550032	0	0.501828	0.383897	0.264354	0.361912	0.0109498	0.0727532	0	0.000795781	0.0369272	0	0	0	0	0	0	0	0	0	0	0.057828	0.105205
Bac34	0	0	0	0	0	0	0.000885438	0	0	0.00313524	0.00410052	0.0118126	0	0.00106451	0	0.0603786	0.0265397	0.0232116	0.036838	0.142574	0.205433	0.320281	0.0118406	0.11756	0.394181	0.315529	0.328933	0.00874414	0.365664	0.0301809	0.444417	0.214191	0.278299	0.223805	0.323022	0.301665	0.477931	0.31985	0.289886	0.153319	0.154031	0.216583	0.108705	0.0828826	0	0.296782	0.355953	0.30056	0.296215
Bac35	0.382191	0.438143	0.399102	0.398893	0.346309	0.422092	0.42254	0.393547	0.421431	0.493388	0.358757	0.409169	0.323162	0.458075	0.265559	0.508396	0.392042	0.425545	0.198888	0.436617	0.455373	0.465797	0.400019		0.405353	0.302753	0.309993	0.178749	0.503871	0.421679	0.384267	0.280101	0.445162	0.405064	0.297599	0.359816	0.35104	0.245355	0.122582	0.284987	0.0390957	0.280797	0.28963	0.0306551	0.216873	0.287462	0.310095	0.217606	0.161184
Bac36	0.383887	0.421281	0.399593	0.468661	0.476928	0.504162	0.529265	0.539334	0.464767	0.441073	0.475981	0.444387	0.490913	0.467754	0.446538	0.497402	0.445402	0.443448	0.212365	0.511269	0.521631	0.521448	0.458885	0.428748	0.480849	0.42031	0.460545	0.376402	0.360431	0.212456	0.383038	0.415954	0.219642	0.415067	0.366423	0.43096	0.475612	0.39527	0.379651	0.0686007	0.145648	0.373694	0.260949	0.0458598	0.129131	0.279509	0.330232	0.182933	0.213161
Bac37	0.390403	0.376417	0.379402	0.280367	0.244525	0.440948	0.508316	0.408226	0.440023	0.409187	0.527677	0.524991	0.550334	0.459653	0.376368	0.445576	0.391255	0.382593	0.428885	0.446332	0.465006	0.517716	0.570633	0.390127	0.525073	0.350346	0.337187	0.311463	0.418871	0.31088	0.312726	0.452424	0.331536	0.388458	0.309461	0.347498	0.442046	0.26558	0.246086	0.0618038	0.252992	0.253331	0.235042	0.0392123	0.0542104	0.161005	0.237793	0.14094	0.080166
Bac38	0.422322	0.456646	0.390597	0.388491	0.374201	0.501579	0.43373	0.527802	0.449205	0.527903	0.284136	0.328851	0.341079	0.495819	0.276223	0.537791	0.406769	0.470215	0.20593	0.467839	0.47249	0.382437	0.376743	0.392644	0.337314	0.346192	0.374674	0.226436	0.449875	0.436353	0.41242	0.225578	0.455025	0.438068	0.432979	0.465766	0.477393	0.373993	0.226844	0.231951	0.120582	0.335236	0.252929	0.0595791	0.132222	0.295377	0.414038	0.1923	0.27498
Bac39	0.478282	0.462016	0.409424	0.419386	0.35702	0.507414	0.50063	0.543129	0.484196	0.481026	0.36583	0.495295	0.493048	0.47606	0.430065	0.520964	0.280542	0.47096	0.311141	0.513693	0.540797	0.513461	0.386189	0.470996	0.502798	0.387815	0.438198	0.31717	0.411587	0.388824	0.432685	0.314827	0.397661	0.374887	0.281107	0.267484	0.500589	0.297969	0.353174	0.182352	0.0918354	0.298858	0.0673518	0.0321337	0.0217004	0.178413	0.26236	0.165064	0.12281
Bac40	0.416824	0.405926	0.412439	0.249707	0.389446	0.455286	0.510414	0.540446	0.398056	0.429765	0.468826	0.468847	0.572752	0.429214	0.341484	0.510279	0.347165	0.411688	0.390233	0.459397	0.421529	0.461537	0.53052	0.379615	0.516931	0.340283	0.454498	0.326633	0.480533	0.44014	0.389329	0.316702	0.435045	0.400869	0.322458	0.355905	0.459159	0.349024	0.262208	0.137541	0.200322	0.316443	0.17387	0.0725988	0.0305538	0.120165	0.278605	0.296189	0.255783
Bac41		0.352607	0.235189	0.370106	0.43058	0.546013	0.527137	0.46758	0.438616	0.416454	0.418486	0.48163	0.431766	0.320941	0.36784	0.493015		0.482834	0.272272		0.494131	0.483472	0.479492	0.467303	0.440545	0.375571	0.401088	0.26373	0.431754	0.18826	0.37453	0.243577	0.109954	0.192219	0.244888	0.217078	0.345989	0.175969	0.260919	0.0348365	0.0781198	0.311488	0.0950007	0.0222907	0.00469102	0.154584	0.255442	0.133638	0.156445
Bac42	0.370265	0.313607	0.359924	0.310175	0.407142	0.387885	0.513604	0.499292	0.386917	0.413638	0.481002	0.455826	0.518273	0.43595	0.410838	0.380474	0.296922	0.367195	0.273891	0.427565	0.458333	0.505859	0.546203	0.352504	0.489479	0.354359	0.390656	0.1872	0.454338	0.315705	0.221629	0.409309	0.345463	0.33668	0.22905	0.237411	0.408741	0.346471	0.259718	0.0673497	0.163125	0.22059	0.175241	0.0445405	0.0125871	0.0965166	0.185765	0.109149	0.0977645
Bac43	0.328868	0.322428	0.331086	0.286345	0.240652	0.275245	0.340026	0.30643	0.295672	0.315601	0.320529	0.391595	0.432592	0.384555	0.308947	0.395852	0.283795	0.351975	0.102174	0.381505	0.347334	0.437255	0.422824	0.215832	0.419519	0.19612	0.243367	0.221418	0.199757	0.265558	0.292557	0.219146	0.375266	0.36115	0.203379	0.282016	0.395911	0.196218	0.132431	0.0735359	0.148398	0.159873	0.0922267	0.0317862	0.0124784	0.0413895	0.210028	0.0540816	0.120097
Bac44	0.389972	0.417486	0.433211	0.333333	0.313977	0.44094	0.353451	0.476932	0.431285	0.437563	0.335901	0.426798	0.479005	0.331398	0.245024	0.47958	0.412098	0.426538	0.245669	0.46012	0.431313	0.432506	0.489689	0.203613	0.382163	0.265662	0.366125	0.264206	0.331799	0.252792	0.322464	0.270908	0.231373	0.371346	0.295541	0.368906	0.385731	0.339968	0.359427	0.061185	0.131826	0.183036	0.140356	0.00457359	0.0152208	0.207434	0.288894	0.0676005	0.0881798
Bac45	0.39483	0.428085	0.453954	0.457332	0.437799	0.435099	0.422796	0.517387	0.484817	0.462994	0.351059	0.410826	0.455712	0.408286	0.397621	0.542338	0.436426	0.41432	0.247333	0.481913	0.485595	0.448933	0.444061	0.338465	0.389226	0.382677	0.223176	0.28058	0.477067	0.372808	0.409067	0.285989	0.338691	0.401993	0.344578	0.358317	0.508907	0.390552	0.249624	0.161557	0.266886	0.361882	0.329555	0.0749054	0.116051	0.335098	0.417882	0.232093	0.280374
Bac46	0.397073	0.466984	0.487887	0.339395	0.290792	0.500861	0.327421	0.437451	0.486739	0.492164	0.212691	0.267705	0.35583	0.51611	0.255665	0.544511	0.460469	0.520195	0.210195	0.464486	0.370105	0.351119	0.295929	0.319915	0.317677	0.244969	0.318356	0.141334	0.295281	0.336933	0.557526	0.15236	0.4859	0.510964	0.466023	0.441217	0.381259	0.315202	0.202641	0.0176772	0.0744833	0.351299	0.287213	0.0653418	0.343777	0.408852	0.449193	0.147021	0.228353
Bac47	0.461407	0.557966	0.506226	0.350044	0.372787	0.544756	0.419896	0.522034	0.567907	0.540609	0.35358	0.416976	0.438668	0.575988	0.366723	0.55565	0.521281	0.524064	0.142635	0.541363	0.426657	0.387423	0.381426	0.345048	0.346351	0.317121	0.365342	0.263014	0.412539	0.250405	0.478489	0.177816	0.394111	0.525953	0.387117	0.508967	0.452265	0.316687	0.204475	0.12266	0.0755236	0.414253	0.302111	0.0772834	0.193059	0.394984	0.397267	0.0519215	0.13333
Bac48	0.378962	0.373978	0.395331	0.445915	0.42884	0.50662	0.501623	0.493815	0.405535	0.499872	0.48918	0.483005	0.5023	0.429255	0.449969	0.509791	0.422134	0.471596	0.313435	0.49392	0.499956	0.51015	0.461162	0.43796	0.439751	0.371879	0.41162	0.434153	0.408137	0.33984	0.377954	0.41269	0.409854	0.462108	0.304146	0.480636	0.412155	0.381332	0.410603	0.119183	0.0638711	0.30835	0.331998	0.0284507	0.0560048	0.235211	0.321068	0.158246	0.178667
Bac49	0.317163	0.361038	0.352203	0.460978	0.409932	0.360589	0.431134	0.457211	0.370684	0.387009	0.454352	0.474074	0.432912	0.422468	0.36073	0.462583	0.321106	0.384317	0.250068	0.407024	0.479344	0.471308	0.455279	0.41335	0.438847	0.295067	0.379986	0.318705	0.348396	0.263907	0.410839	0.407682	0.41234	0.413507	0.31346	0.173811	0.44265	0.31155	0.219676	0.0914217	0.210171	0.224598	0.116817	0.0730597	0.0510145	0.256194	0.271983	0.163489	0.166375
Bac50	0.286695	0.345487	0.231064	0.368992	0.340977	0.421961	0.391978	0.470697	0.332472	0.375996	0.32197	0.345885	0.432958	0.391051	0.336812	0.506268	0.227227	0.380675	0.308485	0.428025	0.392461	0.3687	0.464676	0.309068	0.398166	0.327134	0.335678	0.374366	0.457223	0.143693	0.375708	0.344994	0.353031	0.365847	0.245623	0.229183	0.395765	0.327973	0.176304	0.0244606	0.0621382	0.159626	0.0868272	0.0529624	0.0120818	0.0929982	0.217118	0.102798	0.139486
Bac51	0.42491	0.411641	0.402326	0.267858	0.346723	0.418068	0.562031	0.524906	0.446163	0.439003	0.347332	0.514909	0.520532	0.424149	0.334168	0.482174	0.405998	0.412477	0.238726	0.471661	0.431286	0.519648	0.41938	0.352438	0.441409	0.435878	0.434274	0.156539	0.447099	0.393007	0.329436	0.219209	0.40195	0.362702	0.356251	0.31803	0.480421	0.201582	0.158143	0.169193	0.180401	0.309441	0.175536	0.0778649	0	0.263893	0.303655	0.256847	0.218838
Bac52	0.412193	0.453756	0.398135	0.372835	0.330819	0.521073	0.37318	0.535021	0.454782	0.396219	0.358205	0.392607	0.34999	0.360813	0.307869	0.559711	0.398046	0.506468	0.185896	0.499395	0.441986	0.372275	0.379428	0.330107	0.360891	0.349374	0.400997	0.0538164	0.536331	0.272387	0.454973	0.114181	0.097905	0.202936	0.412225	0.145476	0.416833	0.274315	0.168001	0.0157745	0.0857173	0.315393	0.0115928	0.103804	0.0275502	0.218114	0.298925	0.10679	0.131398
Bac53	0.50407	0.461215	0.500029	0.503464	0.459827	0.553645	0.559547	0.545579	0.451833	0.473834	0.45349	0.496217	0.475212	0.437051	0.492606	0.628325	0.491325	0.520873	0.330345	0.539964	0.555055	0.431368	0.47969	0.526442	0.376306	0.459493	0.484694	0.336114	0.523197	0.260652	0.532819	0.416735	0.123912	0.447481	0.465631	0.292614	0.540802	0.432272	0.186466	0.072614	0.151741	0.450154	0.127995	0.19779	0.0745209	0.241713	0.402434	0.242065	0.279759
Bac54	0.289179	0.297415	0.228486	0.346474	0.456678	0.319929	0.535581	0.51371	0.322869	0.342518	0.427915	0.498561	0.539807	0.349446	0.406353	0.380784	0.228646	0.246065	0.351703	0.330997	0.53318	0.503555	0.521331	0.393499	0.475712	0.42048	0.433868	0.305427	0.336079	0.313413	0.244371	0.364154	0.315425	0.324757	0.112254	0.20105	0.46372	0.22789	0.302033	0.0963175	0.112744	0.155629	0.039225	0.0188428	0.0123167	0	0.0637081	0.145148	0.129902
Bac55	0.258615	0.169434	0.27084	0.422047	0.402464	0.300982	0.506833	0.520853	0.267561	0.219329	0.343092	0.447607	0.477169	0.279853	0.447774	0.269369	0.250378	0.238803	0.18182	0.324552	0.517461	0.472177	0.400228	0.377354	0.464118	0.334568	0.380252	0.242794	0.161906	0.191945	0.203078	0.257137	0.228479	0.280199	0.0800237	0.240207	0.49186	0.36165	0.116469	0.0950431	0.176967	0.13809	0.104192	0	0.00956745	0.0701241	0.194737	0.0830932	0.158964
Bac56	0.437997	0.471678	0.45307	0.502899	0.311517	0.504321	0.524351	0.476306	0.447907	0.543256	0.211908	0.412329	0.342581	0.532146	0.257236	0.54069	0.441581	0.474441	0.120215	0.498718	0.545666	0.552704	0.331937	0.232186	0.444895	0.312656	0.456614	0.0632635	0.479978	0.445245	0.441211	0.144078	0.412613	0.340585	0.359988	0.459854	0.467989	0.231378	0.0772675	0.240892	0.0156531	0.332149	0.303833	0.0517193	0.183482	0.277023	0.238669	0.242486	0.326233
Bac57	0.400558	0.370653	0.347219	0.293422	0.266137	0.431793	0.317563	0.421115	0.42843	0.409589	0.224491	0.278941	0.2473	0.407892	0.232531	0.50123	0.382774	0.444544	0.186302	0.429369	0.309877	0.332521	0.341847	0.243198	0.265812	0.241287	0.29491	0.166689	0.286869	0.280932	0.507085	0.0814317	0.345002	0.379282	0.413895	0.353226	0.338979	0.222099	0.218821	0.0790302	0.0277894	0.335925	0.262495	0.0802008	0.164679	0.37643	0.43229	0.168168	0.155037
Bac58	0.414869	0.524111	0.457236	0.432893	0.400587	0.555036	0.462177	0.575427	0.532566	0.494834	0.276787	0.353445	0.369173	0.5436	0.324476	0.590356	0.472155	0.530319	0.127736	0.537188	0.470105	0.429529	0.324203	0.307604	0.370096	0.344197	0.396155	0.220165	0.403316	0.177989	0.456087	0.107008	0.274158	0.376554	0.458807	0.412047	0.427358	0.393248	0.15749	0.0408598	0.00865532	0.388793	0.282659	0.0561044	0.113517	0.391003	0.431553	0.0811526	0.165398
Bac59	0.348942	0.388316	0.375863	0.336603	0.35712	0.443395	0.416664	0.488738	0.389271	0.431078	0.322297	0.349248	0.396986	0.430276	0.32793	0.500398	0.376995	0.453144	0.108664	0.435367	0.407118	0.401743	0.339439	0.296928	0.345422	0.321382	0.340064	0.149306	0.418785	0.0828566	0.389599	0.211377	0.251359	0.388422	0.333686	0.317032	0.383719	0.364055	0.143429	0.0531385	0.0487483	0.302199	0.200997	0.0643322	0.0451107	0.281018	0.331829	0.0404921	0.0325349
Bac60	0.382646	0.406895	0.327802	0.357656	0.301592	0.433017	0.432287	0.481808	0.41574	0.462732	0.395475	0.402301	0.431718	0.495334	0.399425	0.526515	0.313791	0.460282	0.180103	0.444761	0.428302	0.428105	0.404769	0.290821	0.390524	0.301038	0.330093	0.348426	0.391637	0.192706	0.460371	0.267314	0.37507	0.506634	0.406303	0.379266	0.371653	0.327852	0.135452	0.0544761	0.0442974	0.305743	0.245388	0.0559594	0.075194	0.32894	0.365726	0.110581	0.0771419
Bac61	0.346273	0.336337	0.315257	0.286727	0.219445		0.429673	0.471286	0.352644	0.322163	0.322688	0.318308	0.424111	0.320368	0.320193	0.440399	0.300881		0.131983	0.37297	0.461305	0.486152	0.440035	0.30164	0.421136	0.344118	0.441415	0.241451	0.351566	0.26143	0.349969	0.0847934	0.246664	0.223952	0.153793	0.209187	0.424759	0.279898	0.193607	0.070187	0.0771569	0.160814	0.104863	0.0194746	0.0230391	0.185588	0.244186	0.0633282	0.0580741
Bac62	0.403023	0.463492	0.42888		0.404328	0.444617	0.47482	0.541908	0.441815	0.47729	0.377219	0.381729	0.428583	0.526895	0.340083	0.584822	0.431155	0.459088	0.202939	0.451677		0.444317	0.326062	0.418484	0.354491	0.434359	0.520062	0.276044	0.38458	0.425697	0.437175	0.218132	0.496367	0.517972	0.414379	0.44995	0.446273	0.202695	0.226649	0.199809	0.0628357	0.376194	0.373825	0.10129	0.175753	0.374613	0.387595	0.107953	0.200328
Bac63	0.4374	0.405721	0.505819	0.490097	0.486299	0.550017	0.542562	0.540054	0.557607	0.365975	0.280894	0.4433	0.377765	0.218475	0.478731	0.550183	0.440824	0.553702	0.279163	0.528641	0.545083	0.497764	0.342082	0.509138	0.45042	0.444988	0.513375	0.289062	0.421277	0.0877668	0.474322	0.267929	0.0611069	0.188103	0.439222	0.145632	0.459235	0.375089	0.338841	0.0052529	0.0684061	0.467786	0.368087	0.0540487	0.0245533	0.352926	0.425584	0.35954	0.304176
Bac64	0.328076	0.470505	0.35257	0.360554	0.263155	0.473338	0.326311	0.458186	0.439762	0.453744	0.347628	0.346766	0.391159	0.519021	0.285277	0.499395	0.393432	0.457089	0.13626	0.493015	0.315569	0.402468	0.376399	0.264372	0.326657	0.131948	0.256464	0.170057	0.415984	0.222711	0.358535	0.238284	0.457661	0.468083	0.153364	0.285975	0.362841	0.200778	0.195887	0.0773304	0.0708879	0.125978	0.0310367	0.0174036	0.0228467	0.169457	0.181926	0.0321531	0.0159625
Bac65	0.347588	0.350879	0.284812	0.174184	0.193039	0.336538	0.373354	0.333896	0.369059	0.384882	0.17385	0.253686	0.209484	0.332143	0.184604	0.373756	0.213278	0.308547	0.0760748	0.332902	0.407438	0.360063	0.119148	0.185899	0.224762	0.208627	0.246921	0.0651923	0.222646	0.134462	0.298229	0.127888	0.288026	0.288516	0.0867479	0.234757	0.19367	0.173258	0.159006	0.0798534	0.0060306	0.0912967	0.0988885	0.00103519	0	0.0517652	0.167528	0.0050348	0.00973156
Bac66	0.35083	0.403127	0.399118	0.248126	0.114189	0.454286	0.290148	0.38041	0.414007	0.400061	0.249222	0.262838	0.27026	0.421649	0.179822	0.485137	0.348412	0.391524	0.0554932	0.426016	0.293908	0.282782	0.167107	0.131588	0.239517	0.0312041	0.114007	0.110844	0.370701	0.121394	0.440064	0.0843598	0.145137	0.440612	0.304187	0.347699	0.295635	0.138346	0.0510952	0.057887	0.00820835	0.169467	0.159811	0.119584	0.0642458	0.202778	0.290378	0	0.0221103
Bac67	0.395019	0.414945	0.335615	0.133363	0.116762	0.488962	0.308865	0.0120708	0.414255	0.386869	0.236316	0.274139	0.210403	0.3035	0.166598	0.55309	0.340002	0.435178	0.0838296	0.451723	0.262205	0.323495	0.205047	0.11296	0.282546	0.107214	0.0981733	0.038598	0.458233	0.0989123	0.470659	0.0906472	0.183553	0.256071	0.28522	0.293164	0.0931199	0	0	0.0256772	0.0127429	0.264123	0.131837	0.0273267	0.00455635	0.146768	0.284201	0	0
Bac68	0.110474	0.15223	0.0897642	0.0334035	0.0775692	0.216867	0.210226	0.0505809	0.165978	0.140543	0.200739	0.280126	0.354341	0.0749629	0.058734	0.331342	0.117371	0.125106	0.0734988	0.281674	0.269614	0.392257	0.288167	0.0604698	0.306969	0.0967427	0.159699	0.0769128	0.270553	0.010962	0.221471	0.0658371	0.0349306	0.0664944	0.00115285	0.0404356	0.177423	0.0553431	0.0700283	0.00316708	0.0286358	0	0.00345413	0	0	0.0399452	0.139868	0.0339043	0.0303874
Bac69	0.153935	0.220973	0.202679	0.24802	0.11388	0.217112	0.260219	0.285434	0.294733	0.132727	0.157668	0.208063	0.221339	0.0247774	0.202325	0.292889	0.150456	0.246291	0.0293412	0.262436	0.229	0.30797	0.163854	0.12041	0.274707	0.0652192	0.109073	0.0896557	0.212541	0.0531844	0.186915	0.0897448	0.0134609	0.00564744	0.0260989	0.0116235	0.207214	0.0164283	0.141837	0.00567868	0.00134557	0.0682196	0.00684997	0	0	0.0409462	0.0876109	0.00055482	0
Bac70	0.217305	0.140901	0.225628	0.19244	0.148619	0.349037	0.361791	0.316455	0.20167	0.12321	0.27286	0.331129	0.371627	0.0585391	0.259513	0.395542	0.124638	0.339371	0.100434	0.330185	0.358933	0.385454	0.175421	0.192572	0.370766	0.115506	0.157621	0.066423	0.268335	0.0629196	0.237134	0.158134	0.0229712	0.0250286	0.0356429	0.0205276	0.295641	0.175142	0.131862	0	0.00992332	0.0745419	0.0192897	0	0.00320838	0.0251714	0.0299951	0.000576606	0.000489583
Bac71	0.488875	0.373762	0.49403	0.406976	0.515829	0.536854	0.555333	0.594319	0.466055	0.377931	0.387873	0.524602	0.507207	0.436091	0.455488	0.492336	0.468393	0.44659	0.199041	0.516361	0.56829	0.51309	0.439016	0.501856	0.506856	0.0459188	0.12663	0.289731	0.158822	0.435971	0.182827	0.351559	0.403947	0.471396	0.417266	0.352075	0.465559	0.383811	0.291247	0	0.00536506	0.0120859	0.00226237	0	0.00693926	0.00176226	0	0	0
Bac72	0.30677	0.101604	0.229343	0.187712	0.0919901	0.422458	0.391237	0.372415	0.209523	0.106082	0.172426	0.390476	0.187865	0.0995513	0.305081	0.474753	0.0771297	0.270119	0.00798726	0.407747	0.229735	0.401613	0.0668497	0.0694756	0.34719	0	0	0.176316	0.0180032	0.225858	0.274279	0.261397	0.1583	0.202489	0.346213	0.26237	0.298612	0.265266	0.370838	0.000468635	0	0	0	0	0	0	0	0	0
Bac73	0.165248	0.257142	0.175826		0.120434	0.26587	0.294004	0.359519	0.287997	0.129041	0.0674033	0.264535	0.135548	0.14753	0.197363	0.365978	0.117035	0.0499384	0	0.226906	0.0979389	0.283783	0.0072943	0.0301579	0.221035	0	0	0.0295403	0.0350755	0.0567013	0.123227	0.0410537	0.226	0.279309	0.221162	0.283789	0.211829	0.117765	0.192801	0	0	0	0	0.000893219	0	0	0	0	0
Bac74	0.208818	0.203745	0.170498	0.154863	0.0963951	0.350381	0.284583	0.382602	0.280191	0.186688	0.110137	0.194033	0.103384	0.167913	0.183461	0.435891	0.0742001	0.0410259	0.000645435	0.312475	0.20342	0.254415	0.00792406	0.0587223	0.10396	0	0	0.0486167	0.0549962	0.156162	0.099041	0.0412813	0.295805	0.28087	0.289733	0.238001	0.253441	0.121488	0.176725	0	0	0	0	0	0	0	0	0	0
Bac75	0.119641	0.125427	0.17731	0.167178	0.0970448	0.329726	0.26567	0.372821	0.212002	0.0252209	0.0245539	0.186327	0.0568077	0.0269133	0.0936074	0.428316	0.0365808	0.047871	0	0.1127	0.1871	0.224501	0	0	0.0567812	0	0	0.00548835	0.0220755	0	0.0964873	0.0225743	0.0275382	0.12032	0.201414	0.180692	0.169435	0.0951575	0.080815	0	0	0	0	0.00166841	0.00105278	0	0	0	0
Bac76	0.105552	0.0267621	0.0943851	0.0750749	0.0329581	0.22157	0.120386	0.237749	0.0575787	0.0289997	0.0773278	0.215401	0.157146	0.0148199	0.0675242	0.292754	0.0635507	0.157734	0.0293219	0.242416	0.198039	0.273501	0.10296	0.0321378	0.166601	0	0.0392097	0.0341962	0.163113	0.0082026	0.164673	0.00707596	0.0183107	0.00163765	0.014272	0.000415966	0.113355	0.0396885	0.0411686	0	0.0100913	0	0	0.0069802	0	0	0	0	0
Bac77	0.0693435	0.04823	0.0748188	0.103825	0.0295587	0.199238	0.224904	0.264592	0.0765797	0.0045512	0.046914	0.182422	0.0437988	0.000889748	0.0626413	0.301527	0.0467671	0.148759	0.0118468	0.203359	0.147616	0.301224	0.0688581	0.0477078	0.225201	0.00622548	0	0.0101827	0.146045	0	0.161497	0.016086	0	0	0.0329484	0	0.0402359	0.0191693	0.0200811	0	0	0	0	0.00302907	0	0	0	0	0
Bac78	0.0744751	0.0575571	0.0584621	0.0255144	0.0365302	0.0351401	0.0846293	0.100473	0.130947	0.0698885	0.070185	0.0911068	0.142273	0.0357783	0.0188109	0.016498	0.109955	0.0246592	0.0101783	0.233031	0.281934	0.128979	0.0626198	0.101473	0	0.064865	0.125637	0.0386975	0.00540432	0.0568119	0	0.000366289	0.00288926	0	0	0	0	0	0	0	0.00542347	0	0	0	0	0.149663	0.137626	0.158638	0.169312
Bac79	0.0896178	0.105903	0.0330473	0.041692	0.0779127	0.0654608	0.211709	0.193399	0.0898182	0.115543	0.0691475	0.0995744	0.160717	0.107864	0.020017	0	0.156969	0.0323235	0.0151238	0.230048	0.374806	0.172686	0.0594669	0.109625	0.0422395	0.0537708	0.119845	0.0899935	0	0.00766442	0	0.00121677	0.0012801	0	0	0.000212472	0.00858613	0.00245246	0	0	0.0107368	0	0	0	0	0.239127	0.195769	0.24915	0.252097
Bac80	0.0733209	0.147648	0.0274031	0.0516935	0.159421	0.0597389	0.150133	0.124319	0.103489	0.208087	0.109925	0.12911	0.152829	0.196298	0.0690914	0.0378496	0.0338069	0.0165582	0.00187789	0.144315	0.207494	0.230946	0.0216621	0.0206272	0.0883159	0.0584096	0.0942673	0.0283357	0.00351841	0.11432	0	0	0.00902795	0.00684243	0	0	0	0	0	0.005372	0.023044	0	0	0	0	0.121394	0.194111	0.178829	0.137802
Bac81	0.138981	0.18213	0.0528876	0.0696902	0.205944	0.126088	0.285459	0.197396	0.196668	0.261652	0.204271	0.281391	0.29433	0.229827	0.0760674	0.127489	0.129264	0.0882181	0.0213609	0.266284	0.348746	0.320799	0.116983	0.128061	0.155688	0.128764	0.162615	0.129325	0.110433	0.356817	0	0.039113	0.0376245	0.0201907	0	0.00426631	0.0377439	0.000558531	0	0.00739629	0.0791994	0.0537408	0	0	0.0108683	0.203904	0.217217	0.321805	0.298239
Bac82	0	0	0		0	0	0	0	0	0	0	0	0	0	0	0	0	0.016777	0.0129016	0.031384	0	0	0.00253996	0.0434478	0.0124891	0.041714	0.208471	0.0105508	0.544109	0.0451402	0.427741	0.157869	0.0463047	0.074412	0.0314338	0.0360599	0.0824561	0.002124	0.0205477	0.0501566	0.00565845	0.0929235	0.0749686	0.0359308	0.0176396	0.373854	0.423217	0.346641	0.245488
Bac83	0	0	0	0	0	0	0	0	0	0	0	0	0	0	0	0	0	0.000488984	0.0210948	0.0375321	0.0385255	0.00761522	0.0485291	0.0632641	0.0150605	0.0660083	0.1597	0.104983	0.546048	0.0211882	0.398483	0.158724	0.00749133	0.121249	0.00958983	0.0247543	0.0767785	0	0.046821	0.0317212	0	0.0378435	0.0265798	0.0659291	0	0.349373	0.406155	0.329061	0.262815
Bac84	0	0	0	0	0	0	0	0	0.0122786	0	0	0	0	0	0	0	0	0.00791221	0	0.00170241	0	0	0.00196276	0	0.00216805	0.0111748	0.0332333	0.0144992	0.431594	0.038751	0.360065	0.115666	0.0255592	0.122911	0.0163074	0.0131799	0.0481637	0	0	0.0214708	0	0.0162997	0.0473146	0.00942452	0.0129878	0.316177	0.36502	0.208679	0.175046
Bac85	0	0	0	0	0	0	0	0.000524775	0	0	0	0.00074395	0	0	0	0	0	0.0109042	0.00975526	0.0148192	0	0	0.00722212	0	0.00383802	0.0365438	0.0941593	0.0202942	0.404225	0.0170237	0.391943	0.0876082	0.00891603	0.0471414	0.00228739	0.00591102	0.105387	0.00854531	0.0109117	0.0011677	0.0153391	0.0112051	0	0.00397639	0.0208134	0.357297	0.44814	0.253962	0.211441
Bac86	0	0	0	0	0	0	0	0	0	0.000327386	0	0	0	0	0	0	0	0.0167799	0.0297651	0.026739	0.173369	0.0713618	0.0515649	0.0412032	0.184121	0.423225	0.43099	0.405833	0.335009	0.0470542	0.32979	0.419944	0.0404407	0.0540693	0.00477684	0.00200262	0.420883	0.0683074	0.04296	0.028266	0.0787614	0.014167	0.00496214	0.00883128	0.0292037	0.281926	0.314965	0.574157	0.586385
Bac87	0	0	0	0	0	0	0	0	0	0	0	0	0	0	0	0	0	0	0	0	0	0.0951345	0	0	0.10232	0.0654919	0.135496	0.0936141	0.530959	0.434182	0.523422	0.308432	0.123356	0.203409	0.177347	0.0760011	0.169072	0.0330016	0.000944571	0.00306701	0.108177	0.148324	0.0729082	0.0539537	0.00523207	0.533834	0.5401	0.521979	0.542174
Bac88	0	0	0	0	0	0	0	0	0	0	0	0	0	0	0	0	0	0	0	0	0	0.103398	0.0164906	0	0.0547302	0.13163	0.324376	0.0609206	0.408667	0.0201859	0.509884	0.264376	0	0.00429971	0.158227	0.0680121	0.172502	0.00557274	0.0128758	0.000915723	0.0080264	0.079005	0.0940674	0.00565486	0.0183507	0.508994	0.517776	0.480728	0.553394
Bac89	0	0	0	0	0	0	0	0	0	0	0	0	0	0.0149491	0	0	0.139688	0.249086	0.289858	0.432851	0.403607	0.240232	0.247172	0.241258	0.180737	0.50234	0.525388	0.428306	0.607077	0.465888	0.597882	0.538854	0.388515	0.495333	0.300467	0.4684	0.473019	0.104487	0.243263	0.235884	0.118826	0.473514	0.444098	0.109064	0.0377769	0.586872	0.589869	0.549936	0.559378
Bac90	0	0	0	0	0	0	0	0	0	0	0	0	0.0230469	0	0	0	0.168124	0.239944	0.186741	0.453175	0.138556	0.0649679	0.0373617	0.156933	0.0487329	0.500846	0.505672	0.232131	0.588986	0.549647	0.559054	0.526961	0.494666	0.528336	0.268513	0.566355	0.360516	0.129324	0.00116494	0.319225	0.218877	0.474877	0.501073	0.436155	0	0.581593	0.593224	0.553354	0.541818
Bac91	0	0	0	0	0	0	0	0	0	0	0	0	0	0	0	0	0.310994	0.247529	0.000950437	0.47511	0.295361	0.136836	0.0895159	0.0257823	0.0184172	0.490131	0.523875	0.246283	0.601822	0.550231	0.562005	0.481013	0.394079	0.479394	0.260037	0.511502	0.355971	0.0751956	0.0520971	0.348578	0.230931	0.506861	0.498427	0.297096	0.0499705	0.591878	0.573131	0.536676	0.503139
Bac92	0	0	0	0	0	0	0	0	0	0	0	0	0.0223597	0	0	0	0.189221	0.186722	0.0756501	0.453587	0.0928021	0.0522855	0.195442	0.018357	0.163936	0.29471	0.314645	0.227277	0.585836	0.425908	0.605335	0.483705	0.288162	0.579018	0.254034	0.463554	0.243713	0.0165642	0.0196288	0.162707	0.0139214	0.482933	0.463094	0.310241	0.0382275	0.595977	0.58419	0.514676	0.511688
Bac93	0	0	0	0	0	0	0	0	0	0	0	0	0	0	0	0	0.263159	0.187812	0.0384605	0.447529	0.142757	0.148592	0.145803	0.0232213	0.175461	0.342829	0.418221	0.318742	0.624115	0.497772	0.56944	0.477937	0.381663	0.545242	0.213665	0.476256	0.176547	0.00318301	0.17168	0.163768	0.0783986	0.517303	0.493129	0.315321	0	0.608664	0.605028	0.563328	0.558735
Bac94	0	0	0	0	0	0	0	0	0	0	0	0	0	0	0	0	0.129699	0.167921	0.0997918	0.500484	0.126707	0.205814	0.0463695	0.106332	0.0274422	0.456801	0.41587	0.230827	0.600469	0.521068	0.576689	0.473752	0.244882	0.521245	0.283707	0.434241	0.39327	0.0919551	0.0363435	0.132324	0.183689	0.479965	0.502039	0.328393	0.00674367	0.593965	0.596729	0.547409	0.544307
Bac95	0.357758	0.397366	0.382376	0.112048	0.13275	0.466215	0.351284	0.420706	0.433734	0.52055	0.236382	0.409044	0.447099	0.49734	0	0.584782	0.0190604	0	0	0.472212	0.367646	0.597826	0.00739365	0.0791189	0.575427	0.617828	0.622658	0.576356	0.573613	0.534962	0.61998	0.603664	0.533706	0.581229	0.595546	0.579684	0.580114	0.663081	0.609292	0.540148	0.517959	0.534733	0.585764	0.546574	0.389524	0.576993	0.644705	0.599105	0.612657
Bac96	0.338381	0.252516	0.24213	0.191176	0.0508745	0.468046	0.436599	0.336523	0.339428	0.482025	0.186447	0.490147	0.485395	0.268656	0.0343266	0.580632	0.0447034	0	0	0.48609	0.502592	0.588055	0.0405232	0.187495	0.530296	0.598345	0.596947	0.57667	0.552663	0.494321	0.659371	0.537784	0.406415	0.396071	0.585416	0.441425	0.602113	0.563675	0.617291	0.414805	0.530946	0.494721	0.530535	0.491957	0.208197	0.573644	0.603314	0.610757	0.626153
Bac97	0.291669	0.476905	0.317697	0.275073	0.302843	0.465205	0.473267	0.617769	0.466229	0.557022	0.370696	0.49993	0.527784	0.511166	0.0219132	0.556942	0.0348256	0	0	0.457982	0.517362	0.627487	0.00361298	0.300443	0.608977	0.592035	0.602668	0.608323	0.495304	0.460406	0.618107	0.599429	0.490819	0.597052	0.583245	0.596753	0.627189	0.688422	0.632488	0.507917	0.608783	0.503772	0.584694	0.549509	0.30893	0.603551	0.609177	0.630194	0.640906
[truncated: 67 more columns]
