# Supplementary material for: Multistep diversification in spatiotemporal bacterial-phage coevolution
Source: Nat Commun. 2022 Dec 28;13:7971. doi: 10.1038/s41467-022-35351-w (PMC9797572; doi:10.1038/s41467-022-35351-w)
Supplement: Supplementary file 13 — Source Data [file 41467_2022_35351_MOESM13_ESM.xlsx]

## Sheet: Figure 1c
RGB values of the composite heatmaps of final pixel intensity and the difference between the maximal and final intensity
Replicate 1
RED
0	0	0	0	0	0	0	0	0	0	0	0	0	0	0	0	0	0	0	0	0	0	0	0	0	0	0	0	0	0	0	0	0	0	0	0	0	0	0	0	0	0	0	0	0	0	0	0	0	0
0	0	0	0	0	0	0	0	0	0	0	0	0	0	0	0	0	0	0	0	0	0	0	0	0	0	0	0	0	0	0	0	0	0	0	0	0	0	0	0	0	0	0	0	0	0	0	0	0	0
0	0	0	0	0	0	0	0	0	0	0	0	0	0	0	0	0	0	0	0	0	0	0	0	0	0	0	0	0	0	0	0	0	0	0	0	0	0	0	0	0	0	0	0	0	0	0	0	0	0
0	0	0	0	0	0	0	0	0	0	0	0	0	0	0	0	0	0	0	0	0	0	0	0	0	0	0	0	0	0	0	0	0	0	0	0	0	0	0	0	0	0	0	0	0	0	0	0	0	0
0	0	0	0	0	0	0	0	0	0	0	0	0	0	0	0	0	0	0	0	0	0	0	0	0	0	0	0	0	0	0	0	0	0	0	0	0	0	0	0	0	0	0	0	0	0	0	0	0	0
0	0	0	0	0	0	0	0	0	0	0	0	0	0	0	0	0	0	0	0	0	0	0	0	0	0	0	0	0	0	0	0	0	0	0	0	0	0	0	0	0	0	0	0	0	0	0	0	0	0
0	0	0	0	0	0	0	0	0	0	0	0	0	0	0	0	0	0	0	0	0	0	0	0	0	0	0	0	0	0	0	0	0	0	0	0	0	0	0	0	0	0	0	0.0241656	0.0326996	0.0425856	0.0114913	0.0844106	0.0935361	0.0879594
0	0	0	0	0	0	0	0	0	0	0	0	0	0	0	0	0	0	0	0	0	0	0	0	0	0	0	0	0	0	0	0	0	0	0	0	0	0.00988593	0.0843262	0.147698	0.137727	0.128433	0.113139	0.225856	0.230418	0.123447	0.0895649	0.101986	0.362907	0.383016
0	0	0	0	0	0	0	0	0	0	0	0	0	0	0	0	0	0	0	0	0	0	0	0	0	0	0	0	0	0	0	0	0	0	0.0358259	0.0746937	0.137643	0.230503	0.267343	0.28196	0.276637	0.194508	0.18082	0.0967469	0.077482	0.126067	0.104183	0.0830587	0.277229	0.404225
0	0	0	0	0	0	0	0	0	0	0	0	0	0	0	0	0	0	0	0	0	0	0	0	0	0	0	0	0	0	0	0.0206168	0.0434305	0.0294888	0.0511196	0.0773975	0.130292	0.166878	0.235657	0.30959	0.279172	0.171272	0.168821	0.1673	0.160963	0.130883	0.107478	0.0858471	0.107224	0.355725
0	0	0	0	0	0	0	0	0	0	0	0	0	0	0	0	0	0	0	0	0	0	0	0	0	0	0	0	0	0.0016899	0.0146177	0.0238276	0.0948035	0.0197719	0.0798479	0.0633714	0.0534854	0.0792564	0.182172	0.238783	0.269202	0.235826	0.278327	0.180059	0.202619	0.0722433	0.0424166	0.0937896	0.140262	0.205154
0	0	0	0	0	0	0	0	0	0	0	0	0	0	0	0	0	0	0	0	0	0	0	0	0	0	0	0.0121673	0.0467258	0.137389	0.171694	0.0977609	0.0654837	0.0516265	0.0575412	0.0591466	0.0457119	0.0487537	0.060414	0.154204	0.266751	0.245881	0.175412	0.25019	0.288044	0.0831432	0.124715	0.119307	0.127334	0.250021
0	0	0	0	0	0	0	0	0	0	0	0	0	0	0	0	0	0	0	0	0	0	0	0	0	0.00371779	0.105872	0.127503	0.242248	0.18834	0.0925222	0.0928602	0.13646	0.146008	0.143557	0.0239966	0.0688635	0.0708069	0.0432615	0.0902408	0.22518	0.217744	0.226109	0.273595	0.104858	0.179299	0.195691	0.10545	0.0993663	0.281031
0	0	0	0	0	0	0	0	0	0	0	0	0	0	0	0	0	0	0	0	0	0	0	0	0.0248416	0.0723278	0.123954	0.293621	0.283059	0.197972	0.0752852	0.15809	0.176003	0.155133	0.160794	0.138741	0.167807	0.0495142	0.0681876	0.0884664	0.0596536	0.289311	0.301817	0.273764	0.275961	0.115843	0.10883	0.177947	0.0673426	0.108154
0	0	0	0	0	0	0	0	0	0	0	0	0	0	0	0	0	0	0	0	0	0	0.0114068	0.0572032	0.244106	0.377778	0.342543	0.305872	0.259992	0.0871145	0.0133502	0.0469793	0.192311	0.095733	0.103845	0.0791719	0.0554288	0.0579637	0.0764681	0.130545	0.0716519	0.144656	0.1891	0.245374	0.239713	0.260499	0.0740177	0.24098	0.241234	0.138234
0	0	0	0	0	0	0	0	0	0	0	0	0	0	0	0	0	0	0	0	0	0.0499366	0.0147022	0.276468	0.448162	0.408787	0.354119	0.335868	0.28027	0.266244	0.205577	0.20169	0.162315	0.120321	0.170342	0.287621	0.209801	0.0611745	0.0833967	0.0936206	0.111027	0.109337	0.218082	0.273257	0.26861	0.275961	0.266075	0.189523	0.282467	0.123447
0	0	0	0	0	0	0	0	0	0	0	0	0	0	0	0	0	0	0	0	0.0260245	0.188002	0.324799	0.456781	0.44512	0.425856	0.392311	0.365864	0.262104	0.150739	0.0722433	0.192987	0.153697	0	0.0878749	0.103	0.25864	0.100127	0.0649768	0.104774	0.108914	0.153021	0.176088	0.222222	0.291593	0.333671	0.107309	0.148627	0.155471	0.199493
0	0	0	0	0	0	0	0	0	0	0	0	0	0	0	0	0	0	0.00152091	0.0327841	0.220701	0.484749	0.514068	0.482383	0.471145	0.438699	0.411491	0.380059	0.315167	0.187664	0.229742	0.108154	0.0190114	0.00836502	0.0883819	0.0702155	0.0282214	0.0603295	0.0980989	0.0881284	0.157668	0.0211238	0.145247	0.230503	0.239797	0.248585	0.126912	0.117195	0.133671	0.168906
0	0	0	0	0	0	0	0	0	0	0	0	0	0	0	0	0	0.000844951	0.0242501	0.223743	0.313561	0.486946	0.429827	0.499028	0.482805	0.465484	0.443431	0.408365	0.370173	0.147444	0.0554288	0.0202788	0.0146177	0.0267005	0.0727503	0.0451204	0.10621	0.19831	0.113477	0.117448	0.034981	0.0885509	0.123194	0.115251	0.156907	0.0926067	0.0619349	0.0907478	0.253232	0.0209548
0	0	0	0	0	0	0	0	0	0	0	0	0	0	0	0	0.000591466	0.0137727	0.196874	0.410815	0.482383	0.397212	0.11466	0.530123	0.479679	0.458724	0.435995	0.433122	0.39831	0.318209	0.249176	0.2	0.164005	0.17161	0.0734263	0	0.127588	0.00853401	0.060076	0.0250106	0.0851711	0.141783	0.200591	0.0400507	0.118293	0.268779	0.0376003	0	0.017406	0.0221377
0	0	0	0	0	0	0	0	0	0	0	0	0	0	0	0	0.0231517	0.170934	0.382341	0.42932	0.487706	0.489565	0.487706	0.486946	0.487199	0.467427	0.439797	0.439121	0.420701	0.388255	0.357668	0.273257	0.205492	0.189354	0.25526	0.124377	0.184453	0.161808	0.0322771	0.218166	0.0534854	0.104774	0.120406	0.0603295	0.0814533	0.270384	0.164681	0.025602	0.0325306	0.12725
0	0	0	0	0	0	0	0	0	0	0	0	0	0	0	0.0272919	0.1297	0.372962	0.398986	0.441825	0.475708	0.370849	0.365779	0.487621	0.474609	0.478918	0.459569	0.438614	0.409463	0.410815	0.384368	0.325222	0.253908	0.197719	0.207943	0.224842	0.290917	0.197465	0.172708	0.376172	0.215378	0.0105619	0.0703	0.164512	0.110182	0.179637	0.170089	0.0554288	0.102408	0.193578
0	0	0	0	0	0	0	0	0	0	0	0	0	0	0.0323616	0.0213773	0.344318	0.401183	0.44436	0.469455	0.491593	0.225349	0.446641	0.46785	0.467089	0.469962	0.480693	0.448923	0.439206	0.425602	0.416561	0.364597	0.34981	0.0985213	0.287368	0.318716	0.316265	0.337389	0.149641	0.403887	0.148796	0.147698	0.0941276	0.246726	0.0496831	0.119392	0.185889	0.00929447	0.0593156	0.0594001
0	0	0	0	0	0	0	0	0	0	0	0	0	0.0103084	0.0728348	0.218927	0.383354	0.371863	0.129785	0.342966	0.451458	0.468695	0.488804	0.468272	0.461343	0.453823	0.469033	0.485678	0.47613	0.423912	0.415294	0.378369	0.372117	0.314237	0.329531	0.362146	0.328686	0.328179	0.276975	0.149472	0.0630334	0.115251	0.0819603	0.166117	0.142712	0.347698	0.316181	0.0462188	0.0934516	0.0185889
0	0	0	0	0	0	0	0	0	0	0	0	0.00430925	0.00971694	0.0942966	0.0248416	0.14136	0.077482	0.142797	0.344487	0.399155	0.446979	0.449176	0.443853	0.447402	0.430587	0.434136	0.455513	0.447148	0.458048	0.428221	0.384199	0.357161	0.356992	0.352514	0.326827	0.279932	0.289058	0.36485	0.319476	0.0664977	0.043853	0.0901563	0.162146	0.238361	0.148627	0.171103	0.101817	0.102239	0.150317
0	0	0	0	0	0	0	0	0	0	0	0	0.0102239	0.0738488	0.025771	0.00261935	0.11466	0.0661597	0.239544	0.255429	0.365188	0.42011	0.431094	0.460161	0.442163	0.430672	0.413012	0.429151	0.401183	0.198648	0.430334	0.413942	0.387579	0.379637	0.341614	0.322518	0.271314	0.130967	0.356063	0.443431	0.396874	0.11221	0.0203633	0.148373	0.0748627	0.0926067	0.0857626	0.190283	0.0502746	0.246557
0	0	0	0	0	0	0	0	0	0	0	0.0226447	0.0347275	0.0456274	0.230165	0.194677	0.060752	0.16485	0.0975919	0.0992818	0.336882	0.400591	0.440727	0.476722	0.457457	0.43591	0.412252	0.403718	0.400338	0.0904943	0.39924	0.430756	0.417828	0.394085	0.356823	0.383439	0.269708	0.279848	0.345839	0.457457	0.438192	0.307562	0.30714	0.0968314	0.12632	0.0589776	0.252556	0.25864	0.105196	0.315589
0	0	0	0	0	0	0	0	0	0	0.00126743	0.025602	0.033967	0.078834	0.0675961	0.0889734	0.0452894	0.0384453	0.0535699	0.0325306	0.300887	0.379045	0.42518	0.445543	0.446303	0.354204	0.431179	0.411407	0.397127	0.396029	0.404647	0.417744	0.453232	0.444191	0.432024	0.43101	0.439882	0.479763	0.450697	0.49793	0.486439	0.429151	0.162484	0.068948	0.214618	0.429489	0.157076	0.374567	0.446219	0.326574
0	0	0	0	0	0	0	0	0	0	0.00228137	0.044191	0.0371779	0.126658	0.0275454	0.0478243	0.172708	0.0365019	0.111703	0.0224757	0.192395	0.356992	0.217913	0.106548	0.444106	0.0435995	0.241741	0.328433	0.355725	0.396367	0.423152	0.406844	0.443431	0.465822	0.467258	0.450528	0.497845	0.535277	0.554204	0.531728	0.523616	0.487537	0.221969	0.0419941	0.188002	0.398395	0.20169	0.311534	0.445205	0.607267
0	0	0	0	0	0	0	0	0	0.00498521	0.0277144	0.0124208	0.103338	0.0688635	0.0114913	0.0583016	0.259738	0.0485847	0.0744402	0.332573	0.0618504	0.284495	0.270215	0.0606675	0.500549	0.390283	0.349641	0.194846	0.339924	0.457541	0.479848	0.477989	0.477651	0.485171	0.494297	0.472835	0.464385	0.345839	0.527419	0.559611	0.538065	0.517786	0.281115	0.246303	0.201183	0.516857	0.455006	0.451035	0.400169	0.585129
0	0	0	0	0	0	0	0	0	0.0217997	0.0964935	0.148289	0.217913	0.0485002	0.0562738	0.0833967	0.253316	0.117617	0.0563583	0.043177	0.00954795	0.0243346	0.30621	0.438276	0.469033	0.451204	0.444613	0.45526	0.435995	0.43929	0.468779	0.486861	0.483819	0.507478	0.502408	0.284495	0.158851	0.483143	0.534178	0.523954	0.507309	0.53046	0.501732	0.442586	0.245036	0.230249	0.604732	0.478918	0.562822	0.505619
0	0	0	0	0	0	0	0	0.00388678	0.0543304	0.0484157	0.0321926	0.0370934	0.0421631	0.0217153	0.118462	0.10452	0.0643853	0.0719899	0.100127	0.0545839	0.0427545	0.0828052	0.275792	0.36654	0.128348	0.225264	0.315843	0.424673	0.452894	0.462526	0.471229	0.499282	0.491593	0.495057	0.109928	0	0.193156	0.525813	0.502831	0.52142	0.510435	0.483312	0.443768	0.377355	0.294804	0.23684	0.518378	0.565441	0.489818
0	0	0	0	0	0	0	0	0.0122518	0.128855	0.16071	0.016899	0.0900718	0.0977609	0.0379383	0.0850866	0.0727503	0.0811153	0.0321082	0.0628644	0.0468948	0.0770596	0.100127	0.228137	0.134263	0.106971	0.227883	0.233376	0.346768	0.434559	0.455851	0.471398	0.497169	0.509421	0.510013	0.512125	0.264216	0.0102239	0.318293	0.404985	0.39493	0.442417	0.411238	0.448162	0.401183	0.428559	0.246979	0.335108	0.444698	0.313815
0	0	0	0	0	0	0	0	0.0187579	0.126743	0.0710604	0.0626954	0.068779	0.0453739	0.0160541	0.00456274	0.0194339	0.00625264	0.115082	0.0559358	0.0201098	0.0805239	0.115251	0.188931	0.0893959	0.140853	0.201774	0.216984	0.293705	0.4327	0.432024	0.445881	0.477651	0.48872	0.492015	0.512379	0.498352	0.107478	0.490917	0.409041	0.421039	0.21673	0.435657	0.443346	0.38251	0.4485	0.369666	0.29869	0.268779	0.218673
0	0	0	0	0	0	0	0.00287283	0.0372624	0.0299958	0.0191804	0.0758766	0.0463878	0.025264	0.0708914	0.123025	0.0752852	0.0669202	0.154711	0.198479	0.051373	0.0523025	0.107055	0.106295	0.0779045	0.195775	0.150655	0.14812	0.252809	0.387072	0.408619	0.40845	0.461681	0.463963	0.483397	0.472666	0.477482	0.47613	0.408787	0.375074	0.282805	0.196029	0.309083	0.282974	0.388086	0.386819	0.416392	0.317448	0.298606	0.285509
0	0	0	0	0	0	0	0.0136882	0.0479932	0.016561	0.0274609	0.0583861	0.0674271	0.0308407	0.043853	0.0519645	0.0304183	0.0638783	0.101648	0.0924377	0.0811998	0.087706	0.122433	0.0927757	0.149556	0.191719	0.21259	0.152007	0.354795	0.395775	0.380397	0.384622	0.401352	0.415885	0.456105	0.451373	0.376933	0.457119	0.37744	0.340515	0.308914	0.272074	0.268695	0.329616	0.382594	0.353274	0.381665	0.324123	0.274356	0.296831
0	0	0	0	0	0	0	0.0386988	0.025433	0.0322771	0.0152936	0.0544149	0.0553443	0.0695395	0.0392902	0.0549218	0.05188	0.0528095	0.0660752	0.103929	0.078834	0.106633	0.0874525	0.0720744	0.142036	0.314575	0.125898	0.305112	0.40414	0.428306	0.401521	0.367469	0.378623	0.382256	0.377186	0.158513	0.353021	0.379214	0.36316	0.147275	0.244444	0.33891	0.297169	0.307816	0.361555	0.349725	0.329447	0.301225	0.282552	0.287452
0	0	0	0	0	0	0.00591466	0.0297423	0.0260245	0.0234052	0.0256865	0.0394592	0.0575412	0	0.0446134	0.0124208	0.0325306	0.0141107	0.0582172	0.0237431	0.051711	0.0780735	0.00718209	0.00794254	0.172455	0.438361	0.378538	0.273257	0.412674	0.456189	0.40921	0.381749	0.386143	0.252302	0.292438	0.123616	0.19924	0.26523	0.332573	0.242248	0.315336	0.292776	0.307731	0.285509	0.284833	0.344318	0.338826	0.293114	0.261935	0.256612
0	0	0	0	0	0	0.00828052	0.0562738	0.0219687	0.0331221	0.0382763	0.0103084	0.0227292	0.00498521	0.0234896	0.0294043	0.0489227	0	0.0604985	0.106126	0.0121673	0.0448669	0.0841572	0.137981	0.314913	0.436671	0.433883	0.433883	0.430334	0.466751	0.409379	0.392226	0.400676	0.359696	0.267934	0.350486	0.280693	0.0621039	0.347529	0.285171	0.264216	0.207858	0.207858	0.327165	0.304351	0.258893	0.27444	0.272412	0.255767	0.229404
0	0	0	0	0	0	0.017237	0.0357414	0.0378538	0.026109	0.026109	0.0139417	0.0139417	0.00963245	0.0460499	0.0710604	0.112463	0.0674271	0.185382	0.258386	0.152936	0.166962	0.259231	0.29548	0.426531	0.474525	0.451204	0.432024	0.450697	0.456612	0.418504	0.421293	0.388847	0.276553	0.134601	0.280439	0.291593	0.0296578	0.203549	0.26861	0.26692	0.171356	0.26354	0.317026	0.282383	0.276299	0.280101	0.273849	0.259907	0.248331
0	0	0	0	0	0	0.0150401	0.0166455	0.0300803	0.0234896	0.0379383	0.0973384	0.136629	0.13891	0.11466	0.179045	0.0573722	0.095733	0.192902	0.199155	0.170596	0.351753	0.42425	0.44605	0.43853	0.464301	0.431263	0.413604	0.438699	0.429996	0.443177	0.415547	0.369159	0.292691	0.250359	0.29624	0.336629	0.289311	0.202112	0.238445	0.285002	0.260499	0.226869	0.260752	0.28365	0.290579	0.275961	0.26033	0.204056	0.124884
0	0	0	0	0	0.00304183	0.0425856	0.0386143	0.0251796	0.0228982	0.176003	0.20169	0.118631	0.0764681	0.0811153	0.232277	0.0624419	0.0821293	0.0911703	0.156654	0.208619	0.206929	0.397127	0.423743	0.289311	0.424081	0.417068	0.413097	0.407267	0.403633	0.393916	0.390283	0.33215	0.305281	0.292607	0.31128	0.272835	0.179468	0.251627	0.322856	0.270046	0.261005	0.214956	0.168399	0.218589	0.261935	0.140177	0.123532	0.2485	0.0924377
0	0	0	0	0	0.00709759	0.0313477	0.0408112	0.0403887	0.0145332	0.155978	0.11711	0.135615	0.0171525	0.0851711	0.10038	0.0768061	0.117026	0.172793	0.0643008	0.201436	0.212505	0	0.234643	0.02594	0.305872	0.37482	0.323701	0.329531	0.339248	0.358006	0.283059	0.0975919	0.276046	0.21749	0.278243	0.24943	0.295733	0.362991	0.343219	0.321504	0.243008	0.199747	0.210055	0.224673	0.213266	0.15057	0.17068	0.0795944	0.0430925
0	0	0	0	0	0.0330376	0.123447	0.0585551	0.0363329	0.0330376	0.118885	0.183523	0.125475	0.0117448	0.0421631	0.0373469	0.12632	0.0731728	0.0913392	0.207858	0.252556	0.0637093	0.179214	0	0.264385	0.290579	0.270807	0.248838	0.245796	0.286692	0.273511	0.224166	0.210477	0.288297	0.241149	0.205999	0.265822	0.331221	0.278411	0.330967	0.282721	0.272159	0.233883	0.22256	0.2	0.10621	0.0189269	0.115251	0.0922687	0.0947191
0	0	0	0	0	0.0474863	0.00777355	0.218673	0.0132657	0.132911	0.128348	0.0290663	0.0759611	0.0457964	0.0421631	0.0129278	0.0748627	0.0779045	0.102915	0.208112	0.224757	0.104689	0.0594846	0.20076	0.179806	0.181749	0.20507	0.181073	0.203464	0.22425	0.208787	0.130292	0.187833	0.254584	0.175243	0.149894	0.292522	0.236079	0.356316	0.300127	0.216561	0.261766	0.211069	0.221715	0.18251	0.108999	0.0151246	0.14229	0.034643	0.0789185
0	0	0	0	0	0.0385298	0.0947191	0.0253485	0.0232362	0.0290663	0.11804	0.147275	0.0709759	0.103253	0.0920997	0.0749472	0.0305872	0.0356569	0.0851711	0.08703	0.274271	0.0549218	0.0382763	0.0714829	0.10131	0.11542	0.113308	0.108576	0.131474	0.11711	0.0920152	0.0126743	0.174651	0.237431	0.250275	0.291931	0.250021	0.198733	0.178792	0.252809	0.189438	0.168061	0.19831	0.21842	0.234474	0.0741867	0.181918	0.127926	0.0941276	0.0460499
0	0	0	0	0	0.0130967	0.0315167	0.0109844	0.0294043	0.0386143	0.0384453	0.194846	0.107309	0.0402197	0.10452	0.102915	0.0741867	0.0825518	0.13308	0.103	0.172201	0.052218	0.0938741	0.127588	0.0558513	0.0978454	0.106717	0.0493452	0.137643	0.129193	0.0715674	0.061259	0.0981834	0.251965	0.200845	0.265399	0.144571	0.0862695	0.0976764	0.148965	0.173891	0.194254	0.224166	0.287537	0.261428	0.155894	0.192142	0.125053	0.0535699	0.0646388
0	0	0	0	0	0.00988593	0.00633714	0.0136037	0.0226447	0.0247571	0.0132657	0.0369244	0	0.0354035	0.139417	0.0704689	0.0294888	0.0478243	0.0360794	0.0157161	0.16823	0.0420786	0.0153781	0.0822138	0.109083	0.158006	0.177693	0.0983523	0.0283059	0.0324461	0.0879594	0.0693705	0.128264	0.144318	0.235826	0.130038	0.190537	0.0596536	0.0735108	0.0385298	0.0949725	0.242248	0.283735	0.377947	0.359104	0.19493	0.0356569	0.0672581	0.0652302	0.0751162
0	0	0	0	0	0.0326996	0.0237431	0.0271229	0.0310097	0.0179975	0.0220532	0.00794254	0.0294043	0.0768061	0	0.0843262	0.0816223	0	0.01673	0.02594	0.0212083	0.0125053	0.0144487	0.0585551	0.141783	0.0288973	0.262442	0.207182	0.0978454	0.0496831	0.108661	0.0831432	0.142628	0.204225	0.148627	0.122771	0.14305	0.0574567	0.0659062	0.0931136	0.0495142	0.0789185	0.204647	0.334854	0.320913	0.281876	0.156316	0.0974229	0.0755387	0.0587241
0	0	0	0	0	0.0571187	0.0243346	0.0146177	0.0113223	0.0132657	0.0258555	0.0123363	0.0117448	0	0.0621884	0.0108999	0	0.00498521	0.0136882	0.0156316	0.00828052	0.0146177	0.0327841	0.0670891	0.0746092	0.0171525	0.0184199	0	0.0154626	0.0964935	0.123025	0.118293	0.0326996	0.0035488	0.0732573	0.0454584	0.079003	0.104858	0.0573722	0.0280524	0.0213773	0.0282214	0.0449514	0.150063	0.201014	0	0.144656	0.0934516	0.0813688	0.141445
0	0	0	0	0	0.0421631	0.017744	0.0103084	0.0199409	0.0163921	0.0210393	0.0247571	0.0157161	0.0169835	0.0326996	0.0243346	0.0149556	0.0123363	0.0220532	0.0158851	0.0214618	0.0169835	0.00768906	0.00946346	0.0137727	0	0.0163921	0.0121673	0.026278	0.0508661	0.0920152	0.0647233	0.0239121	0.018251	0.0397127	0.0563583	0.112125	0.0482467	0.0797634	0.130798	0.0892269	0.0337136	0.0305027	0.0670046	0.187833	0.154288	0.104351	0.183523	0.0928602	0.13646
0	0	0	0	0	0.0402197	0.0121673	0.0174905	0.0130123	0.0253485	0.0132657	0.0260245	0.026785	0.0187579	0.0169835	0.0181665	0.0214618	0.0207013	0.0173215	0.144994	0	0.0149556	0.0246726	0.0212083	0.0114068	0.0141952	0.0336291	0	0.0386988	0.0134347	0.0478243	0	0.0250106	0.018251	0.00583016	0.0327841	0	0.129616	0.172032	0.249937	0.365695	0.165441	0.0212928	0.0447824	0.169413	0.168906	0.148458	0.205915	0.0626954	0.191297
0	0	0	0	0	0.043346	0.0218842	0.026954	0.0374313	0.0327841	0.0070131	0	0.00498521	0.0136882	0.025264	0.0128433	0.0131812	0.0113223	0.00152091	0.00684411	0.0164766	0.0237431	0.0106464	0.0192649	0.0202788	0.0277989	0.00583016	0.00490072	0.025771	0.00261935	0.0173215	0.0192649	0.0251796	0.0136882	0.0212083	0.0112379	0.0155471	0.124377	0.168737	0.129109	0.407013	0.265146	0.0313477	0.0741867	0.165188	0.225264	0.208956	0.316519	0.0206168	0.0599071
0	0	0	0	0	0.0303338	0.0283904	0.0263625	0.00684411	0.0070131	0.0265315	0.0223067	0.0118293	0.00980144	0.00819603	0.00566117	0.0134347	0.0133502	0.0119138	0.016899	0.0227292	0.0192649	0.0410646	0.164512	0.0240811	0.0229827	0.0190114	0.0069286	0	0.0161386	0.018251	0	0.016561	0.017575	0.00954795	0.0122518	0.0285594	0.154626	0.016561	0.0574567	0.214195	0.125391	0.0372624	0.163076	0.218673	0.274018	0.381665	0.470891	0.09624	0
0	0	0	0	0	0.0116603	0.0645543	0.0830587	0.0302493	0.0415716	0.131897	0.0174905	0.102324	0.0158851	0.0185889	0.0213773	0.017406	0.0110689	0.0225602	0.017744	0.0337981	0.0149556	0.0242501	0.0298268	0.0196874	0.0306717	0.0198564	0.0212083	0.0273764	0.0305872	0.00844951	0.00625264	0.0253485	0.0157161	0.00760456	0.0181665	0.016561	0.0253485	0.143811	0.0184199	0.0173215	0.000337981	0.0931981	0.274356	0.30883	0.488889	0.592395	0.422391	0.358682	0.129785
0	0	0	0	0	0	0.110858	0.0628644	0	0.0719899	0.0158851	0	0.0479087	0.0231517	0.0208703	0.017744	0.0258555	0.0149556	0.0223912	0.0163921	0.0918462	0.0146177	0.0110689	0.0201098	0.0201943	0.0248416	0.0238276	0.0256865	0.0163921	0.0118293	0.018251	0.0267005	0.0220532	0.0140262	0.0213773	0.0267005	0.0230672	0.0225602	0.0271229	0	0.0185889	0.0430925	0.224673	0.290156	0.518209	0.650021	0.577609	0.440304	0.265146	0.0634559
0	0	0	0	0	0.00152091	0.0664977	0.104351	0.0843262	0.0905788	0.0116603	0.100972	0.00422476	0.0255175	0.016561	0.0238276	0.0133502	0.00895649	0.0185889	0.0236586	0.00853401	0.0152936	0.0157161	0.0277989	0.0207858	0.0129278	0.0247571	0.0275454	0.0270384	0.0196029	0.0308407	0.0219687	0.0135192	0.0138572	0.0291508	0.0223912	0.0324461	0.166202	0.0193494	0.0630334	0.0188424	0.106633	0.288973	0.464385	0.628897	0.575074	0.518209	0.397888	0.136375	0.120406
0	0	0	0	0	0	0.163836	0.069962	0.22011	0.328348	0.0832277	0.00211238	0.0629489	0.0361639	0.0287283	0.0187579	0.0122518	0.0203633	0.00811153	0.0124208	0.0115758	0.0103084	0.0163921	0.0215463	0.025433	0.0303338	0.0246726	0.0272074	0.00980144	0.0237431	0.0223067	0.0223067	0.0178285	0.00980144	0.0345585	0.0199409	0.124546	0.145163	0.10038	0.166455	0.0439375	0.226109	0.291001	0.459738	0.521251	0.540008	0.485002	0.259907	0.0376003	0.231601
0	0	0	0	0	0	0.134516	0.0114068	0.0743557	0.0365864	0.0112379	0.120406	0.0237431	0.0196029	0.0141952	0.0150401	0.0154626	0.0228137	0.0448669	0.0137727	0.00912548	0.0192649	0.0261935	0.018082	0.0189269	0.0139417	0.0255175	0.0263625	0.016899	0.0276299	0.0171525	0.0200253	0.0198564	0.0144487	0.0294888	0.0218842	0.0316857	0.0557668	0.00202788	0.0016899	0.0664132	0.170849	0.2376	0.311787	0.464892	0.48196	0.374144	0.167723	0.0137727	0.160541
0	0	0	0	0	0	0.113139	0.0345585	0.0051542	0.0294888	0.0586396	0.0316857	0.0256865	0.0125898	0.0211238	0.0359949	0.0280524	0.0217997	0.0160541	0.0364174	0.0289818	0.0318547	0.0298268	0.00853401	0.0119138	0.0122518	0.0239966	0.034305	0.0265315	0.0234896	0.0243346	0.0163921	0.0207013	0.017406	0.0240811	0.0148711	0.00718209	0.00912548	0.0116603	0.0135192	0.0240811	0.061428	0.131221	0.256781	0.411491	0.402281	0.260076	0.0880439	0.0197719	0.025264
0	0	0	0	0	0	0.0395437	0.095057	0.033967	0.0495986	0.154288	0.0364174	0.0108999	0.0655682	0.0255175	0.0131812	0.00811153	0.0124208	0.0119138	0.025602	0.0069286	0.00946346	0.0178285	0.017406	0.0169835	0.0279679	0.0279679	0.0203633	0.00828052	0.00760456	0.0134347	0.0166455	0.018082	0.0131812	0.0164766	0.0256865	0.0192649	0.0151246	0.0193494	0.0196874	0.0123363	0.0204478	0.0327841	0.0933671	0.231517	0.292438	0.157837	0.0324461	0.0275454	0.017406
0	0	0	0	0	0	0	0.0532319	0.0447824	0.0238276	0.018082	0.116857	0.0100549	0.0179975	0.0274609	0.0239966	0.0129278	0.0183354	0.0103084	0.0120828	0.0178285	0.0132657	0.0178285	0.0216308	0.0107309	0.0154626	0.0178285	0.0137727	0.0181665	0.0163921	0.0255175	0.0260245	0.01673	0.0256865	0.0215463	0.0187579	0.0145332	0.0144487	0.0225602	0.0219687	0.00828052	0.0204478	0.0250951	0.0185889	0.111618	0.161132	0.0736798	0.0152091	0.0158006	0.0108154
0	0	0	0	0	0	0	0.0752007	0	0.026278	0.0195184	0.0403887	0.0224757	0.0376848	0.0318547	0.0297423	0.0243346	0.0138572	0.0229827	0.0191804	0.0223067	0.0162231	0.0108154	0.0189269	0.0201943	0.0195184	0.0162231	0.00278834	0.0129278	0.0119138	0.0183354	0.0147866	0.0187579	0.0326996	0.0201943	0.0210393	0.0163921	0.0309252	0.0275454	0.0189269	0.0267005	0.0142797	0.0138572	0.0131812	0.0104774	0.00794254	0.00659062	0.0183354	0.0201943	0
0	0	0	0	0	0	0	0.0277144	0.0779045	0.00152091	0.0198564	0.0249261	0.0301648	0.0354035	0.0467258	0.0398817	0.0359949	0.017237	0.0104774	0.0110689	0.0106464	0.00194339	0.00532319	0.0110689	0.0130123	0.0162231	0.0052387	0.0155471	0.0245036	0.016899	0.017406	0.0247571	0.0210393	0.0416561	0.0226447	0.00836502	0.0299113	0.0114068	0.0107309	0.0159696	0.0227292	0.0147866	0.0222222	0.0168145	0.0162231	0.00920997	0.00887199	0.00768906	0.018082	0.0107309
0	0	0	0	0	0	0	0	0.0828897	0	0	0.0448669	0.0337981	0.0204478	0.0142797	0.0238276	0.017237	0.0120828	0.0147022	0.0136037	0.0174905	0.0109844	0.0168145	0.00760456	0.0106464	0.0105619	0.00464723	0.0116603	0.0174905	0.0217153	0.0185044	0.0106464	0.0260245	0.0250951	0.0142797	0.0152091	0.0288973	0.00997043	0.0149556	0.0195184	0.0194339	0.025602	0.0198564	0.0228982	0.0232362	0.0105619	0.0206168	0.0163076	0.0108999	0.0141107
0	0	0	0	0	0	0	0	0.0630334	0.00532319	0.018251	0.0249261	0.0337981	0.0153781	0.0203633	0.0176595	0.0122518	0.00490072	0.0052387	0.0168145	0.0141952	0.226193	0	0.200929	0.0150401	0.0151246	0.0139417	0.0151246	0.00836502	0.00904098	0.0239121	0.0209548	0.00650613	0.0133502	0.0155471	0.0114913	0.0122518	0.0189269	0.0178285	0.017068	0.0147022	0.0234896	0.0136037	0.00963245	0.00583016	0.0112379	0.0185044	0.0130967	0.0141107	0.0207858
0	0	0	0	0	0	0	0	0.00363329	0.0507816	0.00929447	0.0337136	0.0517955	0.0352345	0.0192649	0.0136882	0.0160541	0.0205323	0.0187579	0.0158006	0.0179975	0.00937896	0.00920997	0.008703	0.0152936	0.0136882	0.0118293	0.0224757	0.0225602	0.0119138	0.0101394	0.0263625	0.0207858	0.0220532	0.0188424	0.0207013	0.0197719	0.0114913	0.0215463	0.0245881	0.0181665	0.0275454	0.0139417	0.0163921	0.0179975	0.0171525	0.0173215	0.0148711	0.0114068	0.0224757
0	0	0	0	0	0	0	0	0	0.0223912	0.0162231	0.0545839	0.0306717	0.026109	0.0312632	0.0283059	0.0162231	0.0310097	0.0390368	0.0237431	0.00667512	0.00650613	0.00802704	0.0244191	0.0155471	0.00718209	0.0117448	0.0136882	0.0122518	0.00828052	0.0135192	0.0154626	0.00937896	0.00422476	0.017744	0.044022	0.0303338	0.0158006	0.0100549	0.0207013	0.018251	0.00963245	0.0184199	0.0189269	0.0195184	0.0178285	0.0203633	0.0152091	0.018251	0.0250951
0	0	0	0	0	0	0	0	0	0.0292353	0.0114913	0	0.0228982	0.0347275	0.034474	0.0308407	0.0108999	0.00574567	0.00937896	0.0128433	0.017406	0.0191804	0.017913	0.0217997	0.0200253	0.0154626	0.0248416	0.0311787	0.0250951	0.0185889	0.016561	0.0315167	0.0241656	0.0202788	0.0149556	0.0105619	0.0128433	0.00735108	0.00811153	0.0247571	0.025771	0.0115758	0.025433	0.0223912	0.0185044	0.0213773	0.0086185	0.0245881	0.0277989	0.0174905
0	0	0	0	0	0	0	0	0	0	0.0204478	0	0.0159696	0.0303338	0.0324461	0.0205323	0.0302493	0.01673	0.0276299	0.0324461	0.0305027	0.0220532	0.017913	0.0201943	0.0214618	0.0293198	0.026447	0.0270384	0.0270384	0.00828052	0.0163921	0.0222222	0.0108154	0.00752007	0.0145332	0.0290663	0.0229827	0.0124208	0.00667512	0.0310097	0.0328686	0.0226447	0.0287283	0.0181665	0.00540769	0.0141952	0.0152936	0.0227292	0.017913	0.0391213
0	0	0	0	0	0	0	0	0	0	0.00819603	0.0235741	0	0.0327841	0.0477398	0.0290663	0.0240811	0.0221377	0.026954	0.0159696	0.0313477	0.0206168	0.00608365	0.0135192	0.0188424	0.0261935	0.0305027	0.0159696	0.0244191	0.0288973	0.0250951	0.016561	0.0239121	0.0288128	0.00887199	0.0125898	0.0119138	0.0152091	0.017744	0.0203633	0.01673	0.0159696	0.0227292	0.0145332	0.0155471	0.00853401	0.0121673	0.0236586	0.0168145	0.0234896
0	0	0	0	0	0	0	0	0	0	0	0.00388678	0.00929447	0.0268695	0.0319392	0.0324461	0.0161386	0.0258555	0.0235741	0.0191804	0.0246726	0.0236586	0.0169835	0.0152091	0.0154626	0.0208703	0.00709759	0.0229827	0.03515	0.0326151	0.0103929	0.0146177	0.0316857	0.0381918	0.0152936	0.0123363	0.0123363	0.0103084	0.0149556	0.0294888	0.0135192	0.00718209	0.0143642	0.00819603	0.0226447	0.0190114	0.0131812	0.0260245	0.0218842	0.0964935
0	0	0	0	0	0	0	0	0	0	0	0	0.0128433	0.0275454	0.0279679	0.0248416	0.0327841	0.0308407	0.0249261	0.0402197	0.0187579	0.0194339	0.0283904	0.0335446	0.026447	0.0300803	0.00768906	0.0173215	0.0130123	0.0157161	0.0117448	0.0155471	0.0108999	0.0247571	0.0207013	0.0223912	0.00253485	0	0.0130123	0.0144487	0.103338	0.101986	0.0331221	0.0150401	0.0144487	0.0237431	0.0171525	0.00997043	0.0115758	0.086354
0	0	0	0	0	0	0	0	0	0	0	0	0.0069286	0.0136882	0.0371779	0.0478243	0.0333756	0.0326151	0.0274609	0.0389523	0.0228982	0.0173215	0.0200253	0.0272074	0.0309252	0.0368399	0.026785	0.0204478	0.0107309	0.0283904	0.0379383	0.0217153	0.0198564	0.0396282	0.0209548	0.00650613	0.00802704	0.017575	0.0179975	0.0162231	0.191466	0.114575	0.0114913	0.0111534	0.0051542	0.0107309	0.0186734	0.0360794	0.0142797	0.155894
0	0	0	0	0	0	0	0	0	0	0	0	0	8.44951e-05	0.0181665	0.0390368	0.0279679	0.0301648	0.0234052	0.0375158	0.0719899	0.0299113	0.0229827	0.0237431	0.0129278	0.0213773	0.0284749	0.0217153	0.0315167	0.0318547	0.034305	0.026278	0.0292353	0.0276299	0.0283904	0.0158006	0.0069286	0.00194339	0.0213773	0.0138572	0.00768906	0.00650613	0.00363329	0.0209548	0.0070131	0.0119983	0.017237	0.0328686	0.0298268	0.163414
0	0	0	0	0	0	0	0	0	0	0	0	0	0	0.00118293	0.0199409	0.02594	0.0312632	0.0310097	0.0469793	0.0418251	0.034643	0.0329531	0.02594	0.0253485	0.0203633	0.0245036	0.0271229	0.0288128	0.0211238	0.0227292	0.0136882	0.0171525	0.0277989	0.018082	0.0207013	0.0159696	0.00625264	0.00667512	0.0199409	0.0198564	0.0219687	0.00490072	0.0143642	0.0115758	0.0184199	0.0145332	0.0214618	0.0197719	0.110351
0	0	0	0	0	0	0	0	0	0	0	0	0	0	0	0.00202788	0.0343895	0.00794254	0.0579637	0.0407267	0.0285594	0.017237	0.016899	0.0196029	0.0223912	0.0183354	0.0219687	0.0141107	0.0222222	0.0357414	0.00887199	0.00904098	0.0299113	0.0360794	0.025433	0.0282214	0.0114913	0.0125898	0.0198564	0.0316012	0.00802704	0.00920997	0.00481622	0.0145332	0.00963245	0.0126743	0.00887199	0.0205323	0.0196029	0.0801014
0	0	0	0	0	0	0	0	0	0	0	0	0	0	0	0.000337981	0.00836502	0.0574567	0.0381918	0.0270384	0.0282214	0.0213773	0.0147866	0.0209548	0.0300803	0.025433	0.0119983	0.0207858	0.0136037	0.0191804	0.0230672	0.0217997	0.0200253	0.0143642	0.0325306	0.0221377	0.025433	0.0141107	0.008703	0.0153781	0.0184199	0.0130967	0.017406	0.0198564	0.017744	0.0245881	0.0142797	0.0176595	0.166117	0.155556
0	0	0	0	0	0	0	0	0	0	0	0	0	0	0	0	0.000929447	0.0292353	0.0282214	0.0211238	0.026109	0.0293198	0.034812	0.0208703	0.0145332	0.0113223	0.0281369	0.0356569	0.0301648	0.017068	0.0193494	0.00439375	0.0145332	0.0158006	0.00675961	0.0226447	0.017406	0.0310097	0.0179975	0.0132657	0.0169835	0.0141107	0.0141952	0.026447	0.0276299	0.0129278	0.0208703	0.189776	0.221124	0.250951
0	0	0	0	0	0	0	0	0	0	0	0	0	0	0	0	0	0.00337981	0.0191804	0.0437685	0.0299958	0.0321082	0.0288128	0.017913	0.0318547	0.0193494	0.0277144	0.0279679	0.0229827	0.0130123	0.0130967	0.0212083	0.0261935	0.0194339	0.0162231	0.0118293	0.0212083	0.017913	0.0228137	0.0190114	0.0169835	0.0274609	0.00980144	0.0138572	0.0231517	0.0299958	0.0299958	0.19493	0.100803	0.156401
0	0	0	0	0	0	0	0	0	0	0	0	0	0	0	0	0	0	0.00245036	0.0238276	0.0323616	0.0221377	0.0227292	0.0145332	0.0195184	0.00498521	0.0232362	0.0223067	0.0358259	0.0277144	0.0314322	0.0162231	0.0160541	0.0210393	0.0214618	0.0152091	0.0402197	0.0294888	0.00988593	0.0267005	0.0225602	0.0136037	0.0136882	0.0148711	0.0305027	0.0265315	0.0313477	0.102746	0.087537	0.201943
0	0	0	0	0	0	0	0	0	0	0	0	0	0	0	0	0	0	0	0.00135192	0.0246726	0.0451204	0.0224757	0.0371779	0.0301648	0.0189269	0.0260245	0.0425856	0.043684	0.0222222	0.0362484	0.0327841	0.0378538	0.0364174	0.0136882	0.0288973	0.0355725	0.0195184	0.0336291	0.017744	0.0206168	0.0201943	0.00811153	0.0185889	0.0231517	0.0934516	0.0745247	0.0994508	0.120237	0.241994
0	0	0	0	0	0	0	0	0	0	0	0	0	0	0	0	0	0	0	0	0	0.0143642	0.0470638	0.0396282	0.0197719	0.0211238	0.0193494	0.0204478	0.0236586	0.0342205	0.0216308	0.0232362	0.0316857	0.0306717	0.0359104	0.025771	0.025771	0.0220532	0.0332911	0.0212083	0.00878749	0.0202788	0.026109	0.0220532	0.0246726	0.0752852	0.0117448	0.127841	0.0997888	0.277736
0	0	0	0	0	0	0	0	0	0	0	0	0	0	0	0	0	0	0	0	0	0	0.00895649	0.0299113	0.0376848	0.0239966	0.0311787	0.0216308	0.0340515	0.0223067	0.0239966	0.0209548	0.025771	0.0316012	0.0345585	0.0327841	0.0294043	0.0231517	0.0194339	0.0263625	0.0213773	0.0238276	0.0140262	0.0307562	0.0255175	0.0427545	0.251035	0.0268695	0.0569497	0.144233
0	0	0	0	0	0	0	0	0	0	0	0	0	0	0	0	0	0	0	0	0	0	0	0.00126743	0.0282214	0.0386143	0.0250951	0.0379383	0.0400507	0.026785	0.0249261	0.0332911	0.0213773	0.0207013	0.0221377	0.00540769	0.0181665	0.0206168	0.0319392	0.0326151	0.0272919	0.0235741	0.0163076	0.0290663	0.025602	0.0208703	0.0288128	0.0347275	0.0017744	0.0106464
0	0	0	0	0	0	0	0	0	0	0	0	0	0	0	0	0	0	0	0	0	0	0	0	0	0.00532319	0.0215463	0.0358259	0.0381073	0.0304183	0.0334601	0.0245881	0.0379383	0.0315167	0.0310942	0.0304183	0.0331221	0.0216308	0.0258555	0.0326151	0.0289818	0.0154626	0.0306717	0.0327841	0.0207013	0.0282214	0.0328686	0.0336291	0.0122518	0.00709759
0	0	0	0	0	0	0	0	0	0	0	0	0	0	0	0	0	0	0	0	0	0	0	0	0	0	0	0.00937896	0.0362484	0.0374313	0.0333756	0.0225602	0.0225602	0.0321926	0.0452894	0.0126743	0.0159696	0.0356569	0.0368399	0.00954795	0.0100549	0.0103084	0.017913	0.0294888	0.0207858	0.0118293	0.0221377	0.0234896	0.026447	0.0179975
0	0	0	0	0	0	0	0	0	0	0	0	0	0	0	0	0	0	0	0	0	0	0	0	0	0	0	0	0	0.0106464	0.0330376	0.0337981	0.0244191	0.0283904	0.0258555	0.026785	0.0282214	0.0239966	0.0364174	0.0288128	0.0110689	0.0280524	0.0368399	0.0169835	0.0291508	0.0334601	0.0219687	0.0113223	0.0228137	0.0348965
0	0	0	0	0	0	0	0	0	0	0	0	0	0	0	0	0	0	0	0	0	0	0	0	0	0	0	0	0	0	0	0.00828052	0.0334601	0.0338826	0.0402197	0.0310097	0.0240811	0.0275454	0.0627799	0.0309252	0.0304183	0.0468948	0.0409801	0.0381918	0.0324461	0.0231517	0.0376003	0.0363329	0.0321082	0.0140262
0	0	0	0	0	0	0	0	0	0	0	0	0	0	0	0	0	0	0	0	0	0	0	0	0	0	0	0	0	0	0	0	0	0.000844951	0.0101394	0.0271229	0.0270384	0.0223912	0.0247571	0.0316012	0.0278834	0.026447	0.025771	0.0402197	0.0372624	0.0228137	0.017237	0.0383608	0.0301648	0.0302493
0	0	0	0	0	0	0	0	0	0	0	0	0	0	0	0	0	0	0	0	0	0	0	0	0	0	0	0	0	0	0	0	0	0	0	0	0	0.00329531	0.0251796	0.0363329	0.0144487	0.0424166	0.0293198	0.0589776	0.0279679	0.0176595	0.0285594	0.0294043	0.0317702	0.0725813
0	0	0	0	0	0	0	0	0	0	0	0	0	0	0	0	0	0	0	0	0	0	0	0	0	0	0	0	0	0	0	0	0	0	0	0	0	0	0	0	0	0	0.00456274	0.0122518	0.0361639	0.0192649	0.0183354	0.0184199	0.0207013	0.0116603
0	0	0	0	0	0	0	0	0	0	0	0	0	0	0	0	0	0	0	0	0	0	0	0	0	0	0	0	0	0	0	0	0	0	0	0	0	0	0	0	0	0	0	0	0	0	0	0	0	0
0	0	0	0	0	0	0	0	0	0	0	0	0	0	0	0	0	0	0	0	0	0	0	0	0	0	0	0	0	0	0	0	0	0	0	0	0	0	0	0	0	0	0	0	0	0	0	0	0	0
0	0	0	0	0	0	0	0	0	0	0	0	0	0	0	0	0	0	0	0	0	0	0	0	0	0	0	0	0	0	0	0	0	0	0	0	0	0	0	0	0	0	0	0	0	0	0	0	0	0
0	0	0	0	0	0	0	0	0	0	0	0	0	0	0	0	0	0	0	0	0	0	0	0	0	0	0	0	0	0	0	0	0	0	0	0	0	0	0	0	0	0	0	0	0	0	0	0	0	0
0	0	0	0	0	0	0	0	0	0	0	0	0	0	0	0	0	0	0	0	0	0	0	0	0	0	0	0	0	0	0	0	0	0	0	0	0	0	0	0	0	0	0	0	0	0	0	0	0	0
0	0	0	0	0	0	0	0	0	0	0	0	0	0	0	0	0	0	0	0	0	0	0	0	0	0	0	0	0	0	0	0	0	0	0	0	0	0	0	0	0	0	0	0	0	0	0	0	0	0
0	0	0	0	0	0	0	0	0	0	0	0	0	0	0	0	0	0	0	0	0	0	0	0	0	0	0	0	0	0	0	0	0	0	0	0	0	0	0	0	0	0	0	0	0	0	0	0	0	0
0	0	0	0	0	0	0	0	0	0	0	0	0	0	0	0	0	0	0	0	0	0	0	0	0	0	0	0	0	0	0	0	0	0	0	0	0	0	0	0	0	0	0	0	0	0	0	0	0	0
GREEN
0	0	0	0	0	0	0	0	0	0	0	0	0	0	0	0	0	0	0	0	0	0	0	0	0	0	0	0	0	0	0	0	0	0	0	0	0	0	0	0	0	0	0	0	0	0	0	0	0	0
0	0	0	0	0	0	0	0	0	0	0	0	0	0	0	0	0	0	0	0	0	0	0	0	0	0	0	0	0	0	0	0	0	0	0	0	0	0	0	0	0	0	0	0	0	0	0	0	0	0
0	0	0	0	0	0	0	0	0	0	0	0	0	0	0	0	0	0	0	0	0	0	0	0	0	0	0	0	0	0	0	0	0	0	0	0	0	0	0	0	0	0	0	0	0	0	0	0	0	0
0	0	0	0	0	0	0	0	0	0	0	0	0	0	0	0	0	0	0	0	0	0	0	0	0	0	0	0	0	0	0	0	0	0	0	0	0	0	0	0	0	0	0	0	0	0	0	0	0	0
0	0	0	0	0	0	0	0	0	0	0	0	0	0	0	0	0	0	0	0	0	0	0	0	0	0	0	0	0	0	0	0	0	0	0	0	0	0	0	0	0	0	0	0	0	0	0	0	0	0
0	0	0	0	0	0	0	0	0	0	0	0	0	0	0	0	0	0	0	0	0	0	0	0	0	0	0	0	0	0	0	0	0	0	0	0	0	0	0	0	0	0	0	0	0	0	0	0	0	0
0	0	0	0	0	0	0	0	0	0	0	0	0	0	0	0	0	0	0	0	0	0	0	0	0	0	0	0	0	0	0	0	0	0	0	0	0	0	0	0	0	0	0	0.0234068	0.0495319	0.0635256	0.122672	0.144065	0.161079	0.115222
0	0	0	0	0	0	0	0	0	0	0	0	0	0	0	0	0	0	0	0	0	0	0	0	0	0	0	0	0	0	0	0	0	0	0	0	0	0.0266284	0.11346	0.182271	0.242525	0.305446	0.299456	0.302829	0.234622	0.262358	0.359056	0.486711	0.512584	0.521494
0	0	0	0	0	0	0	0	0	0	0	0	0	0	0	0	0	0	0	0	0	0	0	0	0	0	0	0	0	0	0	0	0	0	0.0768147	0.239555	0.403503	0.478607	0.48953	0.450267	0.412464	0.387396	0.388704	0.306151	0.20603	0.274841	0.408638	0.471559	0.53886	0.540824
0	0	0	0	0	0	0	0	0	0	0	0	0	0	0	0	0	0	0	0	0	0	0	0	0	0	0	0	0	0	0	0.0401691	0.246854	0.411759	0.573492	0.561864	0.559599	0.561864	0.528189	0.478154	0.44327	0.402446	0.371388	0.389711	0.310078	0.328954	0.442716	0.445434	0.513138	0.56267
0	0	0	0	0	0	0	0	0	0	0	0	0	0	0	0	0	0	0	0	0	0	0	0	0	0	0	0	0	0.0376019	0.120558	0.201802	0.437632	0.50594	0.578576	0.596597	0.592621	0.608074	0.564885	0.525269	0.46723	0.448857	0.414175	0.388302	0.381405	0.200795	0.384778	0.42087	0.504329	0.524061
0	0	0	0	0	0	0	0	0	0	0	0	0	0	0	0	0	0	0	0	0	0	0	0	0	0	0	0.0402698	0.107319	0.140944	0.141397	0.151012	0.166767	0.263667	0.449159	0.583661	0.58809	0.589852	0.626649	0.579483	0.50594	0.481124	0.43582	0.413319	0.380399	0.30454	0.368267	0.456005	0.565841	0.523356
0	0	0	0	0	0	0	0	0	0	0	0	0	0	0	0	0	0	0	0	0	0	0	0	0	0.0598007	0.249421	0.162036	0.166566	0.16264	0.211165	0.167774	0.151314	0.163395	0.388855	0.562469	0.597906	0.606564	0.624031	0.614618	0.532518	0.498138	0.44327	0.392127	0.309121	0.381657	0.403403	0.473875	0.640189	0.608225
0	0	0	0	0	0	0	0	0	0	0	0	0	0	0	0	0	0	0	0	0	0	0	0	0.0613108	0.235025	0.284204	0.184285	0.170845	0.340431	0.484496	0.37456	0.148797	0.18056	0.437531	0.575003	0.558341	0.653076	0.626447	0.617991	0.607067	0.494815	0.450015	0.446038	0.408588	0.421021	0.461089	0.475888	0.578274	0.61341
0	0	0	0	0	0	0	0	0	0	0	0	0	0	0	0	0	0	0	0	0	0	0.0248666	0.13128	0.187003	0.190929	0.188714	0.183731	0.186802	0.376976	0.559096	0.318484	0.152572	0.232357	0.442867	0.564734	0.508809	0.636313	0.647992	0.60591	0.571026	0.52235	0.50297	0.480922	0.436323	0.428722	0.505185	0.496124	0.474026	0.530806
0	0	0	0	0	0	0	0	0	0	0	0	0	0	0	0	0	0	0	0	0	0.0713782	0.539062	0.267543	0.218615	0.197121	0.187557	0.180358	0.177137	0.166717	0.173865	0.163596	0.182573	0.238146	0.272828	0.344307	0.498893	0.628209	0.667774	0.659267	0.575909	0.546814	0.500252	0.488221	0.480066	0.440753	0.456408	0.47911	0.471056	0.519632
0	0	0	0	0	0	0	0	0	0	0	0	0	0	0	0	0	0	0	0	0.0884929	0.226467	0.3134	0.256015	0.230494	0.211215	0.191684	0.172808	0.202708	0.463254	0.389812	0.176583	0.249471	0.573241	0.28652	0.364542	0.502567	0.598812	0.66571	0.628511	0.555069	0.537149	0.546059	0.505839	0.481577	0.459479	0.542837	0.5299	0.488825	0.468791
0	0	0	0	0	0	0	0	0	0	0	0	0	0	0	0	0	0	0.0017618	0.122773	0.234773	0.265076	0.252844	0.250076	0.236082	0.216702	0.195913	0.17608	0.186097	0.573694	0.699386	0.483036	0.672858	0.344357	0.485956	0.554364	0.634753	0.548726	0.576261	0.574247	0.543642	0.618343	0.551998	0.518423	0.524565	0.503071	0.525018	0.4329	0.505537	0.480016
0	0	0	0	0	0	0	0	0	0	0	0	0	0	0	0	0	0.00226518	0.124937	0.249924	0.36263	0.282442	0.29845	0.234219	0.235176	0.219118	0.200393	0.186902	0.176029	0.325028	0.603946	0.388503	0.721786	0.371338	0.415031	0.575758	0.433857	0.412917	0.512081	0.577972	0.572184	0.576009	0.563626	0.5448	0.53277	0.540018	0.624132	0.513541	0.494513	0.504279
0	0	0	0	0	0	0	0	0	0	0	0	0	0	0	0	0.00161079	0.118544	0.245193	0.28063	0.266234	0.316672	0.483036	0.223799	0.231098	0.224001	0.205728	0.193698	0.185241	0.190829	0.209403	0.221786	0.245898	0.267794	0.366355	0.440954	0.334038	0.434411	0.433001	0.582201	0.583409	0.601581	0.525974	0.549582	0.55376	0.546914	0.545153	0.428823	0.440803	0.413974
0	0	0	0	0	0	0	0	0	0	0	0	0	0	0	0	0.112806	0.233464	0.284154	0.261049	0.247055	0.243431	0.248616	0.23885	0.215544	0.212423	0.218262	0.217658	0.196265	0.181667	0.174519	0.196668	0.230847	0.251284	0.295429	0.294121	0.263818	0.28808	0.41191	0.429629	0.578476	0.617185	0.513188	0.503725	0.499547	0.482432	0.398671	0.333736	0.424947	0.51188
0	0	0	0	0	0	0	0	0	0	0	0	0	0	0	0.124534	0.223548	0.272576	0.264673	0.239052	0.235629	0.302477	0.312997	0.235528	0.224303	0.219269	0.216551	0.215141	0.207591	0.192993	0.183681	0.191835	0.217356	0.237793	0.24474	0.230796	0.209	0.263465	0.379593	0.467281	0.504983	0.554868	0.540975	0.482583	0.467935	0.560908	0.416289	0.282543	0.352713	0.469647
0	0	0	0	0	0	0	0	0	0	0	0	0	0	0.0875868	0.259841	0.266435	0.253196	0.25375	0.223598	0.216098	0.372244	0.238548	0.228279	0.221434	0.217105	0.214537	0.204218	0.205074	0.203715	0.193245	0.187154	0.187003	0.309071	0.193798	0.186147	0.184285	0.195359	0.335649	0.376321	0.604248	0.614417	0.579583	0.454143	0.551596	0.503624	0.426407	0.317427	0.438035	0.480167
0	0	0	0	0	0	0	0	0	0	0	0	0	0.0382563	0.198681	0.295228	0.256066	0.261099	0.587385	0.278969	0.210913	0.209504	0.199285	0.21796	0.222189	0.21635	0.210661	0.196466	0.192238	0.202708	0.206282	0.197574	0.187305	0.192137	0.173714	0.171046	0.181818	0.190476	0.217155	0.298349	0.63289	0.657556	0.632135	0.655341	0.446038	0.433202	0.337411	0.358099	0.506443	0.574549
0	0	0	0	0	0	0	0	0	0	0	0	0.0172657	0.300211	0.458421	0.518423	0.347629	0.381103	0.356287	0.210963	0.206181	0.195057	0.200141	0.205628	0.213078	0.218212	0.216501	0.207843	0.201047	0.196819	0.191382	0.21348	0.206785	0.19556	0.178848	0.185342	0.213027	0.21041	0.184738	0.219672	0.351656	0.459176	0.516007	0.607067	0.512534	0.442062	0.48958	0.497231	0.542283	0.5
0	0	0	0	0	0	0	0	0	0	0	0	0.166465	0.415383	0.517668	0.614719	0.444428	0.500503	0.315464	0.201047	0.191684	0.188916	0.185392	0.193496	0.200242	0.21051	0.224101	0.21489	0.232659	0.377731	0.201198	0.19259	0.197624	0.194	0.193094	0.199185	0.239102	0.325732	0.219521	0.169737	0.184486	0.317578	0.418957	0.426608	0.329457	0.430283	0.583107	0.469445	0.402346	0.525471
0	0	0	0	0	0	0	0	0	0	0	0.0608074	0.248062	0.410299	0.395298	0.227776	0.437632	0.313702	0.322007	0.261653	0.197221	0.187355	0.189117	0.190325	0.192339	0.201852	0.207994	0.216752	0.227575	0.410752	0.206081	0.182976	0.182724	0.179754	0.1941	0.192037	0.273482	0.278164	0.250881	0.179805	0.179754	0.227474	0.204671	0.303433	0.276352	0.365197	0.391423	0.338669	0.364492	0.439344
0	0	0	0	0	0	0	0	0	0	0.00322158	0.193547	0.250428	0.253951	0.237542	0.221635	0.230243	0.230394	0.209151	0.29704	0.200544	0.191735	0.214537	0.215192	0.217155	0.275647	0.220377	0.22843	0.214034	0.212574	0.200745	0.191282	0.1865	0.180056	0.178446	0.188312	0.200342	0.201349	0.221333	0.186802	0.182875	0.188513	0.333484	0.433102	0.303131	0.37169	0.646632	0.498691	0.38362	0.34778
0	0	0	0	0	0	0	0	0	0	0.0885432	0.240411	0.245696	0.377177	0.552955	0.487416	0.278969	0.371942	0.322712	0.455703	0.278415	0.201752	0.370784	0.560505	0.231249	0.515303	0.33887	0.276654	0.249773	0.205577	0.203564	0.205879	0.193043	0.185644	0.180912	0.184838	0.187255	0.18957	0.189268	0.188312	0.186298	0.181365	0.444579	0.703463	0.364442	0.462348	0.63727	0.586681	0.41785	0.353619
0	0	0	0	0	0	0	0	0	0.00870835	0.182171	0.421977	0.297091	0.632941	0.660928	0.642605	0.417296	0.285714	0.526427	0.386943	0.317477	0.221635	0.28657	0.449008	0.19994	0.24333	0.272929	0.36867	0.264824	0.188916	0.189117	0.188412	0.188765	0.185493	0.181164	0.194856	0.212222	0.297846	0.20155	0.183932	0.191181	0.183127	0.2911	0.276754	0.317074	0.420517	0.476946	0.456005	0.438589	0.393839
0	0	0	0	0	0	0	0	0	0.098812	0.371539	0.339726	0.280177	0.47312	0.584818	0.643612	0.424645	0.301923	0.399879	0.438891	0.456056	0.386338	0.241971	0.205779	0.207541	0.218866	0.215443	0.203463	0.204369	0.20145	0.19858	0.196567	0.189218	0.183832	0.183228	0.329055	0.402849	0.216299	0.205376	0.222642	0.216148	0.184889	0.176633	0.181667	0.258734	0.373804	0.369425	0.430585	0.38055	0.336505
0	0	0	0	0	0	0	0	0.0055371	0.218766	0.279976	0.240209	0.22541	0.335498	0.46275	0.411205	0.330766	0.551294	0.555723	0.553156	0.494312	0.461089	0.371841	0.283701	0.254707	0.407782	0.348334	0.269858	0.204973	0.200846	0.197674	0.198329	0.185342	0.194	0.19702	0.42983	0.729488	0.399879	0.198983	0.216803	0.21197	0.197473	0.187456	0.180912	0.192842	0.21499	0.363938	0.361321	0.328048	0.28657
0	0	0	0	0	0	0	0	0.0739454	0.255864	0.326991	0.24172	0.272325	0.439243	0.494211	0.516662	0.577368	0.608225	0.572133	0.549431	0.552099	0.525974	0.502316	0.315061	0.462801	0.593023	0.410953	0.357898	0.248767	0.200946	0.199034	0.194302	0.187355	0.1866	0.184536	0.195611	0.355985	0.783701	0.310178	0.269657	0.264371	0.238297	0.234874	0.183681	0.180811	0.184738	0.233817	0.297242	0.292459	0.265076
0	0	0	0	0	0	0	0	0.151314	0.267442	0.381707	0.267442	0.446844	0.548877	0.58215	0.585221	0.530404	0.490688	0.457566	0.548626	0.576009	0.597654	0.501812	0.334894	0.523054	0.673059	0.464714	0.413923	0.289741	0.200091	0.189973	0.197372	0.186953	0.18806	0.188765	0.193345	0.216048	0.431743	0.20301	0.242122	0.237189	0.363284	0.202809	0.18806	0.187758	0.190577	0.181315	0.192842	0.215745	0.23729
0	0	0	0	0	0	0	0.0362932	0.212826	0.249572	0.245797	0.318081	0.469949	0.554666	0.520588	0.45827	0.550086	0.410903	0.480217	0.507953	0.492701	0.557636	0.501258	0.385684	0.468187	0.494413	0.41498	0.409041	0.298852	0.215745	0.211618	0.195711	0.182322	0.181264	0.181214	0.192137	0.195913	0.211215	0.241619	0.253096	0.301319	0.344257	0.273734	0.276805	0.179452	0.183026	0.188966	0.181164	0.186751	0.197221
0	0	0	0	0	0	0	0.105708	0.24323	0.250881	0.251938	0.343652	0.440652	0.524464	0.480973	0.414125	0.544448	0.478405	0.422128	0.483439	0.519531	0.574046	0.517769	0.431139	0.376422	0.422128	0.412715	0.360213	0.236082	0.21187	0.208799	0.208547	0.193396	0.188463	0.179503	0.196164	0.23885	0.198379	0.240662	0.256066	0.262811	0.282543	0.276452	0.226518	0.18509	0.186852	0.188966	0.186651	0.191584	0.190225
0	0	0	0	0	0	0	0.152069	0.260395	0.237642	0.234018	0.273482	0.337964	0.455502	0.540673	0.577167	0.566294	0.574298	0.514245	0.565942	0.501611	0.535337	0.532921	0.529699	0.384426	0.28214	0.392983	0.281939	0.209504	0.193043	0.200745	0.214839	0.212776	0.209755	0.210158	0.342646	0.240008	0.223296	0.230041	0.377731	0.291755	0.22088	0.243683	0.228783	0.190778	0.187355	0.187607	0.188412	0.183177	0.181013
0	0	0	0	0	0	0.02537	0.217709	0.254908	0.237088	0.218212	0.227977	0.317276	0.469143	0.541277	0.547468	0.535437	0.513943	0.458472	0.524212	0.461291	0.489882	0.521192	0.478808	0.362277	0.212524	0.230243	0.293567	0.232508	0.186248	0.19551	0.200846	0.203967	0.283801	0.266536	0.351102	0.29261	0.259942	0.225511	0.279926	0.230746	0.246653	0.239706	0.232961	0.226719	0.187255	0.178899	0.183278	0.18353	0.185845
0	0	0	0	0	0	0.0906071	0.232457	0.25969	0.230847	0.209957	0.207188	0.225712	0.303735	0.322914	0.299557	0.31048	0.373704	0.310178	0.334491	0.419813	0.499899	0.39248	0.365851	0.262156	0.210863	0.187859	0.196718	0.212826	0.175677	0.186349	0.195158	0.19994	0.218363	0.268549	0.230897	0.252844	0.537048	0.272627	0.236384	0.251183	0.289792	0.277409	0.198883	0.203161	0.220074	0.204923	0.189016	0.1865	0.189419
0	0	0	0	0	0	0.134098	0.261754	0.24026	0.227474	0.216098	0.209353	0.200946	0.19858	0.197372	0.364995	0.398168	0.434763	0.449612	0.38357	0.339172	0.33429	0.30293	0.281838	0.201651	0.185996	0.190929	0.196215	0.175224	0.174066	0.182221	0.182775	0.212272	0.251888	0.346169	0.26563	0.236736	0.404561	0.295127	0.239605	0.242575	0.300564	0.233917	0.195007	0.213933	0.196064	0.194302	0.191231	0.185291	0.190929
0	0	0	0	0	0	0.174318	0.267392	0.236736	0.227424	0.209151	0.223749	0.43874	0.227323	0.350851	0.408789	0.452884	0.472264	0.478808	0.426961	0.368871	0.242777	0.186701	0.183228	0.176684	0.181516	0.190527	0.198329	0.177942	0.161784	0.162791	0.169737	0.191533	0.234068	0.253549	0.226266	0.203161	0.23437	0.284657	0.270663	0.261754	0.254052	0.230545	0.201701	0.194503	0.190879	0.188765	0.199386	0.227776	0.27766
0	0	0	0	0	0.0112755	0.216601	0.255361	0.238498	0.233515	0.493809	0.52094	0.584466	0.619501	0.69249	0.470955	0.489329	0.468791	0.561059	0.442616	0.430837	0.285614	0.176583	0.172908	0.264673	0.184486	0.186449	0.185795	0.172053	0.16722	0.167271	0.162942	0.193094	0.217054	0.208447	0.198832	0.225863	0.275748	0.260244	0.253347	0.263214	0.24323	0.213027	0.253096	0.198983	0.192792	0.270814	0.293114	0.40295	0.855985
0	0	0	0	0	0.0542132	0.236585	0.260848	0.235025	0.237592	0.427212	0.613057	0.632488	0.654485	0.655995	0.620306	0.515202	0.565992	0.562267	0.543391	0.360767	0.353217	0.577821	0.24328	0.430837	0.20598	0.172103	0.191886	0.181315	0.175929	0.15529	0.201802	0.302477	0.217658	0.236786	0.194755	0.207591	0.214286	0.192691	0.23432	0.215443	0.205175	0.202054	0.188211	0.196013	0.219621	0.463304	0.508708	0.699336	0.821856
0	0	0	0	0	0.103745	0.332327	0.255562	0.240662	0.414427	0.586177	0.63727	0.598661	0.682422	0.680207	0.704873	0.682322	0.553509	0.658059	0.518272	0.474127	0.325934	0.405467	0.652572	0.165207	0.169586	0.162539	0.179301	0.17165	0.163495	0.159166	0.190627	0.203061	0.19848	0.189369	0.1941	0.205879	0.20004	0.265378	0.213128	0.18514	0.165459	0.184889	0.175576	0.194251	0.253146	0.471761	0.505185	0.744236	0.833132
0	0	0	0	0	0.240159	0.679905	0.389459	0.249471	0.224101	0.520991	0.627907	0.573543	0.622622	0.674972	0.694654	0.653327	0.674419	0.616782	0.633494	0.436877	0.290798	0.325682	0.194654	0.165207	0.163546	0.158562	0.16717	0.159166	0.15524	0.152421	0.194302	0.176281	0.185996	0.218061	0.252643	0.20895	0.236031	0.178546	0.179754	0.177892	0.151616	0.175677	0.15519	0.18962	0.289087	0.477449	0.612151	0.875214	0.888151
0	0	0	0	0	0.116682	0.274841	0.347679	0.245142	0.222591	0.413017	0.548777	0.642404	0.681566	0.64623	0.656247	0.63883	0.586026	0.596446	0.702507	0.424444	0.240209	0.165509	0.172254	0.172707	0.171046	0.163848	0.163244	0.272123	0.200292	0.143159	0.190174	0.179402	0.161683	0.164401	0.203916	0.166214	0.163697	0.154686	0.163294	0.166667	0.173009	0.15519	0.146129	0.178144	0.588694	0.312494	0.445837	0.75224	0.884728
0	0	0	0	0	0.133595	0.283097	0.260244	0.242525	0.211467	0.22385	0.654334	0.633394	0.618846	0.636062	0.622068	0.655945	0.589902	0.609232	0.576211	0.239454	0.193698	0.440803	0.199789	0.163646	0.228581	0.225662	0.167422	0.503876	0.34325	0.139686	0.152572	0.175123	0.18962	0.159217	0.1866	0.154737	0.218413	0.197423	0.146985	0.154183	0.164653	0.185392	0.151062	0.156197	0.219772	0.423286	0.724957	0.882865	0.895147
0	0	0	0	0	0.155844	0.299658	0.263012	0.254656	0.2239	0.214034	0.243934	0.397262	0.715594	0.552401	0.538206	0.580187	0.546109	0.476442	0.71348	0.198127	0.172002	0.474731	0.231249	0.189419	0.309423	0.406725	0.221786	0.150609	0.137572	0.15071	0.172757	0.16415	0.17754	0.162891	0.141146	0.144216	0.142555	0.136867	0.179251	0.173764	0.147992	0.167472	0.1493	0.172153	0.286016	0.680509	0.79855	0.890818	0.878285
0	0	0	0	0	0.145777	0.29261	0.254757	0.248213	0.223346	0.213581	0.213279	0.195158	0.283852	0.55673	0.569969	0.574197	0.632437	0.462096	0.38654	0.162539	0.163797	0.164049	0.186651	0.193849	0.154888	0.362982	0.662841	0.13133	0.164754	0.15071	0.144569	0.20593	0.193345	0.18509	0.149804	0.143864	0.130726	0.124081	0.130676	0.14321	0.140391	0.142756	0.14779	0.176784	0.211064	0.368922	0.585875	0.834139	0.874811
0	0	0	0	0	0.135105	0.293466	0.260093	0.255915	0.224907	0.203514	0.198329	0.190678	0.197372	0.192641	0.381909	0.267996	0.174721	0.174721	0.169687	0.165106	0.162942	0.177086	0.228783	0.221635	0.174721	0.152723	0.167422	0.148495	0.172556	0.164955	0.165811	0.172606	0.190476	0.184285	0.148294	0.149502	0.13727	0.121061	0.125692	0.127555	0.129316	0.145726	0.169687	0.204067	0.582805	0.358703	0.608577	0.858804	0.841438
0	0	0	0	0	0.144267	0.296335	0.26422	0.253045	0.220981	0.206584	0.192087	0.190577	0.180862	0.170945	0.166314	0.167975	0.167321	0.157203	0.163596	0.161633	0.160223	0.189167	0.204621	0.194201	0.202205	0.19551	0.153126	0.148596	0.170341	0.175526	0.174972	0.126296	0.131632	0.167422	0.222893	0.17618	0.148394	0.181214	0.169435	0.157153	0.127152	0.140592	0.16118	0.172959	0.182372	0.258935	0.61049	0.880197	0.799406
0	0	0	0	0	0.124182	0.299104	0.263516	0.258532	0.218866	0.212272	0.196013	0.186147	0.183731	0.179905	0.175274	0.171549	0.162237	0.162287	0.2089	0.309222	0.154938	0.154284	0.144015	0.162891	0.146532	0.162136	0.200745	0.190023	0.218464	0.216954	0.175073	0.12534	0.129971	0.196668	0.269506	0.177791	0.226618	0.567553	0.615524	0.410198	0.200795	0.14472	0.173613	0.161784	0.174771	0.217608	0.463505	0.869878	0.485553
0	0	0	0	0	0.10455	0.300463	0.256015	0.246653	0.218363	0.234068	0.217608	0.199889	0.188463	0.17613	0.176885	0.169385	0.167371	0.167824	0.165006	0.157254	0.149653	0.163797	0.14633	0.150559	0.142505	0.14779	0.15519	0.15368	0.167875	0.15977	0.137471	0.128763	0.132236	0.157505	0.15972	0.146985	0.352411	0.629719	0.830867	0.529196	0.259589	0.141397	0.169335	0.188312	0.173311	0.19697	0.241266	0.412212	0.412363
0	0	0	0	0	0.0832578	0.300463	0.275244	0.276855	0.320246	0.258784	0.200896	0.197876	0.188362	0.183127	0.179654	0.171247	0.166818	0.165358	0.157455	0.150408	0.151968	0.349391	0.166314	0.142454	0.14029	0.142605	0.147488	0.146632	0.146884	0.1716	0.151868	0.131733	0.130525	0.140038	0.134149	0.130122	0.2313	0.547669	0.556176	0.466979	0.299305	0.146481	0.171499	0.187053	0.192943	0.19848	0.19254	0.34476	0.45515
0	0	0	0	0	0.0840129	0.308316	0.324625	0.391171	0.273583	0.273331	0.488322	0.209	0.187758	0.180409	0.176331	0.173362	0.168277	0.157958	0.159972	0.156901	0.157203	0.149552	0.13888	0.143864	0.136666	0.144116	0.145273	0.133343	0.161029	0.163848	0.143814	0.134602	0.136011	0.143008	0.132236	0.132236	0.140441	0.25073	0.454998	0.24182	0.166163	0.152321	0.168277	0.20004	0.204772	0.18801	0.177187	0.179201	0.180409
0	0	0	0	0	0.0516964	0.308819	0.439142	0.469898	0.333384	0.313047	0.271368	0.194	0.186953	0.183177	0.178899	0.169939	0.166918	0.162136	0.16269	0.225964	0.228481	0.153831	0.148948	0.142454	0.139485	0.14024	0.141297	0.146783	0.145374	0.140491	0.132941	0.139233	0.139938	0.133041	0.128612	0.134249	0.141095	0.14774	0.191735	0.14034	0.135005	0.165358	0.197523	0.224152	0.199638	0.175375	0.174519	0.181566	0.178144
0	0	0	0	0	0.0107218	0.392731	0.611396	0.443371	0.392983	0.531008	0.276704	0.290043	0.185291	0.183781	0.174318	0.176533	0.17311	0.169234	0.161734	0.164401	0.155492	0.150458	0.144921	0.145374	0.148898	0.146582	0.141448	0.142706	0.139183	0.134048	0.13289	0.13727	0.139384	0.131984	0.13586	0.149049	0.436374	0.516611	0.166818	0.137421	0.149955	0.166264	0.19697	0.211719	0.187456	0.165912	0.18066	0.184436	0.297393
0	0	0	0	0	0	0.357294	0.638427	0.614064	0.679402	0.282442	0.305497	0.201399	0.193043	0.183077	0.182624	0.177489	0.171801	0.177389	0.170341	0.167724	0.162338	0.154183	0.148596	0.146683	0.150508	0.149149	0.141951	0.155844	0.142706	0.13586	0.139485	0.138931	0.142404	0.135105	0.142354	0.167573	0.813752	0.878738	0.303685	0.146129	0.155844	0.171348	0.190476	0.191584	0.167623	0.171247	0.183328	0.194402	0.533172
0	0	0	0	0	0	0.270412	0.657254	0.441407	0.348435	0.500654	0.258834	0.205074	0.198933	0.195661	0.184738	0.178496	0.177137	0.200896	0.167522	0.168378	0.157103	0.150659	0.157556	0.152925	0.157707	0.15826	0.14321	0.144619	0.13727	0.141347	0.141196	0.144468	0.141196	0.136666	0.154133	0.151717	0.405215	0.453337	0.180409	0.151565	0.160475	0.174771	0.180358	0.183328	0.174721	0.169687	0.171147	0.162992	0.332327
0	0	0	0	0	0	0.131833	0.602185	0.392731	0.318887	0.239505	0.251988	0.211165	0.203866	0.193547	0.177993	0.17608	0.173563	0.188412	0.159217	0.160626	0.159921	0.151062	0.15826	0.157858	0.157254	0.154133	0.139132	0.139736	0.138427	0.137874	0.142052	0.147085	0.14024	0.139334	0.150257	0.150106	0.165257	0.145626	0.143713	0.142656	0.148545	0.16873	0.170241	0.166415	0.159569	0.170543	0.156801	0.145827	0.162589
0	0	0	0	0	0	0.0408235	0.618846	0.429528	0.413017	0.275093	0.22692	0.266083	0.20447	0.191986	0.193849	0.191181	0.184335	0.179402	0.169687	0.173915	0.168428	0.159418	0.159066	0.161734	0.149451	0.147387	0.149653	0.153126	0.154082	0.147186	0.14628	0.146934	0.146884	0.139938	0.140995	0.147236	0.142807	0.140189	0.139032	0.143713	0.143461	0.142605	0.155794	0.159418	0.16269	0.15519	0.143562	0.144367	0.147539
0	0	0	0	0	0	0	0.44181	0.45369	0.301218	0.307561	0.255462	0.224101	0.212776	0.194503	0.188211	0.189268	0.181768	0.18353	0.175375	0.172204	0.172254	0.160828	0.154284	0.159821	0.158311	0.152119	0.155039	0.15227	0.148394	0.147287	0.142907	0.144116	0.145223	0.140542	0.148193	0.148847	0.146431	0.139384	0.139988	0.146783	0.141548	0.142253	0.146532	0.149804	0.156549	0.142404	0.14477	0.148294	0.153428
0	0	0	0	0	0	0	0.196718	0.506544	0.311185	0.306302	0.222944	0.222742	0.218564	0.19551	0.189922	0.187808	0.18504	0.177942	0.17311	0.167724	0.166465	0.168932	0.161985	0.156398	0.153831	0.154032	0.161079	0.15519	0.154837	0.151616	0.149653	0.144971	0.151012	0.147941	0.144317	0.146884	0.146481	0.145072	0.144166	0.139233	0.145122	0.145525	0.145777	0.153076	0.157908	0.153982	0.144971	0.144166	0.160072
0	0	0	0	0	0	0	0.0493809	0.459277	0.371539	0.279019	0.247911	0.22385	0.213833	0.20749	0.189721	0.186047	0.187204	0.189268	0.182171	0.179704	0.178798	0.17608	0.173613	0.163042	0.159519	0.168277	0.158361	0.153831	0.151817	0.149703	0.146179	0.148747	0.139334	0.145475	0.157203	0.143914	0.153378	0.159569	0.157103	0.144367	0.147035	0.150055	0.150005	0.154787	0.155441	0.1567	0.163244	0.149602	0.157002
0	0	0	0	0	0	0	0	0.357999	0.475536	0.334088	0.279422	0.238448	0.226115	0.21192	0.204017	0.199487	0.193647	0.187859	0.182674	0.179402	0.186349	0.176281	0.175627	0.171247	0.165459	0.167573	0.16113	0.154737	0.153881	0.153478	0.157807	0.151767	0.150911	0.152069	0.154535	0.146834	0.151163	0.152723	0.150257	0.15529	0.166918	0.148193	0.145777	0.151465	0.149653	0.149703	0.154133	0.160677	0.154888
0	0	0	0	0	0	0	0	0.161532	0.508406	0.339021	0.283952	0.24474	0.227726	0.214487	0.207289	0.200644	0.201903	0.194453	0.184587	0.187456	0.250327	0.799205	0.174368	0.172757	0.169435	0.164754	0.163495	0.160979	0.160274	0.156549	0.157455	0.157958	0.155945	0.150861	0.158965	0.162086	0.151968	0.150005	0.149451	0.147589	0.147287	0.147589	0.151565	0.154082	0.15368	0.151868	0.15519	0.157405	0.157807
0	0	0	0	0	0	0	0	0.0136917	0.437984	0.34929	0.280379	0.25823	0.227273	0.21942	0.212121	0.203463	0.197976	0.191181	0.191382	0.187859	0.19546	0.266989	0.213078	0.184738	0.173412	0.173613	0.166113	0.162036	0.165006	0.164905	0.155039	0.153076	0.155492	0.154082	0.160324	0.159972	0.161532	0.152371	0.150106	0.148898	0.16269	0.152673	0.154636	0.151918	0.152824	0.151968	0.153831	0.159921	0.158361
0	0	0	0	0	0	0	0	0	0.203212	0.354777	0.291654	0.286922	0.245898	0.224655	0.210812	0.209755	0.196668	0.188211	0.190527	0.195107	0.189117	0.188563	0.176935	0.181063	0.17754	0.173915	0.176835	0.171801	0.167824	0.168328	0.167371	0.16415	0.166314	0.155945	0.144317	0.153025	0.170794	0.16561	0.156952	0.153126	0.15816	0.151062	0.153025	0.152673	0.153428	0.155592	0.157606	0.15826	0.167623
0	0	0	0	0	0	0	0	0	0.0187255	0.424242	0.360515	0.28657	0.25677	0.235427	0.219068	0.22083	0.218866	0.208648	0.204168	0.200443	0.195711	0.183177	0.176935	0.175778	0.181214	0.17165	0.163797	0.163546	0.166566	0.167522	0.159418	0.158562	0.161532	0.161885	0.16425	0.162388	0.163797	0.172556	0.163848	0.150861	0.159519	0.154938	0.15227	0.157858	0.157052	0.160828	0.155643	0.15967	0.178848
0	0	0	0	0	0	0	0	0	0	0.20744	0.433504	0.303936	0.283197	0.238498	0.22979	0.218212	0.215443	0.206232	0.200795	0.192288	0.191181	0.189369	0.185543	0.183328	0.181264	0.172606	0.173815	0.167673	0.176784	0.171298	0.16425	0.167774	0.170794	0.167019	0.160223	0.160979	0.167321	0.17014	0.158663	0.153428	0.164754	0.159972	0.15977	0.166063	0.163445	0.166264	0.160072	0.168529	0.178697
0	0	0	0	0	0	0	0	0	0	0.00669486	0.394896	0.354978	0.288634	0.257727	0.235629	0.230041	0.218816	0.210208	0.215443	0.196215	0.198933	0.201198	0.194554	0.18514	0.179654	0.172808	0.177993	0.174771	0.166868	0.17009	0.171851	0.164301	0.16264	0.169788	0.16873	0.167925	0.16561	0.168882	0.164804	0.164452	0.165811	0.164653	0.167623	0.164603	0.168277	0.167573	0.167824	0.176533	0.186097
0	0	0	0	0	0	0	0	0	0	0	0.117588	0.366153	0.306353	0.285513	0.256166	0.241669	0.223799	0.222239	0.21796	0.203463	0.198832	0.201248	0.204067	0.19848	0.19098	0.191634	0.178647	0.171499	0.166415	0.178043	0.175878	0.161281	0.160274	0.172304	0.174016	0.17462	0.172707	0.169435	0.160928	0.1716	0.174117	0.168076	0.170492	0.167875	0.164855	0.170794	0.171398	0.180258	0.428068
0	0	0	0	0	0	0	0	0	0	0	0	0.250176	0.3433	0.302175	0.285463	0.243129	0.230645	0.227373	0.211769	0.214839	0.208799	0.204722	0.196164	0.202104	0.193547	0.197473	0.190174	0.188362	0.181969	0.181919	0.180509	0.182976	0.175425	0.173513	0.170643	0.181768	0.183781	0.175878	0.174519	0.181818	0.17905	0.161331	0.173311	0.170291	0.169435	0.174016	0.177741	0.180107	0.216903
0	0	0	0	0	0	0	0	0	0	0	0	0.0228531	0.34179	0.359207	0.302779	0.267492	0.241266	0.238448	0.220175	0.222138	0.226518	0.208245	0.2015	0.199235	0.187255	0.18962	0.19108	0.19707	0.180711	0.174972	0.183832	0.180862	0.166063	0.175576	0.182624	0.18353	0.177892	0.172304	0.174922	0.185946	0.182724	0.175023	0.177187	0.180056	0.175828	0.173513	0.171398	0.184285	0.287023
0	0	0	0	0	0	0	0	0	0	0	0	0	0.0958925	0.365851	0.309775	0.297242	0.271217	0.258431	0.282241	0.220679	0.21489	0.212021	0.206584	0.214084	0.2015	0.192339	0.192741	0.183731	0.181969	0.179352	0.182724	0.178748	0.17764	0.175929	0.182724	0.188161	0.188513	0.175274	0.180509	0.181415	0.181869	0.186852	0.178194	0.186852	0.186953	0.184335	0.175878	0.188815	0.379241
0	0	0	0	0	0	0	0	0	0	0	0	0	0	0.178999	0.364593	0.310128	0.300463	0.321303	0.260999	0.225058	0.223346	0.219269	0.210561	0.211769	0.20895	0.203514	0.200946	0.191433	0.197372	0.192087	0.19697	0.189318	0.180107	0.1866	0.181919	0.188463	0.189469	0.190678	0.183177	0.179805	0.182775	0.19098	0.18207	0.188161	0.19853	0.201148	0.190728	0.200191	0.314105
0	0	0	0	0	0	0	0	0	0	0	0	0	0	0	0.247106	0.364794	0.35679	0.317578	0.25672	0.242072	0.235276	0.231048	0.228984	0.220024	0.214034	0.208296	0.209504	0.200544	0.196164	0.205577	0.206081	0.186349	0.186349	0.205225	0.189469	0.19249	0.191886	0.185493	0.186449	0.190929	0.189268	0.193144	0.186349	0.199487	0.190325	0.192137	0.190778	0.199738	0.294372
0	0	0	0	0	0	0	0	0	0	0	0	0	0	0	0.00458069	0.342243	0.381003	0.324575	0.28949	0.259539	0.248414	0.240763	0.232155	0.225008	0.215796	0.218061	0.208296	0.209957	0.205074	0.20442	0.201752	0.1941	0.197876	0.211416	0.227273	0.207238	0.209302	0.196768	0.194503	0.187456	0.191131	0.192339	0.188664	0.188312	0.188664	0.195007	0.203463	0.336001	0.493003
0	0	0	0	0	0	0	0	0	0	0	0	0	0	0	0	0.0134904	0.288533	0.359861	0.318383	0.289641	0.258885	0.244891	0.242273	0.240109	0.232558	0.218262	0.211819	0.21343	0.217205	0.215292	0.221736	0.205477	0.204017	0.212826	0.199688	0.218111	0.210007	0.206282	0.199386	0.196819	0.196617	0.196617	0.189872	0.188463	0.199235	0.197171	0.312544	0.609584	0.573593
0	0	0	0	0	0	0	0	0	0	0	0	0	0	0	0	0	0.012685	0.298399	0.34632	0.314507	0.285815	0.266586	0.260646	0.239102	0.238951	0.227373	0.225813	0.231501	0.228934	0.2239	0.229135	0.207692	0.204621	0.210661	0.210712	0.209051	0.20603	0.204571	0.208547	0.214034	0.195762	0.206584	0.205829	0.198379	0.197574	0.201802	0.359106	0.761552	0.707692
0	0	0	0	0	0	0	0	0	0	0	0	0	0	0	0	0	0	0.0137421	0.287124	0.368922	0.325934	0.297896	0.285865	0.269959	0.256116	0.239454	0.236837	0.22843	0.233615	0.227675	0.247961	0.252492	0.212725	0.215796	0.214739	0.202154	0.209453	0.218413	0.209403	0.208346	0.228581	0.220628	0.216752	0.202758	0.20749	0.211265	0.39857	0.660022	0.742978
0	0	0	0	0	0	0	0	0	0	0	0	0	0	0	0	0	0	0	0.00448002	0.232558	0.376422	0.342142	0.312695	0.284003	0.266636	0.253498	0.240914	0.250478	0.245243	0.227625	0.225461	0.226266	0.21338	0.228632	0.220528	0.223346	0.222038	0.216702	0.232608	0.225209	0.221585	0.221484	0.230696	0.227424	0.461794	0.466576	0.435065	0.632488	0.580036
0	0	0	0	0	0	0	0	0	0	0	0	0	0	0	0	0	0	0	0	0	0.157153	0.387949	0.35075	0.321756	0.301117	0.281989	0.272778	0.265126	0.248465	0.241065	0.237491	0.245193	0.248112	0.236233	0.223044	0.236182	0.226971	0.215192	0.221836	0.229538	0.218917	0.212927	0.215645	0.226669	0.326991	0.591513	0.609383	0.775496	0.636011
0	0	0	0	0	0	0	0	0	0	0	0	0	0	0	0	0	0	0	0	0	0	0.081798	0.350599	0.375013	0.333786	0.310279	0.306	0.28214	0.268096	0.252794	0.24625	0.240964	0.233666	0.248414	0.236786	0.230595	0.230394	0.225964	0.225209	0.222239	0.227021	0.227222	0.219319	0.219168	0.221132	0.379744	0.858301	0.940904	0.710913
0	0	0	0	0	0	0	0	0	0	0	0	0	0	0	0	0	0	0	0	0	0	0	0.00991644	0.228984	0.403856	0.368469	0.332226	0.306906	0.298651	0.277308	0.264824	0.259539	0.252542	0.244941	0.252441	0.242324	0.240461	0.237793	0.231048	0.236837	0.23885	0.235931	0.22838	0.232457	0.236535	0.247005	0.291302	0.521343	0.296134
0	0	0	0	0	0	0	0	0	0	0	0	0	0	0	0	0	0	0	0	0	0	0	0	0	0.0848686	0.341387	0.410853	0.353267	0.323014	0.319038	0.307057	0.292812	0.270714	0.256166	0.248213	0.242022	0.246552	0.249119	0.246552	0.238649	0.253649	0.24781	0.245595	0.238196	0.237944	0.234169	0.244387	0.253599	0.254505
0	0	0	0	0	0	0	0	0	0	0	0	0	0	0	0	0	0	0	0	0	0	0	0	0	0	0	0.142303	0.364693	0.395399	0.364039	0.341589	0.346169	0.338568	0.292711	0.282644	0.275043	0.261552	0.256921	0.268147	0.273784	0.260344	0.253448	0.257022	0.254203	0.257978	0.259791	0.26115	0.251586	0.257676
0	0	0	0	0	0	0	0	0	0	0	0	0	0	0	0	0	0	0	0	0	0	0	0	0	0	0	0	0	0.153478	0.364643	0.425098	0.380499	0.355532	0.369022	0.352059	0.317829	0.293919	0.2836	0.28209	0.288886	0.284305	0.261854	0.275546	0.266636	0.267794	0.265328	0.270613	0.267543	0.259136
0	0	0	0	0	0	0	0	0	0	0	0	0	0	0	0	0	0	0	0	0	0	0	0	0	0	0	0	0	0	0	0.103795	0.287728	0.424343	0.414729	0.392983	0.374107	0.387547	0.349743	0.330212	0.327746	0.308718	0.292711	0.285463	0.283197	0.287879	0.276503	0.277509	0.277006	0.292006
0	0	0	0	0	0	0	0	0	0	0	0	0	0	0	0	0	0	0	0	0	0	0	0	0	0	0	0	0	0	0	0	0	0.0113762	0.150257	0.304993	0.42978	0.449814	0.408135	0.398772	0.413017	0.406826	0.387597	0.358452	0.341991	0.343904	0.339726	0.326236	0.327041	0.331572
0	0	0	0	0	0	0	0	0	0	0	0	0	0	0	0	0	0	0	0	0	0	0	0	0	0	0	0	0	0	0	0	0	0	0	0	0	0.0863787	0.20739	0.336505	0.464512	0.534884	0.543995	0.479009	0.448052	0.449763	0.437531	0.434511	0.445938	0.460938
0	0	0	0	0	0	0	0	0	0	0	0	0	0	0	0	0	0	0	0	0	0	0	0	0	0	0	0	0	0	0	0	0	0	0	0	0	0	0	0	0	0	0.0407732	0.120356	0.161331	0.167069	0.220125	0.219974	0.21947	0.183882
0	0	0	0	0	0	0	0	0	0	0	0	0	0	0	0	0	0	0	0	0	0	0	0	0	0	0	0	0	0	0	0	0	0	0	0	0	0	0	0	0	0	0	0	0	0	0	0	0	0
0	0	0	0	0	0	0	0	0	0	0	0	0	0	0	0	0	0	0	0	0	0	0	0	0	0	0	0	0	0	0	0	0	0	0	0	0	0	0	0	0	0	0	0	0	0	0	0	0	0
0	0	0	0	0	0	0	0	0	0	0	0	0	0	0	0	0	0	0	0	0	0	0	0	0	0	0	0	0	0	0	0	0	0	0	0	0	0	0	0	0	0	0	0	0	0	0	0	0	0
0	0	0	0	0	0	0	0	0	0	0	0	0	0	0	0	0	0	0	0	0	0	0	0	0	0	0	0	0	0	0	0	0	0	0	0	0	0	0	0	0	0	0	0	0	0	0	0	0	0
0	0	0	0	0	0	0	0	0	0	0	0	0	0	0	0	0	0	0	0	0	0	0	0	0	0	0	0	0	0	0	0	0	0	0	0	0	0	0	0	0	0	0	0	0	0	0	0	0	0
0	0	0	0	0	0	0	0	0	0	0	0	0	0	0	0	0	0	0	0	0	0	0	0	0	0	0	0	0	0	0	0	0	0	0	0	0	0	0	0	0	0	0	0	0	0	0	0	0	0
0	0	0	0	0	0	0	0	0	0	0	0	0	0	0	0	0	0	0	0	0	0	0	0	0	0	0	0	0	0	0	0	0	0	0	0	0	0	0	0	0	0	0	0	0	0	0	0	0	0
0	0	0	0	0	0	0	0	0	0	0	0	0	0	0	0	0	0	0	0	0	0	0	0	0	0	0	0	0	0	0	0	0	0	0	0	0	0	0	0	0	0	0	0	0	0	0	0	0	0
BLUE
0	0	0	0	0	0	0	0	0	0	0	0	0	0	0	0	0	0	0	0	0	0	0	0	0	0	0	0	0	0	0	0	0	0	0	0	0	0	0	0	0	0	0	0	0	0	0	0	0	0
0	0	0	0	0	0	0	0	0	0	0	0	0	0	0	0	0	0	0	0	0	0	0	0	0	0	0	0	0	0	0	0	0	0	0	0	0	0	0	0	0	0	0	0	0	0	0	0	0	0
0	0	0	0	0	0	0	0	0	0	0	0	0	0	0	0	0	0	0	0	0	0	0	0	0	0	0	0	0	0	0	0	0	0	0	0	0	0	0	0	0	0	0	0	0	0	0	0	0	0
0	0	0	0	0	0	0	0	0	0	0	0	0	0	0	0	0	0	0	0	0	0	0	0	0	0	0	0	0	0	0	0	0	0	0	0	0	0	0	0	0	0	0	0	0	0	0	0	0	0
0	0	0	0	0	0	0	0	0	0	0	0	0	0	0	0	0	0	0	0	0	0	0	0	0	0	0	0	0	0	0	0	0	0	0	0	0	0	0	0	0	0	0	0	0	0	0	0	0	0
0	0	0	0	0	0	0	0	0	0	0	0	0	0	0	0	0	0	0	0	0	0	0	0	0	0	0	0	0	0	0	0	0	0	0	0	0	0	0	0	0	0	0	0	0	0	0	0	0	0
0	0	0	0	0	0	0	0	0	0	0	0	0	0	0	0	0	0	0	0	0	0	0	0	0	0	0	0	0	0	0	0	0	0	0	0	0	0	0	0	0	0	0	0.0241656	0.0326996	0.0425856	0.0114913	0.0844106	0.0935361	0.0879594
0	0	0	0	0	0	0	0	0	0	0	0	0	0	0	0	0	0	0	0	0	0	0	0	0	0	0	0	0	0	0	0	0	0	0	0	0	0.00988593	0.0843262	0.147698	0.137727	0.128433	0.113139	0.225856	0.230418	0.123447	0.0895649	0.101986	0.362907	0.383016
0	0	0	0	0	0	0	0	0	0	0	0	0	0	0	0	0	0	0	0	0	0	0	0	0	0	0	0	0	0	0	0	0	0	0.0358259	0.0746937	0.137643	0.230503	0.267343	0.28196	0.276637	0.194508	0.18082	0.0967469	0.077482	0.126067	0.104183	0.0830587	0.277229	0.404225
0	0	0	0	0	0	0	0	0	0	0	0	0	0	0	0	0	0	0	0	0	0	0	0	0	0	0	0	0	0	0	0.0206168	0.0434305	0.0294888	0.0511196	0.0773975	0.130292	0.166878	0.235657	0.30959	0.279172	0.171272	0.168821	0.1673	0.160963	0.130883	0.107478	0.0858471	0.107224	0.355725
0	0	0	0	0	0	0	0	0	0	0	0	0	0	0	0	0	0	0	0	0	0	0	0	0	0	0	0	0	0.0016899	0.0146177	0.0238276	0.0948035	0.0197719	0.0798479	0.0633714	0.0534854	0.0792564	0.182172	0.238783	0.269202	0.235826	0.278327	0.180059	0.202619	0.0722433	0.0424166	0.0937896	0.140262	0.205154
0	0	0	0	0	0	0	0	0	0	0	0	0	0	0	0	0	0	0	0	0	0	0	0	0	0	0	0.0121673	0.0467258	0.137389	0.171694	0.0977609	0.0654837	0.0516265	0.0575412	0.0591466	0.0457119	0.0487537	0.060414	0.154204	0.266751	0.245881	0.175412	0.25019	0.288044	0.0831432	0.124715	0.119307	0.127334	0.250021
0	0	0	0	0	0	0	0	0	0	0	0	0	0	0	0	0	0	0	0	0	0	0	0	0	0.00371779	0.105872	0.127503	0.242248	0.18834	0.0925222	0.0928602	0.13646	0.146008	0.143557	0.0239966	0.0688635	0.0708069	0.0432615	0.0902408	0.22518	0.217744	0.226109	0.273595	0.104858	0.179299	0.195691	0.10545	0.0993663	0.281031
0	0	0	0	0	0	0	0	0	0	0	0	0	0	0	0	0	0	0	0	0	0	0	0	0.0248416	0.0723278	0.123954	0.293621	0.283059	0.197972	0.0752852	0.15809	0.176003	0.155133	0.160794	0.138741	0.167807	0.0495142	0.0681876	0.0884664	0.0596536	0.289311	0.301817	0.273764	0.275961	0.115843	0.10883	0.177947	0.0673426	0.108154
0	0	0	0	0	0	0	0	0	0	0	0	0	0	0	0	0	0	0	0	0	0	0.0114068	0.0572032	0.244106	0.377778	0.342543	0.305872	0.259992	0.0871145	0.0133502	0.0469793	0.192311	0.095733	0.103845	0.0791719	0.0554288	0.0579637	0.0764681	0.130545	0.0716519	0.144656	0.1891	0.245374	0.239713	0.260499	0.0740177	0.24098	0.241234	0.138234
0	0	0	0	0	0	0	0	0	0	0	0	0	0	0	0	0	0	0	0	0	0.0499366	0.0147022	0.276468	0.448162	0.408787	0.354119	0.335868	0.28027	0.266244	0.205577	0.20169	0.162315	0.120321	0.170342	0.287621	0.209801	0.0611745	0.0833967	0.0936206	0.111027	0.109337	0.218082	0.273257	0.26861	0.275961	0.266075	0.189523	0.282467	0.123447
0	0	0	0	0	0	0	0	0	0	0	0	0	0	0	0	0	0	0	0	0.0260245	0.188002	0.324799	0.456781	0.44512	0.425856	0.392311	0.365864	0.262104	0.150739	0.0722433	0.192987	0.153697	0	0.0878749	0.103	0.25864	0.100127	0.0649768	0.104774	0.108914	0.153021	0.176088	0.222222	0.291593	0.333671	0.107309	0.148627	0.155471	0.199493
0	0	0	0	0	0	0	0	0	0	0	0	0	0	0	0	0	0	0.00152091	0.0327841	0.220701	0.484749	0.514068	0.482383	0.471145	0.438699	0.411491	0.380059	0.315167	0.187664	0.229742	0.108154	0.0190114	0.00836502	0.0883819	0.0702155	0.0282214	0.0603295	0.0980989	0.0881284	0.157668	0.0211238	0.145247	0.230503	0.239797	0.248585	0.126912	0.117195	0.133671	0.168906
0	0	0	0	0	0	0	0	0	0	0	0	0	0	0	0	0	0.000844951	0.0242501	0.223743	0.313561	0.486946	0.429827	0.499028	0.482805	0.465484	0.443431	0.408365	0.370173	0.147444	0.0554288	0.0202788	0.0146177	0.0267005	0.0727503	0.0451204	0.10621	0.19831	0.113477	0.117448	0.034981	0.0885509	0.123194	0.115251	0.156907	0.0926067	0.0619349	0.0907478	0.253232	0.0209548
0	0	0	0	0	0	0	0	0	0	0	0	0	0	0	0	0.000591466	0.0137727	0.196874	0.410815	0.482383	0.397212	0.11466	0.530123	0.479679	0.458724	0.435995	0.433122	0.39831	0.318209	0.249176	0.2	0.164005	0.17161	0.0734263	0	0.127588	0.00853401	0.060076	0.0250106	0.0851711	0.141783	0.200591	0.0400507	0.118293	0.268779	0.0376003	0	0.017406	0.0221377
0	0	0	0	0	0	0	0	0	0	0	0	0	0	0	0	0.0231517	0.170934	0.382341	0.42932	0.487706	0.489565	0.487706	0.486946	0.487199	0.467427	0.439797	0.439121	0.420701	0.388255	0.357668	0.273257	0.205492	0.189354	0.25526	0.124377	0.184453	0.161808	0.0322771	0.218166	0.0534854	0.104774	0.120406	0.0603295	0.0814533	0.270384	0.164681	0.025602	0.0325306	0.12725
0	0	0	0	0	0	0	0	0	0	0	0	0	0	0	0.0272919	0.1297	0.372962	0.398986	0.441825	0.475708	0.370849	0.365779	0.487621	0.474609	0.478918	0.459569	0.438614	0.409463	0.410815	0.384368	0.325222	0.253908	0.197719	0.207943	0.224842	0.290917	0.197465	0.172708	0.376172	0.215378	0.0105619	0.0703	0.164512	0.110182	0.179637	0.170089	0.0554288	0.102408	0.193578
0	0	0	0	0	0	0	0	0	0	0	0	0	0	0.0323616	0.0213773	0.344318	0.401183	0.44436	0.469455	0.491593	0.225349	0.446641	0.46785	0.467089	0.469962	0.480693	0.448923	0.439206	0.425602	0.416561	0.364597	0.34981	0.0985213	0.287368	0.318716	0.316265	0.337389	0.149641	0.403887	0.148796	0.147698	0.0941276	0.246726	0.0496831	0.119392	0.185889	0.00929447	0.0593156	0.0594001
0	0	0	0	0	0	0	0	0	0	0	0	0	0.0103084	0.0728348	0.218927	0.383354	0.371863	0.129785	0.342966	0.451458	0.468695	0.488804	0.468272	0.461343	0.453823	0.469033	0.485678	0.47613	0.423912	0.415294	0.378369	0.372117	0.314237	0.329531	0.362146	0.328686	0.328179	0.276975	0.149472	0.0630334	0.115251	0.0819603	0.166117	0.142712	0.347698	0.316181	0.0462188	0.0934516	0.0185889
0	0	0	0	0	0	0	0	0	0	0	0	0.00430925	0.00971694	0.0942966	0.0248416	0.14136	0.077482	0.142797	0.344487	0.399155	0.446979	0.449176	0.443853	0.447402	0.430587	0.434136	0.455513	0.447148	0.458048	0.428221	0.384199	0.357161	0.356992	0.352514	0.326827	0.279932	0.289058	0.36485	0.319476	0.0664977	0.043853	0.0901563	0.162146	0.238361	0.148627	0.171103	0.101817	0.102239	0.150317
0	0	0	0	0	0	0	0	0	0	0	0	0.0102239	0.0738488	0.025771	0.00261935	0.11466	0.0661597	0.239544	0.255429	0.365188	0.42011	0.431094	0.460161	0.442163	0.430672	0.413012	0.429151	0.401183	0.198648	0.430334	0.413942	0.387579	0.379637	0.341614	0.322518	0.271314	0.130967	0.356063	0.443431	0.396874	0.11221	0.0203633	0.148373	0.0748627	0.0926067	0.0857626	0.190283	0.0502746	0.246557
0	0	0	0	0	0	0	0	0	0	0	0.0226447	0.0347275	0.0456274	0.230165	0.194677	0.060752	0.16485	0.0975919	0.0992818	0.336882	0.400591	0.440727	0.476722	0.457457	0.43591	0.412252	0.403718	0.400338	0.0904943	0.39924	0.430756	0.417828	0.394085	0.356823	0.383439	0.269708	0.279848	0.345839	0.457457	0.438192	0.307562	0.30714	0.0968314	0.12632	0.0589776	0.252556	0.25864	0.105196	0.315589
0	0	0	0	0	0	0	0	0	0	0.00126743	0.025602	0.033967	0.078834	0.0675961	0.0889734	0.0452894	0.0384453	0.0535699	0.0325306	0.300887	0.379045	0.42518	0.445543	0.446303	0.354204	0.431179	0.411407	0.397127	0.396029	0.404647	0.417744	0.453232	0.444191	0.432024	0.43101	0.439882	0.479763	0.450697	0.49793	0.486439	0.429151	0.162484	0.068948	0.214618	0.429489	0.157076	0.374567	0.446219	0.326574
0	0	0	0	0	0	0	0	0	0	0.00228137	0.044191	0.0371779	0.126658	0.0275454	0.0478243	0.172708	0.0365019	0.111703	0.0224757	0.192395	0.356992	0.217913	0.106548	0.444106	0.0435995	0.241741	0.328433	0.355725	0.396367	0.423152	0.406844	0.443431	0.465822	0.467258	0.450528	0.497845	0.535277	0.554204	0.531728	0.523616	0.487537	0.221969	0.0419941	0.188002	0.398395	0.20169	0.311534	0.445205	0.607267
0	0	0	0	0	0	0	0	0	0.00498521	0.0277144	0.0124208	0.103338	0.0688635	0.0114913	0.0583016	0.259738	0.0485847	0.0744402	0.332573	0.0618504	0.284495	0.270215	0.0606675	0.500549	0.390283	0.349641	0.194846	0.339924	0.457541	0.479848	0.477989	0.477651	0.485171	0.494297	0.472835	0.464385	0.345839	0.527419	0.559611	0.538065	0.517786	0.281115	0.246303	0.201183	0.516857	0.455006	0.451035	0.400169	0.585129
0	0	0	0	0	0	0	0	0	0.0217997	0.0964935	0.148289	0.217913	0.0485002	0.0562738	0.0833967	0.253316	0.117617	0.0563583	0.043177	0.00954795	0.0243346	0.30621	0.438276	0.469033	0.451204	0.444613	0.45526	0.435995	0.43929	0.468779	0.486861	0.483819	0.507478	0.502408	0.284495	0.158851	0.483143	0.534178	0.523954	0.507309	0.53046	0.501732	0.442586	0.245036	0.230249	0.604732	0.478918	0.562822	0.505619
0	0	0	0	0	0	0	0	0.00388678	0.0543304	0.0484157	0.0321926	0.0370934	0.0421631	0.0217153	0.118462	0.10452	0.0643853	0.0719899	0.100127	0.0545839	0.0427545	0.0828052	0.275792	0.36654	0.128348	0.225264	0.315843	0.424673	0.452894	0.462526	0.471229	0.499282	0.491593	0.495057	0.109928	0	0.193156	0.525813	0.502831	0.52142	0.510435	0.483312	0.443768	0.377355	0.294804	0.23684	0.518378	0.565441	0.489818
0	0	0	0	0	0	0	0	0.0122518	0.128855	0.16071	0.016899	0.0900718	0.0977609	0.0379383	0.0850866	0.0727503	0.0811153	0.0321082	0.0628644	0.0468948	0.0770596	0.100127	0.228137	0.134263	0.106971	0.227883	0.233376	0.346768	0.434559	0.455851	0.471398	0.497169	0.509421	0.510013	0.512125	0.264216	0.0102239	0.318293	0.404985	0.39493	0.442417	0.411238	0.448162	0.401183	0.428559	0.246979	0.335108	0.444698	0.313815
0	0	0	0	0	0	0	0	0.0187579	0.126743	0.0710604	0.0626954	0.068779	0.0453739	0.0160541	0.00456274	0.0194339	0.00625264	0.115082	0.0559358	0.0201098	0.0805239	0.115251	0.188931	0.0893959	0.140853	0.201774	0.216984	0.293705	0.4327	0.432024	0.445881	0.477651	0.48872	0.492015	0.512379	0.498352	0.107478	0.490917	0.409041	0.421039	0.21673	0.435657	0.443346	0.38251	0.4485	0.369666	0.29869	0.268779	0.218673
0	0	0	0	0	0	0	0.00287283	0.0372624	0.0299958	0.0191804	0.0758766	0.0463878	0.025264	0.0708914	0.123025	0.0752852	0.0669202	0.154711	0.198479	0.051373	0.0523025	0.107055	0.106295	0.0779045	0.195775	0.150655	0.14812	0.252809	0.387072	0.408619	0.40845	0.461681	0.463963	0.483397	0.472666	0.477482	0.47613	0.408787	0.375074	0.282805	0.196029	0.309083	0.282974	0.388086	0.386819	0.416392	0.317448	0.298606	0.285509
0	0	0	0	0	0	0	0.0136882	0.0479932	0.016561	0.0274609	0.0583861	0.0674271	0.0308407	0.043853	0.0519645	0.0304183	0.0638783	0.101648	0.0924377	0.0811998	0.087706	0.122433	0.0927757	0.149556	0.191719	0.21259	0.152007	0.354795	0.395775	0.380397	0.384622	0.401352	0.415885	0.456105	0.451373	0.376933	0.457119	0.37744	0.340515	0.308914	0.272074	0.268695	0.329616	0.382594	0.353274	0.381665	0.324123	0.274356	0.296831
0	0	0	0	0	0	0	0.0386988	0.025433	0.0322771	0.0152936	0.0544149	0.0553443	0.0695395	0.0392902	0.0549218	0.05188	0.0528095	0.0660752	0.103929	0.078834	0.106633	0.0874525	0.0720744	0.142036	0.314575	0.125898	0.305112	0.40414	0.428306	0.401521	0.367469	0.378623	0.382256	0.377186	0.158513	0.353021	0.379214	0.36316	0.147275	0.244444	0.33891	0.297169	0.307816	0.361555	0.349725	0.329447	0.301225	0.282552	0.287452
0	0	0	0	0	0	0.00591466	0.0297423	0.0260245	0.0234052	0.0256865	0.0394592	0.0575412	0	0.0446134	0.0124208	0.0325306	0.0141107	0.0582172	0.0237431	0.051711	0.0780735	0.00718209	0.00794254	0.172455	0.438361	0.378538	0.273257	0.412674	0.456189	0.40921	0.381749	0.386143	0.252302	0.292438	0.123616	0.19924	0.26523	0.332573	0.242248	0.315336	0.292776	0.307731	0.285509	0.284833	0.344318	0.338826	0.293114	0.261935	0.256612
0	0	0	0	0	0	0.00828052	0.0562738	0.0219687	0.0331221	0.0382763	0.0103084	0.0227292	0.00498521	0.0234896	0.0294043	0.0489227	0	0.0604985	0.106126	0.0121673	0.0448669	0.0841572	0.137981	0.314913	0.436671	0.433883	0.433883	0.430334	0.466751	0.409379	0.392226	0.400676	0.359696	0.267934	0.350486	0.280693	0.0621039	0.347529	0.285171	0.264216	0.207858	0.207858	0.327165	0.304351	0.258893	0.27444	0.272412	0.255767	0.229404
0	0	0	0	0	0	0.017237	0.0357414	0.0378538	0.026109	0.026109	0.0139417	0.0139417	0.00963245	0.0460499	0.0710604	0.112463	0.0674271	0.185382	0.258386	0.152936	0.166962	0.259231	0.29548	0.426531	0.474525	0.451204	0.432024	0.450697	0.456612	0.418504	0.421293	0.388847	0.276553	0.134601	0.280439	0.291593	0.0296578	0.203549	0.26861	0.26692	0.171356	0.26354	0.317026	0.282383	0.276299	0.280101	0.273849	0.259907	0.248331
0	0	0	0	0	0	0.0150401	0.0166455	0.0300803	0.0234896	0.0379383	0.0973384	0.136629	0.13891	0.11466	0.179045	0.0573722	0.095733	0.192902	0.199155	0.170596	0.351753	0.42425	0.44605	0.43853	0.464301	0.431263	0.413604	0.438699	0.429996	0.443177	0.415547	0.369159	0.292691	0.250359	0.29624	0.336629	0.289311	0.202112	0.238445	0.285002	0.260499	0.226869	0.260752	0.28365	0.290579	0.275961	0.26033	0.204056	0.124884
0	0	0	0	0	0.00304183	0.0425856	0.0386143	0.0251796	0.0228982	0.176003	0.20169	0.118631	0.0764681	0.0811153	0.232277	0.0624419	0.0821293	0.0911703	0.156654	0.208619	0.206929	0.397127	0.423743	0.289311	0.424081	0.417068	0.413097	0.407267	0.403633	0.393916	0.390283	0.33215	0.305281	0.292607	0.31128	0.272835	0.179468	0.251627	0.322856	0.270046	0.261005	0.214956	0.168399	0.218589	0.261935	0.140177	0.123532	0.2485	0.0924377
0	0	0	0	0	0.00709759	0.0313477	0.0408112	0.0403887	0.0145332	0.155978	0.11711	0.135615	0.0171525	0.0851711	0.10038	0.0768061	0.117026	0.172793	0.0643008	0.201436	0.212505	0	0.234643	0.02594	0.305872	0.37482	0.323701	0.329531	0.339248	0.358006	0.283059	0.0975919	0.276046	0.21749	0.278243	0.24943	0.295733	0.362991	0.343219	0.321504	0.243008	0.199747	0.210055	0.224673	0.213266	0.15057	0.17068	0.0795944	0.0430925
0	0	0	0	0	0.0330376	0.123447	0.0585551	0.0363329	0.0330376	0.118885	0.183523	0.125475	0.0117448	0.0421631	0.0373469	0.12632	0.0731728	0.0913392	0.207858	0.252556	0.0637093	0.179214	0	0.264385	0.290579	0.270807	0.248838	0.245796	0.286692	0.273511	0.224166	0.210477	0.288297	0.241149	0.205999	0.265822	0.331221	0.278411	0.330967	0.282721	0.272159	0.233883	0.22256	0.2	0.10621	0.0189269	0.115251	0.0922687	0.0947191
0	0	0	0	0	0.0474863	0.00777355	0.218673	0.0132657	0.132911	0.128348	0.0290663	0.0759611	0.0457964	0.0421631	0.0129278	0.0748627	0.0779045	0.102915	0.208112	0.224757	0.104689	0.0594846	0.20076	0.179806	0.181749	0.20507	0.181073	0.203464	0.22425	0.208787	0.130292	0.187833	0.254584	0.175243	0.149894	0.292522	0.236079	0.356316	0.300127	0.216561	0.261766	0.211069	0.221715	0.18251	0.108999	0.0151246	0.14229	0.034643	0.0789185
0	0	0	0	0	0.0385298	0.0947191	0.0253485	0.0232362	0.0290663	0.11804	0.147275	0.0709759	0.103253	0.0920997	0.0749472	0.0305872	0.0356569	0.0851711	0.08703	0.274271	0.0549218	0.0382763	0.0714829	0.10131	0.11542	0.113308	0.108576	0.131474	0.11711	0.0920152	0.0126743	0.174651	0.237431	0.250275	0.291931	0.250021	0.198733	0.178792	0.252809	0.189438	0.168061	0.19831	0.21842	0.234474	0.0741867	0.181918	0.127926	0.0941276	0.0460499
0	0	0	0	0	0.0130967	0.0315167	0.0109844	0.0294043	0.0386143	0.0384453	0.194846	0.107309	0.0402197	0.10452	0.102915	0.0741867	0.0825518	0.13308	0.103	0.172201	0.052218	0.0938741	0.127588	0.0558513	0.0978454	0.106717	0.0493452	0.137643	0.129193	0.0715674	0.061259	0.0981834	0.251965	0.200845	0.265399	0.144571	0.0862695	0.0976764	0.148965	0.173891	0.194254	0.224166	0.287537	0.261428	0.155894	0.192142	0.125053	0.0535699	0.0646388
0	0	0	0	0	0.00988593	0.00633714	0.0136037	0.0226447	0.0247571	0.0132657	0.0369244	0	0.0354035	0.139417	0.0704689	0.0294888	0.0478243	0.0360794	0.0157161	0.16823	0.0420786	0.0153781	0.0822138	0.109083	0.158006	0.177693	0.0983523	0.0283059	0.0324461	0.0879594	0.0693705	0.128264	0.144318	0.235826	0.130038	0.190537	0.0596536	0.0735108	0.0385298	0.0949725	0.242248	0.283735	0.377947	0.359104	0.19493	0.0356569	0.0672581	0.0652302	0.0751162
0	0	0	0	0	0.0326996	0.0237431	0.0271229	0.0310097	0.0179975	0.0220532	0.00794254	0.0294043	0.0768061	0	0.0843262	0.0816223	0	0.01673	0.02594	0.0212083	0.0125053	0.0144487	0.0585551	0.141783	0.0288973	0.262442	0.207182	0.0978454	0.0496831	0.108661	0.0831432	0.142628	0.204225	0.148627	0.122771	0.14305	0.0574567	0.0659062	0.0931136	0.0495142	0.0789185	0.204647	0.334854	0.320913	0.281876	0.156316	0.0974229	0.0755387	0.0587241
0	0	0	0	0	0.0571187	0.0243346	0.0146177	0.0113223	0.0132657	0.0258555	0.0123363	0.0117448	0	0.0621884	0.0108999	0	0.00498521	0.0136882	0.0156316	0.00828052	0.0146177	0.0327841	0.0670891	0.0746092	0.0171525	0.0184199	0	0.0154626	0.0964935	0.123025	0.118293	0.0326996	0.0035488	0.0732573	0.0454584	0.079003	0.104858	0.0573722	0.0280524	0.0213773	0.0282214	0.0449514	0.150063	0.201014	0	0.144656	0.0934516	0.0813688	0.141445
0	0	0	0	0	0.0421631	0.017744	0.0103084	0.0199409	0.0163921	0.0210393	0.0247571	0.0157161	0.0169835	0.0326996	0.0243346	0.0149556	0.0123363	0.0220532	0.0158851	0.0214618	0.0169835	0.00768906	0.00946346	0.0137727	0	0.0163921	0.0121673	0.026278	0.0508661	0.0920152	0.0647233	0.0239121	0.018251	0.0397127	0.0563583	0.112125	0.0482467	0.0797634	0.130798	0.0892269	0.0337136	0.0305027	0.0670046	0.187833	0.154288	0.104351	0.183523	0.0928602	0.13646
0	0	0	0	0	0.0402197	0.0121673	0.0174905	0.0130123	0.0253485	0.0132657	0.0260245	0.026785	0.0187579	0.0169835	0.0181665	0.0214618	0.0207013	0.0173215	0.144994	0	0.0149556	0.0246726	0.0212083	0.0114068	0.0141952	0.0336291	0	0.0386988	0.0134347	0.0478243	0	0.0250106	0.018251	0.00583016	0.0327841	0	0.129616	0.172032	0.249937	0.365695	0.165441	0.0212928	0.0447824	0.169413	0.168906	0.148458	0.205915	0.0626954	0.191297
0	0	0	0	0	0.043346	0.0218842	0.026954	0.0374313	0.0327841	0.0070131	0	0.00498521	0.0136882	0.025264	0.0128433	0.0131812	0.0113223	0.00152091	0.00684411	0.0164766	0.0237431	0.0106464	0.0192649	0.0202788	0.0277989	0.00583016	0.00490072	0.025771	0.00261935	0.0173215	0.0192649	0.0251796	0.0136882	0.0212083	0.0112379	0.0155471	0.124377	0.168737	0.129109	0.407013	0.265146	0.0313477	0.0741867	0.165188	0.225264	0.208956	0.316519	0.0206168	0.0599071
0	0	0	0	0	0.0303338	0.0283904	0.0263625	0.00684411	0.0070131	0.0265315	0.0223067	0.0118293	0.00980144	0.00819603	0.00566117	0.0134347	0.0133502	0.0119138	0.016899	0.0227292	0.0192649	0.0410646	0.164512	0.0240811	0.0229827	0.0190114	0.0069286	0	0.0161386	0.018251	0	0.016561	0.017575	0.00954795	0.0122518	0.0285594	0.154626	0.016561	0.0574567	0.214195	0.125391	0.0372624	0.163076	0.218673	0.274018	0.381665	0.470891	0.09624	0
0	0	0	0	0	0.0116603	0.0645543	0.0830587	0.0302493	0.0415716	0.131897	0.0174905	0.102324	0.0158851	0.0185889	0.0213773	0.017406	0.0110689	0.0225602	0.017744	0.0337981	0.0149556	0.0242501	0.0298268	0.0196874	0.0306717	0.0198564	0.0212083	0.0273764	0.0305872	0.00844951	0.00625264	0.0253485	0.0157161	0.00760456	0.0181665	0.016561	0.0253485	0.143811	0.0184199	0.0173215	0.000337981	0.0931981	0.274356	0.30883	0.488889	0.592395	0.422391	0.358682	0.129785
0	0	0	0	0	0	0.110858	0.0628644	0	0.0719899	0.0158851	0	0.0479087	0.0231517	0.0208703	0.017744	0.0258555	0.0149556	0.0223912	0.0163921	0.0918462	0.0146177	0.0110689	0.0201098	0.0201943	0.0248416	0.0238276	0.0256865	0.0163921	0.0118293	0.018251	0.0267005	0.0220532	0.0140262	0.0213773	0.0267005	0.0230672	0.0225602	0.0271229	0	0.0185889	0.0430925	0.224673	0.290156	0.518209	0.650021	0.577609	0.440304	0.265146	0.0634559
0	0	0	0	0	0.00152091	0.0664977	0.104351	0.0843262	0.0905788	0.0116603	0.100972	0.00422476	0.0255175	0.016561	0.0238276	0.0133502	0.00895649	0.0185889	0.0236586	0.00853401	0.0152936	0.0157161	0.0277989	0.0207858	0.0129278	0.0247571	0.0275454	0.0270384	0.0196029	0.0308407	0.0219687	0.0135192	0.0138572	0.0291508	0.0223912	0.0324461	0.166202	0.0193494	0.0630334	0.0188424	0.106633	0.288973	0.464385	0.628897	0.575074	0.518209	0.397888	0.136375	0.120406
0	0	0	0	0	0	0.163836	0.069962	0.22011	0.328348	0.0832277	0.00211238	0.0629489	0.0361639	0.0287283	0.0187579	0.0122518	0.0203633	0.00811153	0.0124208	0.0115758	0.0103084	0.0163921	0.0215463	0.025433	0.0303338	0.0246726	0.0272074	0.00980144	0.0237431	0.0223067	0.0223067	0.0178285	0.00980144	0.0345585	0.0199409	0.124546	0.145163	0.10038	0.166455	0.0439375	0.226109	0.291001	0.459738	0.521251	0.540008	0.485002	0.259907	0.0376003	0.231601
0	0	0	0	0	0	0.134516	0.0114068	0.0743557	0.0365864	0.0112379	0.120406	0.0237431	0.0196029	0.0141952	0.0150401	0.0154626	0.0228137	0.0448669	0.0137727	0.00912548	0.0192649	0.0261935	0.018082	0.0189269	0.0139417	0.0255175	0.0263625	0.016899	0.0276299	0.0171525	0.0200253	0.0198564	0.0144487	0.0294888	0.0218842	0.0316857	0.0557668	0.00202788	0.0016899	0.0664132	0.170849	0.2376	0.311787	0.464892	0.48196	0.374144	0.167723	0.0137727	0.160541
0	0	0	0	0	0	0.113139	0.0345585	0.0051542	0.0294888	0.0586396	0.0316857	0.0256865	0.0125898	0.0211238	0.0359949	0.0280524	0.0217997	0.0160541	0.0364174	0.0289818	0.0318547	0.0298268	0.00853401	0.0119138	0.0122518	0.0239966	0.034305	0.0265315	0.0234896	0.0243346	0.0163921	0.0207013	0.017406	0.0240811	0.0148711	0.00718209	0.00912548	0.0116603	0.0135192	0.0240811	0.061428	0.131221	0.256781	0.411491	0.402281	0.260076	0.0880439	0.0197719	0.025264
0	0	0	0	0	0	0.0395437	0.095057	0.033967	0.0495986	0.154288	0.0364174	0.0108999	0.0655682	0.0255175	0.0131812	0.00811153	0.0124208	0.0119138	0.025602	0.0069286	0.00946346	0.0178285	0.017406	0.0169835	0.0279679	0.0279679	0.0203633	0.00828052	0.00760456	0.0134347	0.0166455	0.018082	0.0131812	0.0164766	0.0256865	0.0192649	0.0151246	0.0193494	0.0196874	0.0123363	0.0204478	0.0327841	0.0933671	0.231517	0.292438	0.157837	0.0324461	0.0275454	0.017406
0	0	0	0	0	0	0	0.0532319	0.0447824	0.0238276	0.018082	0.116857	0.0100549	0.0179975	0.0274609	0.0239966	0.0129278	0.0183354	0.0103084	0.0120828	0.0178285	0.0132657	0.0178285	0.0216308	0.0107309	0.0154626	0.0178285	0.0137727	0.0181665	0.0163921	0.0255175	0.0260245	0.01673	0.0256865	0.0215463	0.0187579	0.0145332	0.0144487	0.0225602	0.0219687	0.00828052	0.0204478	0.0250951	0.0185889	0.111618	0.161132	0.0736798	0.0152091	0.0158006	0.0108154
0	0	0	0	0	0	0	0.0752007	0	0.026278	0.0195184	0.0403887	0.0224757	0.0376848	0.0318547	0.0297423	0.0243346	0.0138572	0.0229827	0.0191804	0.0223067	0.0162231	0.0108154	0.0189269	0.0201943	0.0195184	0.0162231	0.00278834	0.0129278	0.0119138	0.0183354	0.0147866	0.0187579	0.0326996	0.0201943	0.0210393	0.0163921	0.0309252	0.0275454	0.0189269	0.0267005	0.0142797	0.0138572	0.0131812	0.0104774	0.00794254	0.00659062	0.0183354	0.0201943	0
0	0	0	0	0	0	0	0.0277144	0.0779045	0.00152091	0.0198564	0.0249261	0.0301648	0.0354035	0.0467258	0.0398817	0.0359949	0.017237	0.0104774	0.0110689	0.0106464	0.00194339	0.00532319	0.0110689	0.0130123	0.0162231	0.0052387	0.0155471	0.0245036	0.016899	0.017406	0.0247571	0.0210393	0.0416561	0.0226447	0.00836502	0.0299113	0.0114068	0.0107309	0.0159696	0.0227292	0.0147866	0.0222222	0.0168145	0.0162231	0.00920997	0.00887199	0.00768906	0.018082	0.0107309
0	0	0	0	0	0	0	0	0.0828897	0	0	0.0448669	0.0337981	0.0204478	0.0142797	0.0238276	0.017237	0.0120828	0.0147022	0.0136037	0.0174905	0.0109844	0.0168145	0.00760456	0.0106464	0.0105619	0.00464723	0.0116603	0.0174905	0.0217153	0.0185044	0.0106464	0.0260245	0.0250951	0.0142797	0.0152091	0.0288973	0.00997043	0.0149556	0.0195184	0.0194339	0.025602	0.0198564	0.0228982	0.0232362	0.0105619	0.0206168	0.0163076	0.0108999	0.0141107
0	0	0	0	0	0	0	0	0.0630334	0.00532319	0.018251	0.0249261	0.0337981	0.0153781	0.0203633	0.0176595	0.0122518	0.00490072	0.0052387	0.0168145	0.0141952	0.226193	0	0.200929	0.0150401	0.0151246	0.0139417	0.0151246	0.00836502	0.00904098	0.0239121	0.0209548	0.00650613	0.0133502	0.0155471	0.0114913	0.0122518	0.0189269	0.0178285	0.017068	0.0147022	0.0234896	0.0136037	0.00963245	0.00583016	0.0112379	0.0185044	0.0130967	0.0141107	0.0207858
0	0	0	0	0	0	0	0	0.00363329	0.0507816	0.00929447	0.0337136	0.0517955	0.0352345	0.0192649	0.0136882	0.0160541	0.0205323	0.0187579	0.0158006	0.0179975	0.00937896	0.00920997	0.008703	0.0152936	0.0136882	0.0118293	0.0224757	0.0225602	0.0119138	0.0101394	0.0263625	0.0207858	0.0220532	0.0188424	0.0207013	0.0197719	0.0114913	0.0215463	0.0245881	0.0181665	0.0275454	0.0139417	0.0163921	0.0179975	0.0171525	0.0173215	0.0148711	0.0114068	0.0224757
0	0	0	0	0	0	0	0	0	0.0223912	0.0162231	0.0545839	0.0306717	0.026109	0.0312632	0.0283059	0.0162231	0.0310097	0.0390368	0.0237431	0.00667512	0.00650613	0.00802704	0.0244191	0.0155471	0.00718209	0.0117448	0.0136882	0.0122518	0.00828052	0.0135192	0.0154626	0.00937896	0.00422476	0.017744	0.044022	0.0303338	0.0158006	0.0100549	0.0207013	0.018251	0.00963245	0.0184199	0.0189269	0.0195184	0.0178285	0.0203633	0.0152091	0.018251	0.0250951
0	0	0	0	0	0	0	0	0	0.0292353	0.0114913	0	0.0228982	0.0347275	0.034474	0.0308407	0.0108999	0.00574567	0.00937896	0.0128433	0.017406	0.0191804	0.017913	0.0217997	0.0200253	0.0154626	0.0248416	0.0311787	0.0250951	0.0185889	0.016561	0.0315167	0.0241656	0.0202788	0.0149556	0.0105619	0.0128433	0.00735108	0.00811153	0.0247571	0.025771	0.0115758	0.025433	0.0223912	0.0185044	0.0213773	0.0086185	0.0245881	0.0277989	0.0174905
0	0	0	0	0	0	0	0	0	0	0.0204478	0	0.0159696	0.0303338	0.0324461	0.0205323	0.0302493	0.01673	0.0276299	0.0324461	0.0305027	0.0220532	0.017913	0.0201943	0.0214618	0.0293198	0.026447	0.0270384	0.0270384	0.00828052	0.0163921	0.0222222	0.0108154	0.00752007	0.0145332	0.0290663	0.0229827	0.0124208	0.00667512	0.0310097	0.0328686	0.0226447	0.0287283	0.0181665	0.00540769	0.0141952	0.0152936	0.0227292	0.017913	0.0391213
0	0	0	0	0	0	0	0	0	0	0.00819603	0.0235741	0	0.0327841	0.0477398	0.0290663	0.0240811	0.0221377	0.026954	0.0159696	0.0313477	0.0206168	0.00608365	0.0135192	0.0188424	0.0261935	0.0305027	0.0159696	0.0244191	0.0288973	0.0250951	0.016561	0.0239121	0.0288128	0.00887199	0.0125898	0.0119138	0.0152091	0.017744	0.0203633	0.01673	0.0159696	0.0227292	0.0145332	0.0155471	0.00853401	0.0121673	0.0236586	0.0168145	0.0234896
0	0	0	0	0	0	0	0	0	0	0	0.00388678	0.00929447	0.0268695	0.0319392	0.0324461	0.0161386	0.0258555	0.0235741	0.0191804	0.0246726	0.0236586	0.0169835	0.0152091	0.0154626	0.0208703	0.00709759	0.0229827	0.03515	0.0326151	0.0103929	0.0146177	0.0316857	0.0381918	0.0152936	0.0123363	0.0123363	0.0103084	0.0149556	0.0294888	0.0135192	0.00718209	0.0143642	0.00819603	0.0226447	0.0190114	0.0131812	0.0260245	0.0218842	0.0964935
0	0	0	0	0	0	0	0	0	0	0	0	0.0128433	0.0275454	0.0279679	0.0248416	0.0327841	0.0308407	0.0249261	0.0402197	0.0187579	0.0194339	0.0283904	0.0335446	0.026447	0.0300803	0.00768906	0.0173215	0.0130123	0.0157161	0.0117448	0.0155471	0.0108999	0.0247571	0.0207013	0.0223912	0.00253485	0	0.0130123	0.0144487	0.103338	0.101986	0.0331221	0.0150401	0.0144487	0.0237431	0.0171525	0.00997043	0.0115758	0.086354
0	0	0	0	0	0	0	0	0	0	0	0	0.0069286	0.0136882	0.0371779	0.0478243	0.0333756	0.0326151	0.0274609	0.0389523	0.0228982	0.0173215	0.0200253	0.0272074	0.0309252	0.0368399	0.026785	0.0204478	0.0107309	0.0283904	0.0379383	0.0217153	0.0198564	0.0396282	0.0209548	0.00650613	0.00802704	0.017575	0.0179975	0.0162231	0.191466	0.114575	0.0114913	0.0111534	0.0051542	0.0107309	0.0186734	0.0360794	0.0142797	0.155894
0	0	0	0	0	0	0	0	0	0	0	0	0	8.44951e-05	0.0181665	0.0390368	0.0279679	0.0301648	0.0234052	0.0375158	0.0719899	0.0299113	0.0229827	0.0237431	0.0129278	0.0213773	0.0284749	0.0217153	0.0315167	0.0318547	0.034305	0.026278	0.0292353	0.0276299	0.0283904	0.0158006	0.0069286	0.00194339	0.0213773	0.0138572	0.00768906	0.00650613	0.00363329	0.0209548	0.0070131	0.0119983	0.017237	0.0328686	0.0298268	0.163414
0	0	0	0	0	0	0	0	0	0	0	0	0	0	0.00118293	0.0199409	0.02594	0.0312632	0.0310097	0.0469793	0.0418251	0.034643	0.0329531	0.02594	0.0253485	0.0203633	0.0245036	0.0271229	0.0288128	0.0211238	0.0227292	0.0136882	0.0171525	0.0277989	0.018082	0.0207013	0.0159696	0.00625264	0.00667512	0.0199409	0.0198564	0.0219687	0.00490072	0.0143642	0.0115758	0.0184199	0.0145332	0.0214618	0.0197719	0.110351
0	0	0	0	0	0	0	0	0	0	0	0	0	0	0	0.00202788	0.0343895	0.00794254	0.0579637	0.0407267	0.0285594	0.017237	0.016899	0.0196029	0.0223912	0.0183354	0.0219687	0.0141107	0.0222222	0.0357414	0.00887199	0.00904098	0.0299113	0.0360794	0.025433	0.0282214	0.0114913	0.0125898	0.0198564	0.0316012	0.00802704	0.00920997	0.00481622	0.0145332	0.00963245	0.0126743	0.00887199	0.0205323	0.0196029	0.0801014
0	0	0	0	0	0	0	0	0	0	0	0	0	0	0	0.000337981	0.00836502	0.0574567	0.0381918	0.0270384	0.0282214	0.0213773	0.0147866	0.0209548	0.0300803	0.025433	0.0119983	0.0207858	0.0136037	0.0191804	0.0230672	0.0217997	0.0200253	0.0143642	0.0325306	0.0221377	0.025433	0.0141107	0.008703	0.0153781	0.0184199	0.0130967	0.017406	0.0198564	0.017744	0.0245881	0.0142797	0.0176595	0.166117	0.155556
0	0	0	0	0	0	0	0	0	0	0	0	0	0	0	0	0.000929447	0.0292353	0.0282214	0.0211238	0.026109	0.0293198	0.034812	0.0208703	0.0145332	0.0113223	0.0281369	0.0356569	0.0301648	0.017068	0.0193494	0.00439375	0.0145332	0.0158006	0.00675961	0.0226447	0.017406	0.0310097	0.0179975	0.0132657	0.0169835	0.0141107	0.0141952	0.026447	0.0276299	0.0129278	0.0208703	0.189776	0.221124	0.250951
0	0	0	0	0	0	0	0	0	0	0	0	0	0	0	0	0	0.00337981	0.0191804	0.0437685	0.0299958	0.0321082	0.0288128	0.017913	0.0318547	0.0193494	0.0277144	0.0279679	0.0229827	0.0130123	0.0130967	0.0212083	0.0261935	0.0194339	0.0162231	0.0118293	0.0212083	0.017913	0.0228137	0.0190114	0.0169835	0.0274609	0.00980144	0.0138572	0.0231517	0.0299958	0.0299958	0.19493	0.100803	0.156401
0	0	0	0	0	0	0	0	0	0	0	0	0	0	0	0	0	0	0.00245036	0.0238276	0.0323616	0.0221377	0.0227292	0.0145332	0.0195184	0.00498521	0.0232362	0.0223067	0.0358259	0.0277144	0.0314322	0.0162231	0.0160541	0.0210393	0.0214618	0.0152091	0.0402197	0.0294888	0.00988593	0.0267005	0.0225602	0.0136037	0.0136882	0.0148711	0.0305027	0.0265315	0.0313477	0.102746	0.087537	0.201943
0	0	0	0	0	0	0	0	0	0	0	0	0	0	0	0	0	0	0	0.00135192	0.0246726	0.0451204	0.0224757	0.0371779	0.0301648	0.0189269	0.0260245	0.0425856	0.043684	0.0222222	0.0362484	0.0327841	0.0378538	0.0364174	0.0136882	0.0288973	0.0355725	0.0195184	0.0336291	0.017744	0.0206168	0.0201943	0.00811153	0.0185889	0.0231517	0.0934516	0.0745247	0.0994508	0.120237	0.241994
0	0	0	0	0	0	0	0	0	0	0	0	0	0	0	0	0	0	0	0	0	0.0143642	0.0470638	0.0396282	0.0197719	0.0211238	0.0193494	0.0204478	0.0236586	0.0342205	0.0216308	0.0232362	0.0316857	0.0306717	0.0359104	0.025771	0.025771	0.0220532	0.0332911	0.0212083	0.00878749	0.0202788	0.026109	0.0220532	0.0246726	0.0752852	0.0117448	0.127841	0.0997888	0.277736
0	0	0	0	0	0	0	0	0	0	0	0	0	0	0	0	0	0	0	0	0	0	0.00895649	0.0299113	0.0376848	0.0239966	0.0311787	0.0216308	0.0340515	0.0223067	0.0239966	0.0209548	0.025771	0.0316012	0.0345585	0.0327841	0.0294043	0.0231517	0.0194339	0.0263625	0.0213773	0.0238276	0.0140262	0.0307562	0.0255175	0.0427545	0.251035	0.0268695	0.0569497	0.144233
0	0	0	0	0	0	0	0	0	0	0	0	0	0	0	0	0	0	0	0	0	0	0	0.00126743	0.0282214	0.0386143	0.0250951	0.0379383	0.0400507	0.026785	0.0249261	0.0332911	0.0213773	0.0207013	0.0221377	0.00540769	0.0181665	0.0206168	0.0319392	0.0326151	0.0272919	0.0235741	0.0163076	0.0290663	0.025602	0.0208703	0.0288128	0.0347275	0.0017744	0.0106464
0	0	0	0	0	0	0	0	0	0	0	0	0	0	0	0	0	0	0	0	0	0	0	0	0	0.00532319	0.0215463	0.0358259	0.0381073	0.0304183	0.0334601	0.0245881	0.0379383	0.0315167	0.0310942	0.0304183	0.0331221	0.0216308	0.0258555	0.0326151	0.0289818	0.0154626	0.0306717	0.0327841	0.0207013	0.0282214	0.0328686	0.0336291	0.0122518	0.00709759
0	0	0	0	0	0	0	0	0	0	0	0	0	0	0	0	0	0	0	0	0	0	0	0	0	0	0	0.00937896	0.0362484	0.0374313	0.0333756	0.0225602	0.0225602	0.0321926	0.0452894	0.0126743	0.0159696	0.0356569	0.0368399	0.00954795	0.0100549	0.0103084	0.017913	0.0294888	0.0207858	0.0118293	0.0221377	0.0234896	0.026447	0.0179975
0	0	0	0	0	0	0	0	0	0	0	0	0	0	0	0	0	0	0	0	0	0	0	0	0	0	0	0	0	0.0106464	0.0330376	0.0337981	0.0244191	0.0283904	0.0258555	0.026785	0.0282214	0.0239966	0.0364174	0.0288128	0.0110689	0.0280524	0.0368399	0.0169835	0.0291508	0.0334601	0.0219687	0.0113223	0.0228137	0.0348965
0	0	0	0	0	0	0	0	0	0	0	0	0	0	0	0	0	0	0	0	0	0	0	0	0	0	0	0	0	0	0	0.00828052	0.0334601	0.0338826	0.0402197	0.0310097	0.0240811	0.0275454	0.0627799	0.0309252	0.0304183	0.0468948	0.0409801	0.0381918	0.0324461	0.0231517	0.0376003	0.0363329	0.0321082	0.0140262
0	0	0	0	0	0	0	0	0	0	0	0	0	0	0	0	0	0	0	0	0	0	0	0	0	0	0	0	0	0	0	0	0	0.000844951	0.0101394	0.0271229	0.0270384	0.0223912	0.0247571	0.0316012	0.0278834	0.026447	0.025771	0.0402197	0.0372624	0.0228137	0.017237	0.0383608	0.0301648	0.0302493
0	0	0	0	0	0	0	0	0	0	0	0	0	0	0	0	0	0	0	0	0	0	0	0	0	0	0	0	0	0	0	0	0	0	0	0	0	0.00329531	0.0251796	0.0363329	0.0144487	0.0424166	0.0293198	0.0589776	0.0279679	0.0176595	0.0285594	0.0294043	0.0317702	0.0725813
0	0	0	0	0	0	0	0	0	0	0	0	0	0	0	0	0	0	0	0	0	0	0	0	0	0	0	0	0	0	0	0	0	0	0	0	0	0	0	0	0	0	0.00456274	0.0122518	0.0361639	0.0192649	0.0183354	0.0184199	0.0207013	0.0116603
0	0	0	0	0	0	0	0	0	0	0	0	0	0	0	0	0	0	0	0	0	0	0	0	0	0	0	0	0	0	0	0	0	0	0	0	0	0	0	0	0	0	0	0	0	0	0	0	0	0
0	0	0	0	0	0	0	0	0	0	0	0	0	0	0	0	0	0	0	0	0	0	0	0	0	0	0	0	0	0	0	0	0	0	0	0	0	0	0	0	0	0	0	0	0	0	0	0	0	0
0	0	0	0	0	0	0	0	0	0	0	0	0	0	0	0	0	0	0	0	0	0	0	0	0	0	0	0	0	0	0	0	0	0	0	0	0	0	0	0	0	0	0	0	0	0	0	0	0	0
0	0	0	0	0	0	0	0	0	0	0	0	0	0	0	0	0	0	0	0	0	0	0	0	0	0	0	0	0	0	0	0	0	0	0	0	0	0	0	0	0	0	0	0	0	0	0	0	0	0
0	0	0	0	0	0	0	0	0	0	0	0	0	0	0	0	0	0	0	0	0	0	0	0	0	0	0	0	0	0	0	0	0	0	0	0	0	0	0	0	0	0	0	0	0	0	0	0	0	0
0	0	0	0	0	0	0	0	0	0	0	0	0	0	0	0	0	0	0	0	0	0	0	0	0	0	0	0	0	0	0	0	0	0	0	0	0	0	0	0	0	0	0	0	0	0	0	0	0	0
0	0	0	0	0	0	0	0	0	0	0	0	0	0	0	0	0	0	0	0	0	0	0	0	0	0	0	0	0	0	0	0	0	0	0	0	0	0	0	0	0	0	0	0	0	0	0	0	0	0
0	0	0	0	0	0	0	0	0	0	0	0	0	0	0	0	0	0	0	0	0	0	0	0	0	0	0	0	0	0	0	0	0	0	0	0	0	0	0	0	0	0	0	0	0	0	0	0	0	0
Replicate 2
RED
0	0	0	0	0	0	0	0	0	0	0	0	0	0	0	0	0	0	0	0	0	0	0	0	0	0	0	0	0	0	0	0	0	0	0	0	0	0	0	0	0	0	0	0	0	0	0	0	0	0
0	0	0	0	0	0	0	0	0	0	0	0	0	0	0	0	0	0	0	0	0	0	0	0	0	0	0	0	0	0	0	0	0	0	0	0	0	0	0	0	0	0	0	0	0	0	0	0	0	0
0	0	0	0	0	0	0	0	0	0	0	0	0	0	0	0	0	0	0	0	0	0	0	0	0	0	0	0	0	0	0	0	0	0	0	0	0	0	0	0	0	0	0	0	0	0	0	0	0	0
0	0	0	0	0	0	0	0	0	0	0	0	0	0	0	0	0	0	0	0	0	0	0	0	0	0	0	0	0	0	0	0	0	0	0	0	0	0	0	0	0	0	0	0	0	0	0	0	0	0
0	0	0	0	0	0	0	0	0	0	0	0	0	0	0	0	0	0	0	0	0	0	0	0	0	0	0	0	0	0	0	0	0	0	0	0	0	0	0	0	0	0	0	0	0	0	0	0	0	0
0	0	0	0	0	0	0	0	0	0	0	0	0	0	0	0	0	0	0	0	0	0	0	0	0	0	0	0	0	0	0	0	0	0	0	0	0	0	0	0	0	0	0	0	0	0	0	0	0	0
0	0	0	0	0	0	0	0	0	0	0	0	0	0	0	0	0	0	0	0	0	0	0	0	0	0	0	0	0	0	0	0	0	0	0	0	0	0	0	0	0	0	0	0	0	0	0	0	0	0
0	0	0	0	0	0	0	0	0	0	0	0	0	0	0	0	0	0	0	0	0	0	0	0	0	0	0	0	0	0	0	0	0	0	0	0	0	0	0	0	0	0	0	0	0	0	0	0	0	0
0	0	0	0	0	0	0	0	0	0	0	0	0	0	0	0	0	0	0	0	0	0	0	0	0	0	0	0	0	0	0	0	0	0	0	0	0	0	0	0	0	0	0	0	0	0	0	0	0	0
0	0	0	0	0	0	0	0	0	0	0	0	0	0	0	0	0	0	0	0	0	0	0	0	0	0	0	0	0	0	0	0	0	0	0	0	0	0	0	0	0	0	0.00669662	0.000762906	0.0517928	0.107909	0.0632364	0.0457743	0.0709502	0.0459439
0	0	0	0	0	0	0	0	0	0	0	0	0	0	0	0	0	0	0	0	0	0	0	0	0	0	0	0	0	0	0	0	0	0	0	0	0	0.0111893	0.0345003	0.0556074	0.033144	0.0417903	0.0494193	0.114097	0.0473002	0.183521	0.0436552	0.106976	0.10935	0.0536577
0	0	0	0	0	0	0	0	0	0	0	0	0	0	0	0	0	0	0	0	0	0	0	0	0	0	0	0	0	0	0	0	0	0	0.0114436	0.0734085	0.0741714	0.108333	0.0929897	0.0988387	0.0920573	0.0992625	0.00686615	0.0316182	0.0638298	0.0168687	0.1202	0.0812919	0.0458591	0.0731542
0	0	0	0	0	0	0	0	0	0	0	0	0	0	0	0	0	0	0	0	0	0	0	0	0	0	0	0	0	0	0	0	0.0333983	0.0556074	0.0751886	0.107485	0.0859541	0.0536577	0.0365347	0.0951089	0.0736628	0.211664	0.0493346	0.046283	0.0372129	0.0742562	0.015682	0.0878189	0.093244	0.0675595
0	0	0	0	0	0	0	0	0	0	0	0	0	0	0	0	0	0	0	0	0	0	0	0	0	0	0	0	0	0.0046622	0.042638	0.0982453	0.0275494	0.084513	0.0041536	0	0.0281427	0.0263626	0.0189879	0.0246673	0.000508604	0.130203	0.0244978	0.00372976	0	0.0518776	0.0790031	0.105959	0.0245825	0.183691
0	0	0	0	0	0	0	0	0	0	0	0	0	0	0	0	0	0	0	0	0	0	0	0	0	0	0	0.00093244	0.0558617	0.0311944	0.0634907	0.0628973	0.012376	0	0.0368738	0.0553531	0.0251759	0.00762906	0.00847673	0.00618801	0.069933	0.0450114	0.0322116	0.0670509	0.0556074	0.00627278	0.0521319	0.0601848	0.218191	0.238959
0	0	0	0	0	0	0	0	0	0	0	0	0	0	0	0	0	0	0	0	0	0	0	0	0	0	0.028058	0.135712	0.238705	0.263287	0.247944	0.197084	0.13478	0.158091	0.130542	0.0608629	0.124269	0.0431466	0.0374672	0.0839196	0.030601	0.0913792	0.0038993	0.0615411	0.0958718	0.0523862	0.133339	0.268034	0.244299	0.268458
0	0	0	0	0	0	0	0	0	0	0	0	0	0	0	0	0	0	0	0	0	0	0	0	0.00550988	0.109774	0.227007	0.228278	0.297364	0.330084	0.263881	0.204713	0.157667	0.172756	0.164788	0.207171	0.23328	0.113758	0.0443333	0.00796813	0.0433161	0.0641689	0.031703	0.128762	0.11291	0.0724761	0.171145	0.288209	0.315843	0.300924
0	0	0	0	0	0	0	0	0	0	0	0	0	0	0	0	0	0	0	0	0	0	0	0.040434	0.19683	0.246164	0.27151	0.253624	0.286853	0.299907	0.234212	0.184454	0.143342	0.157413	0.181911	0.202085	0.262101	0.156565	0.161821	0.050267	0	0.00296686	0.0189031	0.01458	0.0543358	0.139866	0.268543	0.290837	0.316352	0.314317
0	0	0	0	0	0	0	0	0	0	0	0	0	0	0	0	0	0	0	0	0	0	0.0802746	0.30584	0.366364	0.31686	0.288548	0.277952	0.240993	0.25693	0.247351	0.0539968	0.116809	0.147834	0.204883	0.201661	0.258032	0.26583	0.252352	0.164364	0.0192422	0.0290752	0.0749343	0.0948546	0.145206	0.200899	0.261592	0.322285	0.321014	0.348224
0	0	0	0	0	0	0	0	0	0	0	0	0	0	0	0	0	0	0	0	0.00110198	0.110621	0.297449	0.344494	0.359329	0.308553	0.26761	0.212596	0.173349	0.170128	0.155972	0.108248	0.0267865	0.093244	0.169789	0.199373	0.213698	0.275663	0.276935	0.243282	0.12376	0.0270408	0.0672205	0.121895	0.178689	0.203357	0.208358	0.311435	0.339239	0.34441
0	0	0	0	0	0	0	0	0	0	0	0	0	0	0	0	0	0	0	0.00347546	0.136136	0.283801	0.317962	0.334916	0.303637	0.283123	0.263542	0.176401	0.115029	0.100788	0.086717	0.0780707	0.000169535	0.0751038	0.154192	0.158684	0.188946	0.247012	0.280919	0.283886	0.218869	0.160295	0.0779012	0.208528	0.219632	0.117996	0.0801899	0.296601	0.339832	0.339069
0	0	0	0	0	0	0	0	0	0	0	0	0	0	0	0	0	0	0.0139018	0.207256	0.274222	0.268289	0.26778	0.224633	0.284225	0.235229	0.201746	0.132915	0.0623887	0.0420446	0.0183097	0.0294143	0.042977	0.0560312	0.0584047	0.0820548	0.141477	0.233958	0.293549	0.282699	0.25303	0.22421	0.200644	0.213529	0.212851	0.0200899	0	0.286174	0.341951	0.353819
0	0	0	0	0	0	0	0	0	0	0	0	0	0	0	0	0	0.0107654	0.308214	0.427227	0.417649	0.323472	0.183013	0.170213	0.181487	0.189201	0.12037	0.0683225	0.0364499	0.0161058	0.0105959	0.00288209	0.0090701	0.0399254	0.0442485	0.0660337	0.144613	0.235738	0.285157	0.28787	0.28592	0.247775	0.224294	0.208019	0.196745	0.166398	0.131305	0.312028	0.3517	0.345003
0	0	0	0	0	0	0	0	0	0	0	0	0	0	0	0	0.00457743	0.352632	0.53183	0.550648	0.534034	0.462914	0.268628	0.0474697	0.049165	0.0729847	0.0409426	0.018225	0.00923964	0.0106807	0.0175468	0.0193269	0.0136475	0.0388234	0.0628973	0.0444181	0.108078	0.182504	0.282275	0.303721	0.278461	0.247266	0.233788	0.20234	0.211664	0.172417	0.189201	0.347546	0.377554	0.382046
0	0	0	0	0	0	0	0	0	0	0	0	0	0	0	0	0.305417	0.606425	0.609562	0.571671	0.547851	0.534373	0.417818	0.20412	0.110028	0.0298381	0.0148343	0.0139018	0.0193269	0.0130542	0.0259388	0.0136475	0.0947699	0.0550988	0.0461982	0.0151733	0.0594219	0.0818852	0.237433	0.306519	0.283377	0.236162	0.225227	0.190896	0.186658	0.158261	0.247775	0.36967	0.399932	0.391795
0	0	0	0	0	0	0	0	0	0	0	0	0	0	0	0.196321	0.592524	0.642282	0.6483	0.572349	0.38264	0.478511	0.471137	0.373146	0.264728	0.149953	0.0589133	0.018225	0.0132237	0.0133932	0.0221243	0.0410274	0.0823938	0.123676	0.122489	0.035348	0.165466	0.0450962	0.0740019	0.248453	0.269391	0.256845	0.213868	0.20929	0.192337	0.150377	0.282869	0.360007	0.357972	0.350004
0	0	0	0	0	0	0	0	0	0	0	0	0	0	0.102229	0.533356	0.630499	0.648555	0.618886	0.569297	0.331864	0.433076	0.480885	0.404933	0.343477	0.316182	0.237094	0.139781	0.0549292	0.0178011	0.0244978	0.0364499	0.0697635	0.0235653	0.154361	0.0786641	0.0842587	0.00923964	0.0554378	0.0839196	0.282106	0.268373	0.212512	0.191405	0.190387	0.201407	0.317538	0.339917	0.317115	0.31525
0	0	0	0	0	0	0	0	0	0	0	0	0	0.0229719	0.463762	0.603798	0.647792	0.6266	0.622446	0.555819	0.485293	0.364415	0.415868	0.405781	0.308892	0.366195	0.352802	0.313554	0.23116	0.133848	0.0996864	0.0237348	0.0166992	0.0141561	0.052471	0.0148343	0.0351784	0.0558617	0.0662033	0.0589981	0.272951	0.27329	0.240824	0.226668	0.194032	0.250064	0.302195	0.300924	0.278715	0.278969
0	0	0	0	0	0	0	0	0	0	0	0	0	0.301517	0.579469	0.649911	0.637535	0.561075	0.596762	0.57557	0.50106	0.473934	0.207765	0.220225	0.327626	0.330932	0.377215	0.408663	0.411884	0.362295	0.273544	0.178689	0.00627278	0.0607782	0.112232	0.0278884	0.0154277	0	0.031703	0.0116131	0.243452	0.306688	0.255743	0.271679	0.210816	0.252183	0.222429	0.224379	0.228533	0.235484
0	0	0	0	0	0	0	0	0	0	0	0	0.115538	0.563703	0.608799	0.657371	0.621599	0.594982	0.615326	0.587353	0.524794	0.461643	0.318895	0.22209	0.201661	0.153005	0.296686	0.441299	0.462575	0.481309	0.45003	0.433754	0.181317	0.0186488	0.0902772	0.0101721	0	0	0.0238196	0.118759	0.226837	0.290074	0.294058	0.258286	0.249216	0.243113	0.228533	0.210901	0.210138	0.235992
0	0	0	0	0	0	0	0	0	0	0	0.00483174	0.412054	0.521065	0.515216	0.57557	0.648979	0.654827	0.621938	0.571501	0.502924	0.485717	0.471306	0.371111	0.347292	0.328473	0.420361	0.465373	0.491396	0.518352	0.505891	0.491735	0.355345	0.00813766	0.00330593	0.00288209	0	0.130796	0.0313639	0.133593	0.141307	0.252946	0.301687	0.2916	0.246249	0.239722	0.215733	0.202509	0.20395	0.210647
0	0	0	0	0	0	0	0	0	0	0	0.190557	0.53005	0.512588	0.562262	0.609647	0.647283	0.6611	0.621344	0.58091	0.574553	0.489701	0.398067	0.126981	0.279647	0.430533	0.43723	0.454777	0.482241	0.501399	0.482241	0.515385	0.507078	0.410104	0.218784	0.0541663	0.0610325	0	0.0701026	0.184962	0.211749	0.270577	0.282953	0.287785	0.262694	0.204967	0.170976	0.17835	0.206154	0.18776
0	0	0	0	0	0	0	0	0	0	0.0204289	0.493854	0.521149	0.463423	0.48826	0.584216	0.607273	0.630245	0.212088	0.0465373	0.421972	0.523608	0.399424	0.0416208	0.328134	0.447487	0.442062	0.431042	0.460795	0.281682	0.461558	0.46071	0.463253	0.422904	0.215055	0.0523014	0.0129694	0.0773078	0.152496	0.237518	0.2788	0.283462	0.267949	0.287107	0.313046	0.256675	0.168094	0.176316	0.191828	0.0813766
0	0	0	0	0	0	0	0	0	0	0.246503	0.500721	0.597525	0.582691	0.456133	0.591337	0.671357	0.662287	0.3478	0.341273	0.549886	0.525218	0.503264	0.485462	0.444774	0.411461	0.29889	0.428668	0.457065	0.392557	0.419174	0.426888	0.426125	0.410867	0.286344	0.125117	0.0264474	0.0279732	0.0612868	0.201661	0.211749	0.223023	0.245995	0.274222	0.275918	0.273544	0.219547	0.173095	0.201916	0.192761
0	0	0	0	0	0	0	0	0	0.00593371	0.501399	0.544884	0.614902	0.657031	0.637111	0.646096	0.682631	0.671696	0.657116	0.619395	0.598712	0.516402	0.494956	0.475375	0.424091	0.394507	0.370094	0.399339	0.400102	0.379503	0.380266	0.384335	0.374248	0.371959	0.315928	0.141731	0.0169535	0	0	0.188183	0.194541	0.21302	0.235653	0.242095	0.262185	0.32805	0.260914	0.226498	0.206832	0.238111
0	0	0	0	0	0	0	0	0	0.184962	0.657794	0.74324	0.740273	0.743325	0.756718	0.736035	0.675341	0.711452	0.668475	0.642282	0.60278	0.410613	0.507587	0.461897	0.423158	0.427566	0.388065	0.363482	0.355006	0.307112	0.363058	0.306773	0.309825	0.296092	0.255828	0.178944	0.100364	0.0843435	0.115538	0.15648	0.166992	0.197338	0.18776	0.243876	0.248877	0.292871	0.363567	0.268628	0.249385	0.249894
0	0	0	0	0	0	0	0	0	0.443248	0.713232	0.787234	0.798254	0.78681	0.76155	0.755701	0.716877	0.688819	0.66678	0.640078	0.604306	0.555989	0.51725	0.479783	0.457065	0.40629	0.355429	0.357803	0.301941	0.320844	0.3389	0.352462	0.252522	0.228109	0.236586	0.290074	0.0164449	0.0801051	0.057557	0.0628973	0.0724761	0.110621	0.145461	0.21124	0.260744	0.265746	0.302535	0.375943	0.256675	0.225651
0	0	0	0	0	0	0	0	0.0408578	0.633297	0.781555	0.712978	0.759346	0.599135	0.776553	0.750021	0.708655	0.69026	0.666695	0.641095	0.603289	0.573027	0.552513	0.507332	0.304738	0.36255	0.366195	0.303806	0.319488	0.317793	0.299059	0.306688	0.3517	0.315504	0.313724	0.349157	0.310927	0.197084	0.12215	0.0501822	0.0201746	0.0728151	0.0984149	0.170213	0.223616	0.243876	0.284649	0.384335	0.445876	0.28041
0	0	0	0	0	0	0	0	0.271679	0.681614	0.741121	0.77418	0.77579	0.75943	0.540307	0.720861	0.697974	0.705095	0.677206	0.654149	0.587777	0.545562	0.52454	0.484954	0.439603	0.368399	0.323811	0.299568	0.325591	0.289141	0.305417	0.251844	0.350004	0.328134	0.324405	0.353819	0.355345	0.27702	0.209121	0.179113	0.135034	0.0984996	0.105705	0.109435	0.165805	0.245401	0.266593	0.308383	0.429177	0.288463
0	0	0	0	0	0	0	0	0.474443	0.689073	0.779775	0.785963	0.812579	0.77791	0.722302	0.636263	0.636433	0.615495	0.705942	0.669323	0.607866	0.585657	0.542172	0.474697	0.367975	0.398067	0.370942	0.355345	0.338391	0.316097	0.362889	0.271001	0.354921	0.366449	0.354582	0.367721	0.344749	0.345766	0.320929	0.272188	0.226922	0.19683	0.155463	0.145461	0.120624	0.169535	0.247266	0.262863	0.319997	0.328473
0	0	0	0	0	0	0	0.0354327	0.581928	0.683055	0.776723	0.824277	0.733831	0.762652	0.744003	0.730016	0.705179	0.702975	0.605747	0.634992	0.612444	0.601678	0.494533	0.401373	0.437654	0.422565	0.40968	0.394253	0.389675	0.376706	0.359837	0.330508	0.292278	0.320505	0.335255	0.29143	0.36594	0.355345	0.344071	0.347376	0.314402	0.280241	0.280495	0.239976	0.18225	0.189624	0.18937	0.205137	0.230398	0.305332
0	0	0	0	0	0	0	0.159193	0.608629	0.720692	0.775367	0.784267	0.732051	0.767568	0.750615	0.733831	0.703145	0.680342	0.661609	0.628465	0.606764	0.483937	0.409426	0.474273	0.431466	0.398237	0.410613	0.383063	0.381368	0.341019	0.332796	0.279563	0.253115	0.245995	0.272951	0.266593	0.311266	0.316521	0.349835	0.38603	0.368992	0.322455	0.312368	0.293464	0.237009	0.199797	0.178859	0.171654	0.177927	0.252607
0	0	0	0	0	0	0	0.257438	0.501907	0.645673	0.705434	0.740612	0.769942	0.700941	0.692295	0.703314	0.688565	0.673731	0.598033	0.542341	0.414682	0.500975	0.488005	0.439858	0.437823	0.435958	0.423582	0.114775	0.390523	0.358566	0.345088	0.297957	0.238281	0.167161	0.171484	0.183182	0.201577	0.175468	0.228109	0.292108	0.371874	0.361872	0.320166	0.297872	0.258371	0.234466	0.194117	0.168517	0.145206	0.207595
0	0	0	0	0	0	0	0.334238	0.490294	0.567178	0.596169	0.659659	0.701026	0.61753	0.679156	0.576079	0.620242	0.605747	0.569467	0.449182	0.379673	0.504026	0.500466	0.291176	0.445283	0.425023	0.411121	0.409426	0.378825	0.380605	0.427566	0.285072	0.174027	0.120624	0.10206	0.113758	0.161397	0.161651	0.151818	0.184623	0.270662	0.345257	0.312452	0.310164	0.302365	0.233025	0.188523	0.155378	0.136221	0.100195
0	0	0	0	0	0	0	0.411969	0.519285	0.543613	0.520132	0.527761	0.564805	0.55192	0.596338	0.650674	0.634738	0.631008	0.518267	0.406629	0.373485	0.359159	0.432737	0.478172	0.473171	0.496143	0.449691	0.407561	0.387641	0.381368	0.447487	0.333729	0.195134	0.125964	0.114521	0.13105	0.158769	0.159447	0.0395863	0.162499	0.195134	0.272188	0.272527	0.295499	0.268797	0.194541	0.182843	0.177842	0.204544	0.28414
0	0	0	0	0	0	0.0544206	0.445452	0.483767	0.50089	0.472154	0.524794	0.554972	0.615326	0.680088	0.502755	0.49733	0.501314	0.388489	0.36611	0.400356	0.436043	0.434093	0.420954	0.444096	0.48275	0.469611	0.385522	0.347207	0.394507	0.419853	0.285496	0.180554	0.136052	0.124184	0.127151	0.153937	0.173349	0.177503	0.202509	0.211834	0.21497	0.244215	0.299737	0.24574	0.163177	0.187251	0.199627	0.173858	0.262524
0	0	0	0	0	0	0.091803	0.400949	0.439434	0.543698	0.550055	0.608121	0.651352	0.685174	0.711961	0.333305	0.0211071	0.155887	0.247351	0.302026	0.340426	0.306519	0.316352	0.333983	0.403408	0.459778	0.448334	0.365771	0.350259	0.40078	0.340256	0.205306	0.184878	0.17852	0.14224	0.129185	0.151394	0.170806	0.20573	0.240739	0.247775	0.231669	0.219378	0.234466	0.257184	0.222853	0.207002	0.106553	0.0850216	0.159023
0	0	0	0	0	0	0.093244	0.38425	0.593625	0.68119	0.623209	0.633975	0.779266	0.730779	0.544884	0.437738	0.0175468	0.0267017	0.0398406	0.13105	0.162753	0.240993	0.288294	0.328304	0.419598	0.440705	0.383318	0.247775	0.339578	0.318216	0.262609	0.236416	0.206324	0.191744	0.132237	0.112656	0.159532	0.178266	0.184623	0.218445	0.222514	0.223023	0.220056	0.192337	0.208273	0.177418	0.037891	0.0573875	0.0618801	0.0779012
0	0	0	0	0	0	0.137577	0.536747	0.575909	0.642028	0.74858	0.749936	0.727219	0.640078	0.522082	0.0713741	0.0633212	0.0396711	0.0282275	0.0193269	0.0697635	0.13461	0.211494	0.349919	0.434009	0.442231	0.360685	0.304908	0.365856	0.299907	0.265746	0.252522	0.225651	0.205222	0.149021	0.00652708	0.172332	0.169958	0.181233	0.209714	0.228278	0.224803	0.212766	0.185301	0.15114	0.031703	0.128083	0.0627278	0.094007	0.0947699
0	0	0	0	0	0	0.220819	0.654319	0.579469	0.673731	0.616852	0.75036	0.661439	0.302365	0.288972	0.00983301	0.0400949	0.022209	0.0194117	0.0245825	0.0211918	0.0469611	0.112401	0.318725	0.402051	0.380351	0.299059	0.315334	0.309909	0.295923	0.276172	0.268289	0.236162	0.213868	0.141731	0.141138	0.187081	0.190133	0.201577	0.233873	0.222175	0.235738	0.246249	0.195558	0.165466	0.0221243	0.00254302	0.0152581	0.0346698	0.0584894
0	0	0	0	0	0	0.276341	0.626091	0.484869	0.499788	0.598372	0.689921	0.563533	0.343477	0.0423837	0.0446724	0.0189031	0.0333983	0.0338222	0.0211918	0.00695092	0.030601	0.0856998	0.291939	0.376282	0.313554	0.289226	0.301263	0.295245	0.29516	0.290667	0.271764	0.226329	0.221921	0.164703	0.170637	0.199288	0.25693	0.0508604	0.252013	0.304399	0.216496	0.207256	0.0786641	0.112486	0.116046	0.0799356	0.0391625	0.0862931	0.0266169
0	0	0	0	0	0	0.18386	0.622785	0.638298	0.568789	0.598457	0.66483	0.414427	0.0361956	0.0327202	0.0309401	0.00974824	0.0116131	0.0088158	0.0322116	0.0250911	0.0246673	0.0220395	0.20234	0.275239	0.237688	0.259981	0.178181	0.0251759	0.247266	0.250064	0.029499	0.0385691	0.0314487	0.241502	0.211579	0.244299	0.299907	0.326863	0.334153	0.386624	0.294736	0.31152	0.175977	0.108672	0.158939	0.126727	0.0162753	0.0122913	0.0367042
0	0	0	0	0	0	0.249725	0.559634	0.558193	0.663813	0.575994	0.709757	0.452064	0.241672	0.0261931	0.0233958	0.0142409	0.0194117	0.0325506	0.0174621	0.0180554	0.0316182	0.0267865	0.00949394	0.0951089	0.0890057	0.116301	0.157752	0.169704	0.172417	0.188099	0.0132237	0.0300924	0.0747648	0.269306	0.234212	0.190642	0.351106	0.332966	0.39154	0.422226	0.365093	0.335848	0.253624	0.224972	0.147241	0.0745952	0.174197	0.00525557	0.00898534
0	0	0	0	0	0	0.333983	0.617615	0.601678	0.651183	0.67746	0.647283	0.520556	0.180554	0.0275494	0.0114436	0.016021	0.0339069	0.0116979	0.0195812	0.0290752	0.00940917	0.0146647	0	0.0173773	0.0243282	0.0163601	0.0748495	0.128931	0.118929	0.143002	0.178689	0.0445876	0.141561	0.273205	0.233619	0.110282	0.254048	0.319573	0.41697	0.427736	0.344918	0.359413	0.226668	0.139103	0.247944	0.144274	0.221158	0.117318	0.0740866
0	0	0	0	0	0	0.249301	0.563364	0.505467	0.814105	0.652624	0.665339	0.486988	0.112147	0.0127999	0.0261083	0.0200051	0.0161058	0.0155124	0.018564	0.0170382	0.00915487	0.0170382	0.0151733	0.0157667	0.0447571	0.0103416	0.0130542	0.0107654	0.0945156	0.0789184	0.120878	0.109943	0.154785	0.20751	0.0997711	0.18564	0.112741	0.294397	0.373824	0.429431	0.421972	0.32059	0.312198	0.215648	0.145885	0.166822	0.175553	0.123506	0.0422989
0	0	0	0	0	0	0.212766	0.734085	0.667458	0.837501	0.783504	0.628041	0.449775	0.0456048	0.0382301	0.0227176	0.0228872	0.0093244	0.0100873	0.0154277	0.0147495	0.00940917	0.0226329	0.00745952	0.0352632	0.0762906	0.0189879	0.0592524	0.0528948	0.0509452	0.0609477	0.0687463	0.0595067	0.101043	0.0974824	0.144952	0.0758667	0.265406	0.394168	0.378571	0.405951	0.387556	0.342375	0.355345	0.188099	0.087056	0.195219	0.15309	0.123336	0
0	0	0	0	0	0	0.155124	0.697805	0.782318	0.855217	0.774349	0.593965	0.334577	0.0090701	0.0272951	0.022209	0.0172925	0.0260236	0.0162753	0.0169535	0.0365347	0.0186488	0.0203442	0.0345851	0.00796813	0	0.0233958	0.0345003	0.0119522	0.0475545	0	0.0361109	0.0688311	0.091803	0.103755	0.239722	0.288463	0.383487	0.390438	0.390269	0.362889	0.397304	0.325761	0.246588	0.262779	0.165635	0.130287	0.0267017	0.0937526	0.0224633
0	0	0	0	0	0	0.0779859	0.50106	0.717555	0.851912	0.801136	0.593202	0.279139	0.0172925	0.0297533	0.0152581	0.0183945	0.0189031	0.0203442	0.0277189	0.0322963	0.013478	0.017123	0.0301772	0.0150886	0.0118674	0.0300924	0.065949	0	0	0	0.186403	0.204628	0.308383	0.319149	0.329745	0.431296	0.367551	0.370687	0.382216	0.384928	0.325676	0.227007	0.216157	0.184878	0.136899	0.154107	0.107315	0.201661	0.226583
0	0	0	0	0	0	0.0085615	0.420785	0.77223	0.880139	0.84335	0.661694	0.191489	0.0190726	0.010935	0.015682	0.0202594	0.0216157	0.0266169	0.0223786	0.0275494	0.022209	0.0300076	0	0.0105959	0.0311096	0.0251759	0.0113588	0	0.0670509	0.187166	0.317877	0.269051	0.372213	0.432313	0.354666	0.370518	0.421209	0.361702	0.338645	0.366958	0.363737	0.299313	0.322709	0.207765	0.170891	0.185895	0.0339917	0.206324	0.248029
0	0	0	0	0	0	0	0.518437	0.728999	0.887768	0.877511	0.736289	0.165296	0.0151733	0.014919	0.022209	0.017123	0	0.0172078	0.0282275	0.0115284	0.0302619	0.0310248	0.0119522	0.0322116	0.0184793	0.0842587	0.0369585	0.0445876	0.151225	0.280326	0.346614	0.399678	0.271934	0.407816	0.400102	0.413834	0.401458	0.30974	0.310248	0.370772	0.447656	0.371874	0.440197	0.258456	0.191405	0.119522	0.142409	0.297533	0.0329745
0	0	0	0	0	0	0	0.401288	0.772145	0.886751	0.902772	0.765788	0.133339	0.0085615	0.0143257	0.0151733	0.0127999	0.0157667	0.0154277	0.00347546	0.0191574	0.0152581	0	0.0261931	0.0287361	0.0680682	0.0100873	0.0654404	0.0753581	0.0419598	0.317962	0.388997	0.415529	0.430957	0.439264	0.467068	0.44808	0.398406	0.334153	0.29499	0.343477	0.460456	0.502162	0.408663	0.297533	0.224125	0.0495041	0.216241	0.0700178	0.0982453
0	0	0	0	0	0	0	0.234043	0.724421	0.88514	0.901331	0.769433	0.183436	0.0253454	0.0249216	0.0155124	0.013478	0.0166992	0.0143257	0.0162753	0.0332288	0.0128846	0.0151733	0.0183945	0	0.0250911	0.00093244	0	0.0138171	0.0175468	0.293041	0.398915	0.420107	0.357464	0.429516	0.457235	0.441553	0.390862	0.30067	0.212935	0.175468	0.291345	0.465033	0.476562	0.234975	0.206493	0.185386	0.121217	0.0827329	0.0318725
0	0	0	0	0	0	0	0.106383	0.707468	0.889379	0.916758	0.741544	0.15682	0.0246673	0.0174621	0.00635755	0.00542511	0.0157667	0.0278037	0.0247521	0.025515	0.0119522	0	0.0194117	0.0322963	0.0128846	0.00695092	0.051369	0	0.204035	0.288802	0.430025	0.470374	0.486734	0.46978	0.330169	0.409257	0.365432	0.225566	0.0832415	0.02187	0.152581	0.175129	0.157667	0.12571	0.20751	0.257862	0.0769687	0.0204289	0.030601
0	0	0	0	0	0	0	0.00754429	0.588031	0.893024	0.918708	0.724337	0.120624	0.0124608	0.0200899	0.0170382	0.0104264	0.0211918	0.0209375	0.0338222	0.0295838	0.00762906	0.0232262	0.019666	0.0211071	0.00915487	0.0443333	0.0113588	0.172925	0.280834	0.370009	0.426634	0.468	0.474866	0.447317	0.402221	0.354073	0.258116	0.0904467	0.078325	0.0869713	0.155887	0.147071	0.190303	0.179791	0.0403492	0.0204289	0.0554378	0.123591	0.113588
0	0	0	0	0	0	0	0	0.338137	0.805798	0.908197	0.652708	0.0863779	0.0161906	0.02187	0.0173773	0.019666	0.046283	0.0201746	0.0205137	0.0255997	0.0138171	0.0179707	0.0189879	0.0049165	0.0789184	0.0506909	0.163686	0.287785	0.3734	0.396796	0.420361	0.45732	0.435365	0.340341	0.300246	0.273968	0.0931593	0.0309401	0.0762906	0.0672205	0.148767	0.165127	0.159956	0.0450114	0.0410274	0.108841	0.127999	0.150292	0.0385691
0	0	0	0	0	0	0	0	0.136899	0.698398	0.875562	0.714843	0.099093	0.0208528	0.0114436	0.00805289	0.0315334	0.0311944	0.0206832	0.0227176	0.0186488	0.00661185	0.00898534	0.0150038	0.0289904	0	0.0463677	0.183521	0.295753	0.364923	0.352208	0.368992	0.321099	0.19488	0.11842	0.143596	0.101043	0.0111045	0.0283971	0.0655251	0.108333	0.103247	0.151564	0.136391	0.147156	0.187505	0.138849	0.148682	0.047724	0.101127
0	0	0	0	0	0	0	0	0.0122065	0.543019	0.814529	0.75036	0.217513	0.0334831	0.0226329	0.0275494	0.0210223	0.0272103	0.0261931	0.0194117	0.0214461	0.00152581	0.046622	0.0106807	0.0261931	0.0493346	0.0923116	0.134271	0.207765	0.253709	0.239976	0.0200899	0.0506061	0.0457743	0.0292447	0.020768	0.0391625	0.0230567	0.0263626	0.0346698	0.0812071	0.124015	0.0347546	0.0547597	0.132491	0.161227	0.097991	0.131728	0.0467916	0.133254
0	0	0	0	0	0	0	0	0	0.282953	0.711113	0.757565	0.345427	0.019666	0.0233958	0.015682	0.0244978	0.0278037	0.00652708	0.00898534	0.0411121	0.0824786	0.0798508	0.000678139	0.0199203	0.0167839	0.0113588	0.0550988	0.0750191	0.0621344	0.0245825	0.0831567	0.0893447	0.049165	0.0494193	0.0338222	0.0550988	0.0434009	0.0601	0.02187	0.0108502	0.12037	0.0939222	0.187336	0.103077	0.0516233	0.0677291	0.0489955	0.0339069	0.0704416
0	0	0	0	0	0	0	0	0	0.0671357	0.553361	0.692973	0.39883	0.0217852	0.0324659	0.035348	0.0203442	0.0148343	0.00864627	0.00398406	0.1714	0.334153	0.294736	0.000847673	0.0282275	0.0221243	0.0253454	0.0277189	0.00957871	0.0352632	0.0713741	0.0660337	0.0357718	0.0500127	0.0625583	0.0861236	0.034246	0.053912	0.00186488	0.0412817	0.0773926	0.0684072	0.122234	0.112571	0.0261931	0.10189	0.099093	0.0395016	0.040434	0.0217852
0	0	0	0	0	0	0	0	0	0	0.289141	0.566076	0.253624	0.0304315	0.0279732	0.0309401	0.0250064	0.0189879	0.0116131	0.0186488	0.212003	0.190896	0.210138	0.0244978	0.0292447	0.00822243	0.0133085	0.02187	0.0173773	0.0237348	0.0337374	0.00322116	0.0748495	0.109435	0.09655	0.135712	0.0832415	0.0642536	0.0432313	0.0461982	0.025854	0.0403492	0.126303	0.0600153	0.0679834	0.0694244	0.0347546	0.0494193	0.0762906	0.0283971
0	0	0	0	0	0	0	0	0	0	0.0736628	0.380351	0.151564	0.0234805	0.0190726	0.0262779	0.013478	0.0267017	0.00508604	0	0.0381453	0.0518776	0.0223786	0	0.0172078	0.0210223	0	0.0254302	0.0243282	0.0273798	0.0261083	0.0441638	0.0730694	0.108333	0.112656	0.120115	0.105111	0.0940917	0.115453	0.0831567	0.0200899	0.0177164	0.083072	0.0292447	0.138171	0.186149	0.250233	0.0548445	0.0313639	0.00703569
0	0	0	0	0	0	0	0	0	0	0	0.19683	0.121641	0.0224633	0.0201746	0.0358566	0.0222938	0.0146647	0.00254302	0	0.0178011	0.00432313	0.00550988	0	0.0267865	0.0233958	0.0295838	0.0359413	0.0327202	0.015682	0.0295838	0.0540815	0.0981605	0.107146	0.110367	0.103501	0.102653	0.071035	0.0773078	0.056116	0.0495889	0.0141561	0.182928	0.102399	0.0971433	0.197677	0.302026	0.21141	0.0627278	0.0167839
0	0	0	0	0	0	0	0	0	0	0	0.0332288	0.0381453	0.0163601	0.022209	0.0343308	0.0239044	0.0116979	0.0088158	0	8.47673e-05	0.01458	0.0104264	0.00483174	0.0151733	0.0276341	0.0198356	0.0209375	0.0147495	0.00534034	0.0341612	0.0611172	0.0909553	0.113758	0.0945156	0.0632364	0.0312791	0.0141561	0	0.00567941	0.0421294	0.0140714	0.0376367	0.0872256	0.221327	0.170976	0.385607	0.0729847	0.016021	0.0277189
0	0	0	0	0	0	0	0	0	0	0	0	0.0266169	0.0383148	0.0337374	0.0272951	0.0229719	0.0189879	0.02187	0.0229719	0.0164449	0.0178011	0.00228872	0.0174621	0.0132237	0.00974824	0.0130542	0.00661185	0.0142409	0.0239891	0.0238196	0.037891	0.0645079	0.055014	0.0780707	0.000423837	0.00127151	0.157074	0.17123	0.0200051	0.0041536	0.0147495	0.158006	0.115962	0.112656	0.0257693	0.0385691	0.0281427	0.0372976	0.0237348
0	0	0	0	0	0	0	0	0	0	0	0	0.00432313	0.0336526	0.023311	0.0289904	0.0248368	0.0217004	0.0254302	0.0115284	0.0189879	0.0125456	0.0325506	0.0244978	0.0090701	0.00949394	0.0119522	0.012037	0.0135628	0.0119522	0.0261083	0.0110198	0.0500975	0.0219547	0.00822243	0.0327202	0.0240739	0.146563	0.159532	0.104688	0.00686615	0.0324659	0.0101721	0.124015	0.0122913	0.0475545	0.0414512	0.0323811	0.0573027	0.0683225
0	0	0	0	0	0	0	0	0	0	0	0	0	0.0199203	0.0361956	0.0194117	0.0317877	0.0282275	0.0241587	0.00339069	0.00873103	0.0151733	0.0322116	0.0322116	0.0144952	0.00805289	0.00991778	0.0139866	0	0.017123	0.000423837	0.00983301	0	0.215733	0.124184	0.0731542	0.137069	0.0139018	0.132661	0.129864	0.0272103	0.019666	0.0492498	0.160549	0.0748495	0.0854455	0.0742562	0.00322116	0.030601	0.045181
0	0	0	0	0	0	0	0	0	0	0	0	0	0	0.029499	0.040434	0.028058	0.023311	0.0252607	0.0247521	0.0206832	0.0244978	0.0356023	0.0224633	0.00356023	0.00839196	0.00915487	0.0119522	0.00228872	0.00610325	0	0.0195812	0.217767	0.0827329	0.132661	0.133593	0.164279	0.165551	0.0723065	0.0278884	0.0473002	0.0250911	0.130626	0.0486564	0.216157	0.0784098	0.113503	0.0365347	0.144528	0.0475545
0	0	0	0	0	0	0	0	0	0	0	0	0	0	0.0041536	0.0224633	0.026956	0.0131389	0.0278037	0.0317877	0.0262779	0.0217004	0.0172078	0.0189031	0.00534034	0.00813766	0.0161058	0.00712045	0.00940917	0.0377215	0.0366195	0.0118674	0.00949394	0.0201746	0.0177164	0.00915487	0.00728999	0.00957871	0.0418751	0.041536	0.000339069	0.117403	0.194032	0.244893	0.155718	0.200814	0.200729	0.0304315	0.0500975	0.0195812
0	0	0	0	0	0	0	0	0	0	0	0	0	0	0	0.0157667	0.0398406	0.016021	0.0261083	0.0266169	0.0205137	0.00305162	0.0166992	0.0181402	0.0170382	0.00873103	0.00678139	0.032042	0.0311096	0.0172925	0.0133085	0.0104264	0.00313639	0.0168687	0.0178859	0.138679	0.0301772	0.0191574	0.0900229	0.27329	0.0793422	0.187081	0.0383996	0.144104	0.0871408	0.196321	0.114182	0.0652708	0.110706	0.0279732
0	0	0	0	0	0	0	0	0	0	0	0	0	0	0	0	0.0155972	0.0593371	0.0231415	0.0384844	0.0300924	0.0172925	0.0129694	0.0195812	0.00966347	0.0108502	0.0186488	0.0199203	0.0333136	0.0172078	0.0157667	0.00245825	0.00559464	0.0155124	0.0479783	0.145291	0.139866	0.0737476	0.32593	0.435704	0.205137	0.0773926	0.121217	0.125032	0.199881	0.246758	0.131813	0.0180554	0.0806985	0.438417
0	0	0	0	0	0	0	0	0	0	0	0	0	0	0	0	0	0.02916	0.0372976	0.0351784	0.0322116	0.0322116	0.0293295	0.0265322	0.0194117	0.0398406	0.0251759	0.0186488	0.0221243	0.0127151	0.0158515	0.0253454	0.0288209	0.0195812	0.00940917	0.00525557	0.00127151	0.0494193	0.242689	0.282445	0.164533	0.200644	0.179113	0.130287	0.185895	0.224718	0.141307	0.097991	0.185047	0.419429
0	0	0	0	0	0	0	0	0	0	0	0	0	0	0	0	0	0	0.0139018	0.0352632	0.0297533	0.0272951	0.0358566	0.0183097	0.0274646	0.0334831	0.0442485	0.0276341	0.0150038	0.0248368	0.0287361	0.0111045	0.0158515	0.0229719	0.0183945	0.0234805	0.0505213	0.0248368	0.16377	0.0548445	0.0974824	0.164279	0.177503	0.179283	0.273205	0.35882	0.124015	0.181995	0.259642	0.297449
0	0	0	0	0	0	0	0	0	0	0	0	0	0	0	0	0	0	0	0.0210223	0.0449267	0.0315334	0.0205985	0.0272951	0.02916	0.0248368	0.0283971	0.0239044	0.00839196	0.0140714	0.016021	0.010935	0.00220395	0.0173773	0.0138171	0.0262779	0.0238196	0.0130542	0.0251759	0.0347546	0.120709	0.250996	0.167331	0.13656	0.174197	0.117318	0.0114436	0.276596	0.365347	0.421209
0	0	0	0	0	0	0	0	0	0	0	0	0	0	0	0	0	0	0	0	0.0221243	0.0381453	0.0349241	0.0354327	0.0299229	0.0293295	0.025854	0.018564	0.0172078	0.0128846	0.00559464	0.0284818	0.0163601	0.00567941	0.0121217	0.0281427	0.0162753	0.0178859	0.0288209	0.0767144	0.135628	0.233788	0.212427	0.38425	0.124184	0.227685	0.202594	0.449267	0.508519	0.623209
0	0	0	0	0	0	0	0	0	0	0	0	0	0	0	0	0	0	0	0	0	0.0125456	0.0541663	0.0339069	0.0206832	0.0137323	0.0246673	0.0232262	0.0127151	0.0161058	0.01458	0.0197508	0.00915487	0.0102568	0.0236501	0.0293295	0.00517081	0.00203442	0.0166992	0.059761	0.282445	0.268797	0.313724	0.40078	0.291345	0.201068	0.477664	0.450962	0.549462	0.573959
0	0	0	0	0	0	0	0	0	0	0	0	0	0	0	0	0	0	0	0	0	0	0.0100873	0.0516233	0.0282275	0.018564	0.0210223	0.0177164	0.00949394	0.00381453	0.0170382	0.0520471	0.025854	0.0138171	0.0132237	0.0177164	0.0174621	0.0139866	0.0223786	0.0779859	0.180385	0.210901	0.393744	0.380944	0.505637	0.532339	0.539544	0.607358	0.655929	0.725608
0	0	0	0	0	0	0	0	0	0	0	0	0	0	0	0	0	0	0	0	0	0	0	0.0041536	0.0349241	0.0651013	0.0547597	0.0424684	0.0244978	0.0326354	0.0246673	0.0545054	0.0777316	0.051369	0.0263626	0.0230567	0.0117827	0.00296686	0.0405188	0.0130542	0.1202	0.333644	0.40985	0.505891	0.545308	0.464016	0.591422	0.703908	0.759685	0.752649
0	0	0	0	0	0	0	0	0	0	0	0	0	0	0	0	0	0	0	0	0	0	0	0	0	0.0300924	0.0918878	0.100873	0.0782402	0.0653556	0.0401797	0.0344155	0.0804442	0.0540815	0.0277189	0	0	0.0193269	0.0234805	0.149784	0.170128	0.374248	0.512164	0.513266	0.53022	0.583369	0.657794	0.77401	0.760448	0.796898
0	0	0	0	0	0	0	0	0	0	0	0	0	0	0	0	0	0	0	0	0	0	0	0	0	0	0.00313639	0.0584047	0.124947	0.144528	0.0211918	0.0345851	0.0189879	0.0357718	0.0226329	0.0148343	0.0922268	0.108841	0.182928	0.0539968	0.251674	0.490633	0.519624	0.499279	0.542341	0.59939	0.760532	0.773926	0.79588	0.791896
0	0	0	0	0	0	0	0	0	0	0	0	0	0	0	0	0	0	0	0	0	0	0	0	0	0	0	0	0.017123	0.0934983	0.0255997	0.0326354	0.0261083	0.042638	0.0717979	0.047724	0.090701	0.16199	0.161312	0.313046	0.557345	0.477833	0.532423	0.591252	0.607273	0.738917	0.775112	0.780622	0.778079	0.784013
0	0	0	0	0	0	0	0	0	0	0	0	0	0	0	0	0	0	0	0	0	0	0	0	0	0	0	0	0	0	0.00296686	0.0276341	0.0711198	0.058659	0.126558	0.0964652	0.0902772	0.178096	0.395694	0.510469	0.590659	0.628211	0.614393	0.621938	0.671781	0.713063	0.730355	0.762397	0.765703	0.765788
0	0	0	0	0	0	0	0	0	0	0	0	0	0	0	0	0	0	0	0	0	0	0	0	0	0	0	0	0	0	0	0	0.00186488	0.0406883	0.185047	0.199881	0.272527	0.343223	0.341273	0.486564	0.556582	0.632958	0.600492	0.664067	0.702975	0.700771	0.718064	0.732729	0.717216	0.725608
0	0	0	0	0	0	0	0	0	0	0	0	0	0	0	0	0	0	0	0	0	0	0	0	0	0	0	0	0	0	0	0	0	0	0	0.0133085	0.0727304	0.14919	0.312961	0.399085	0.45164	0.479444	0.579046	0.584894	0.639654	0.65398	0.426888	0.640756	0.658812	0.663135
0	0	0	0	0	0	0	0	0	0	0	0	0	0	0	0	0	0	0	0	0	0	0	0	0	0	0	0	0	0	0	0	0	0	0	0	0	0	0	0.0365347	0.1074	0.197084	0.28609	0.381622	0.478172	0.465118	0.405781	0.533271	0.548953	0.558362
0	0	0	0	0	0	0	0	0	0	0	0	0	0	0	0	0	0	0	0	0	0	0	0	0	0	0	0	0	0	0	0	0	0	0	0	0	0	0	0	0	0	0	0	0	0.0178859	0.0378062	0.0526405	0.0882428	0.0740019
0	0	0	0	0	0	0	0	0	0	0	0	0	0	0	0	0	0	0	0	0	0	0	0	0	0	0	0	0	0	0	0	0	0	0	0	0	0	0	0	0	0	0	0	0	0	0	0	0	0
0	0	0	0	0	0	0	0	0	0	0	0	0	0	0	0	0	0	0	0	0	0	0	0	0	0	0	0	0	0	0	0	0	0	0	0	0	0	0	0	0	0	0	0	0	0	0	0	0	0
0	0	0	0	0	0	0	0	0	0	0	0	0	0	0	0	0	0	0	0	0	0	0	0	0	0	0	0	0	0	0	0	0	0	0	0	0	0	0	0	0	0	0	0	0	0	0	0	0	0
0	0	0	0	0	0	0	0	0	0	0	0	0	0	0	0	0	0	0	0	0	0	0	0	0	0	0	0	0	0	0	0	0	0	0	0	0	0	0	0	0	0	0	0	0	0	0	0	0	0
0	0	0	0	0	0	0	0	0	0	0	0	0	0	0	0	0	0	0	0	0	0	0	0	0	0	0	0	0	0	0	0	0	0	0	0	0	0	0	0	0	0	0	0	0	0	0	0	0	0
GREEN
0	0	0	0	0	0	0	0	0	0	0	0	0	0	0	0	0	0	0	0	0	0	0	0	0	0	0	0	0	0	0	0	0	0	0	0	0	0	0	0	0	0	0	0	0	0	0	0	0	0
0	0	0	0	0	0	0	0	0	0	0	0	0	0	0	0	0	0	0	0	0	0	0	0	0	0	0	0	0	0	0	0	0	0	0	0	0	0	0	0	0	0	0	0	0	0	0	0	0	0
0	0	0	0	0	0	0	0	0	0	0	0	0	0	0	0	0	0	0	0	0	0	0	0	0	0	0	0	0	0	0	0	0	0	0	0	0	0	0	0	0	0	0	0	0	0	0	0	0	0
0	0	0	0	0	0	0	0	0	0	0	0	0	0	0	0	0	0	0	0	0	0	0	0	0	0	0	0	0	0	0	0	0	0	0	0	0	0	0	0	0	0	0	0	0	0	0	0	0	0
0	0	0	0	0	0	0	0	0	0	0	0	0	0	0	0	0	0	0	0	0	0	0	0	0	0	0	0	0	0	0	0	0	0	0	0	0	0	0	0	0	0	0	0	0	0	0	0	0	0
0	0	0	0	0	0	0	0	0	0	0	0	0	0	0	0	0	0	0	0	0	0	0	0	0	0	0	0	0	0	0	0	0	0	0	0	0	0	0	0	0	0	0	0	0	0	0	0	0	0
0	0	0	0	0	0	0	0	0	0	0	0	0	0	0	0	0	0	0	0	0	0	0	0	0	0	0	0	0	0	0	0	0	0	0	0	0	0	0	0	0	0	0	0	0	0	0	0	0	0
0	0	0	0	0	0	0	0	0	0	0	0	0	0	0	0	0	0	0	0	0	0	0	0	0	0	0	0	0	0	0	0	0	0	0	0	0	0	0	0	0	0	0	0	0	0	0	0	0	0
0	0	0	0	0	0	0	0	0	0	0	0	0	0	0	0	0	0	0	0	0	0	0	0	0	0	0	0	0	0	0	0	0	0	0	0	0	0	0	0	0	0	0	0	0	0	0	0	0	0
0	0	0	0	0	0	0	0	0	0	0	0	0	0	0	0	0	0	0	0	0	0	0	0	0	0	0	0	0	0	0	0	0	0	0	0	0	0	0	0	0	0	0.0237436	0.0575674	0.119769	0.221431	0.136681	0.165106	0.22941	0.170075
0	0	0	0	0	0	0	0	0	0	0	0	0	0	0	0	0	0	0	0	0	0	0	0	0	0	0	0	0	0	0	0	0	0	0	0	0	0.0183451	0.127651	0.213883	0.255972	0.405647	0.44764	0.484378	0.524986	0.541993	0.384196	0.47124	0.447019	0.321087
0	0	0	0	0	0	0	0	0	0	0	0	0	0	0	0	0	0	0	0	0	0	0	0	0	0	0	0	0	0	0	0	0	0	0.0309096	0.237913	0.328588	0.527661	0.503296	0.493551	0.430441	0.442146	0.41888	0.477451	0.49441	0.331311	0.375024	0.321183	0.309048	0.282534
0	0	0	0	0	0	0	0	0	0	0	0	0	0	0	0	0	0	0	0	0	0	0	0	0	0	0	0	0	0	0	0	0.156029	0.236862	0.433786	0.491735	0.48691	0.523361	0.609402	0.530097	0.598701	0.700172	0.418164	0.331741	0.304892	0.360501	0.299207	0.323954	0.347267	0.323476
0	0	0	0	0	0	0	0	0	0	0	0	0	0	0	0	0	0	0	0	0	0	0	0	0	0	0	0	0	0.0136633	0.235429	0.439948	0.576677	0.401204	0.359402	0.297057	0.396283	0.319081	0.541611	0.51352	0.528616	0.667495	0.381808	0.514619	0.458294	0.342538	0.320753	0.31932	0.271976	0.198548
0	0	0	0	0	0	0	0	0	0	0	0	0	0	0	0	0	0	0	0	0	0	0	0	0	0	0	0.00186318	0.0751481	0.299924	0.370772	0.384818	0.29142	0.313014	0.464074	0.371441	0.429868	0.314303	0.277613	0.400917	0.415106	0.298108	0.385773	0.320036	0.298013	0.366472	0.357157	0.283059	0.202322	0.194726
0	0	0	0	0	0	0	0	0	0	0	0	0	0	0	0	0	0	0	0	0	0	0	0	0	0	0.0511179	0.188611	0.244745	0.239394	0.216511	0.199312	0.208485	0.180489	0.193484	0.250669	0.195968	0.28798	0.222196	0.371536	0.533059	0.515574	0.334082	0.304223	0.352188	0.326964	0.228311	0.182543	0.195777	0.188324
0	0	0	0	0	0	0	0	0	0	0	0	0	0	0	0	0	0	0	0	0	0	0	0	0.00955475	0.141936	0.253058	0.247038	0.230891	0.229839	0.220571	0.20237	0.194535	0.188037	0.197067	0.192863	0.189662	0.285066	0.262039	0.457768	0.648433	0.661189	0.504921	0.207099	0.392127	0.377269	0.219664	0.178674	0.16845	0.170409
0	0	0	0	0	0	0	0	0	0	0	0	0	0	0	0	0	0	0	0	0	0	0	0.0547487	0.2178	0.251815	0.245891	0.236193	0.228645	0.225301	0.210109	0.200793	0.223247	0.20151	0.202608	0.200459	0.194487	0.245366	0.200554	0.238009	0.506019	0.466128	0.337426	0.283059	0.288745	0.227307	0.18283	0.189614	0.178674	0.178053
0	0	0	0	0	0	0	0	0	0	0	0	0	0	0	0	0	0	0	0	0	0	0.122683	0.284349	0.272549	0.272788	0.232563	0.215221	0.210157	0.213979	0.212211	0.283346	0.478311	0.207338	0.19248	0.20471	0.199312	0.201701	0.19635	0.202752	0.275559	0.595356	0.324527	0.242977	0.202322	0.166921	0.178483	0.187655	0.184359	0.184454
0	0	0	0	0	0	0	0	0	0	0	0	0	0	0	0	0	0	0	0	0.00315307	0.194057	0.329448	0.309861	0.282773	0.270782	0.228358	0.216463	0.20237	0.206956	0.199694	0.211399	0.303029	0.211924	0.185505	0.205188	0.20901	0.200745	0.197258	0.189614	0.211112	0.254109	0.268918	0.219281	0.195729	0.166969	0.183881	0.189423	0.196637	0.193006
0	0	0	0	0	0	0	0	0	0	0	0	0	0	0	0	0	0	0	0.0110357	0.236719	0.333317	0.322664	0.310529	0.289318	0.251099	0.238439	0.203421	0.187034	0.183451	0.172702	0.171938	0.273744	0.199217	0.185983	0.195251	0.205188	0.203851	0.191286	0.189375	0.189853	0.200984	0.231464	0.18584	0.170887	0.204949	0.239633	0.190044	0.19764	0.199838
0	0	0	0	0	0	0	0	0	0	0	0	0	0	0	0	0	0	0.0229314	0.274078	0.352522	0.338143	0.295194	0.278139	0.28177	0.25516	0.220954	0.183212	0.182305	0.166396	0.162622	0.162144	0.155551	0.154309	0.162813	0.171556	0.188945	0.193149	0.181684	0.182926	0.197019	0.190283	0.182878	0.181492	0.181827	0.409851	0.477116	0.203277	0.201414	0.200268
0	0	0	0	0	0	0	0	0	0	0	0	0	0	0	0	0	0.0118957	0.281244	0.360501	0.340054	0.309574	0.262947	0.238009	0.229553	0.212115	0.204472	0.182066	0.164007	0.158657	0.149914	0.154023	0.150822	0.161762	0.156459	0.157892	0.177002	0.184932	0.177288	0.177097	0.182161	0.184741	0.184216	0.188229	0.186986	0.185267	0.189518	0.208676	0.203468	0.194726
0	0	0	0	0	0	0	0	0	0	0	0	0	0	0	0	0.00367858	0.268918	0.364466	0.333747	0.297248	0.280623	0.247181	0.217036	0.195156	0.175855	0.166539	0.162335	0.157176	0.154882	0.149914	0.14657	0.182973	0.258313	0.306755	0.215125	0.252102	0.200554	0.177766	0.168402	0.179773	0.186127	0.183069	0.197353	0.183642	0.181588	0.189805	0.205188	0.209297	0.196111
0	0	0	0	0	0	0	0	0	0	0	0	0	0	0	0	0.234521	0.377317	0.35042	0.328492	0.296818	0.264141	0.266721	0.226113	0.187082	0.178483	0.175855	0.165632	0.153306	0.151538	0.1427	0.163625	0.23175	0.36566	0.361982	0.313587	0.442719	0.313396	0.189662	0.173658	0.176285	0.195586	0.191382	0.211638	0.206239	0.191573	0.203612	0.209966	0.194344	0.188754
0	0	0	0	0	0	0	0	0	0	0	0	0	0	0	0.18154	0.405886	0.372349	0.332123	0.32596	0.384531	0.298156	0.260654	0.25387	0.224584	0.19936	0.179295	0.163912	0.157892	0.152016	0.156841	0.236576	0.392175	0.537502	0.584225	0.352427	0.476734	0.413291	0.286451	0.202704	0.17853	0.18498	0.195204	0.209775	0.209488	0.197449	0.215746	0.218613	0.191573	0.17896
0	0	0	0	0	0	0	0	0	0	0	0	0	0	0.0967896	0.439041	0.415345	0.36523	0.337474	0.333843	0.418928	0.321995	0.263138	0.273218	0.259603	0.233614	0.196923	0.172415	0.163386	0.161905	0.172272	0.503679	0.579925	0.598366	0.481368	0.416396	0.508504	0.371298	0.342681	0.290417	0.187894	0.190283	0.201653	0.213405	0.193961	0.1942	0.213214	0.212402	0.190761	0.180107
0	0	0	0	0	0	0	0	0	0	0	0	0	0.0236958	0.407176	0.460443	0.411189	0.378081	0.35429	0.346169	0.346025	0.373782	0.309478	0.282916	0.298634	0.248423	0.236958	0.227594	0.206908	0.180203	0.178722	0.404978	0.596885	0.375072	0.48562	0.752054	0.808188	0.486528	0.377938	0.343302	0.201127	0.19377	0.201032	0.215268	0.199838	0.203851	0.201892	0.201319	0.187034	0.180346
0	0	0	0	0	0	0	0	0	0	0	0	0	0.284206	0.482563	0.432973	0.399723	0.414963	0.356488	0.336232	0.330738	0.323333	0.436604	0.40579	0.327489	0.286212	0.266769	0.241783	0.24078	0.228406	0.204949	0.217466	0.288553	0.49078	0.653067	0.633241	0.663052	0.513568	0.317695	0.29763	0.21823	0.20065	0.214934	0.216415	0.21116	0.20237	0.209583	0.203516	0.183356	0.171556
0	0	0	0	0	0	0	0	0	0	0	0	0.111599	0.493073	0.477403	0.426763	0.414437	0.397143	0.351185	0.337999	0.34335	0.336662	0.393847	0.412956	0.407701	0.430011	0.353	0.274508	0.249283	0.239824	0.230365	0.228406	0.298634	0.707386	0.718947	0.704185	0.717275	0.234235	0.213358	0.190808	0.202656	0.206335	0.20643	0.205093	0.209345	0.202465	0.199981	0.194965	0.183833	0.164246
0	0	0	0	0	0	0	0	0	0	0	0.0049207	0.42896	0.549494	0.534923	0.466033	0.401156	0.373734	0.360931	0.350946	0.36566	0.341009	0.3294	0.348079	0.348892	0.353621	0.308332	0.286881	0.264237	0.257023	0.24699	0.245461	0.293331	0.531148	0.600803	0.543809	0.401013	0.403401	0.171269	0.1867	0.244888	0.222052	0.20729	0.207386	0.207051	0.204233	0.198834	0.191238	0.185267	0.169358
0	0	0	0	0	0	0	0	0	0	0	0.214409	0.55322	0.55408	0.503726	0.446493	0.397239	0.369912	0.363367	0.360214	0.334082	0.350707	0.365851	0.674756	0.390216	0.291277	0.290417	0.27704	0.263902	0.256019	0.266577	0.266004	0.262899	0.223868	0.235811	0.276706	0.271068	0.416348	0.182161	0.20151	0.239394	0.223581	0.216128	0.211877	0.213549	0.216415	0.209058	0.191573	0.181779	0.17619
0	0	0	0	0	0	0	0	0	0	0.0201605	0.481846	0.573524	0.583604	0.539748	0.459201	0.427336	0.382859	0.584416	0.684693	0.417734	0.326725	0.368622	0.545003	0.356774	0.278616	0.276514	0.271403	0.26696	0.370676	0.268345	0.264093	0.255112	0.233088	0.234617	0.19893	0.190569	0.209966	0.190235	0.208102	0.214217	0.208867	0.211877	0.210157	0.199885	0.210539	0.214695	0.187607	0.18068	0.22382
0	0	0	0	0	0	0	0	0	0	0.220094	0.596169	0.537932	0.522836	0.55838	0.457147	0.392366	0.367858	0.526132	0.490732	0.356727	0.328827	0.312584	0.307472	0.296293	0.29529	0.350468	0.279142	0.27661	0.306994	0.278616	0.263472	0.256211	0.229935	0.230031	0.19979	0.364466	0.743885	0.347697	0.206239	0.213214	0.215221	0.208102	0.221813	0.211351	0.217275	0.215985	0.197688	0.182591	0.184884
0	0	0	0	0	0	0	0	0	0.00525511	0.471288	0.582219	0.510224	0.456335	0.449981	0.413816	0.378416	0.357109	0.34292	0.344926	0.331789	0.340054	0.324479	0.307711	0.301309	0.29314	0.297105	0.284684	0.285305	0.285018	0.282104	0.271355	0.251959	0.229457	0.209679	0.225731	0.291372	0.627938	0.330499	0.202991	0.211255	0.206287	0.198118	0.213119	0.2146	0.206191	0.205666	0.199169	0.180059	0.175569
0	0	0	0	0	0	0	0	0	0.166587	0.508456	0.471145	0.42662	0.406889	0.383241	0.371011	0.370247	0.346981	0.342633	0.333938	0.326964	0.404787	0.314781	0.318699	0.305609	0.294334	0.292996	0.291563	0.301261	0.307711	0.298538	0.300401	0.26868	0.241878	0.222721	0.211112	0.216797	0.174804	0.179056	0.185171	0.18713	0.19463	0.192337	0.193149	0.21116	0.194869	0.195395	0.18756	0.187225	0.172893
0	0	0	0	0	0	0	0	0	0.377795	0.50043	0.438085	0.404261	0.387779	0.375836	0.369578	0.369195	0.355962	0.352427	0.343875	0.335228	0.326629	0.322712	0.301835	0.299828	0.305274	0.305609	0.294095	0.30795	0.320132	0.322425	0.312297	0.320466	0.266148	0.243407	0.237579	0.336662	0.19248	0.165727	0.162908	0.169597	0.178626	0.187034	0.181827	0.191191	0.197688	0.193579	0.189566	0.198118	0.190331
0	0	0	0	0	0	0	0	0.0710873	0.528569	0.468422	0.483566	0.422702	0.491878	0.376027	0.374785	0.369148	0.358255	0.355389	0.347506	0.336136	0.335372	0.312345	0.300927	0.385295	0.334798	0.31545	0.31588	0.31545	0.314208	0.323763	0.333317	0.300831	0.26782	0.2575	0.247086	0.210109	0.172033	0.160185	0.194965	0.204328	0.167208	0.170075	0.170313	0.175091	0.197783	0.191859	0.189327	0.196493	0.183547
0	0	0	0	0	0	0	0	0.242691	0.537741	0.480174	0.440522	0.42447	0.408895	0.507644	0.389929	0.370868	0.355962	0.353717	0.340913	0.345882	0.341391	0.326199	0.320132	0.328206	0.336805	0.335133	0.343875	0.340818	0.350277	0.336327	0.366425	0.298681	0.278473	0.274174	0.251194	0.22812	0.199217	0.184502	0.179056	0.156889	0.160998	0.156411	0.160854	0.165297	0.18541	0.192815	0.181158	0.184311	0.190856
0	0	0	0	0	0	0	0	0.418832	0.525655	0.461303	0.439757	0.404835	0.398576	0.403306	0.425139	0.411857	0.402637	0.348175	0.344067	0.342203	0.329257	0.334368	0.343398	0.367906	0.377269	0.358637	0.350182	0.336518	0.345739	0.319606	0.36394	0.295767	0.275177	0.267915	0.249952	0.244984	0.234426	0.206956	0.192863	0.177718	0.168594	0.168976	0.163004	0.173849	0.180441	0.183738	0.183499	0.185697	0.180537
0	0	0	0	0	0	0	0.041181	0.56373	0.527183	0.457195	0.415966	0.438372	0.39313	0.388209	0.381282	0.366998	0.353573	0.383432	0.363463	0.339337	0.325196	0.351041	0.390837	0.380996	0.356918	0.343637	0.335467	0.325148	0.310673	0.294621	0.28411	0.278664	0.26524	0.25301	0.262373	0.228454	0.233184	0.220094	0.198165	0.190187	0.1942	0.18197	0.168164	0.176667	0.179438	0.183403	0.187799	0.183403	0.182878
0	0	0	0	0	0	0	0.197258	0.571135	0.501338	0.452895	0.427193	0.434359	0.397955	0.389213	0.376696	0.37297	0.377938	0.363558	0.358876	0.349943	0.366472	0.382477	0.380948	0.368766	0.354863	0.330738	0.321565	0.295528	0.277327	0.257405	0.25922	0.255207	0.243455	0.237101	0.218899	0.205332	0.210539	0.194678	0.204376	0.200029	0.19936	0.187082	0.177145	0.179534	0.183642	0.190044	0.188037	0.177957	0.192815
0	0	0	0	0	0	0	0.360166	0.632238	0.533633	0.486623	0.449217	0.422893	0.430011	0.420457	0.40493	0.388639	0.382859	0.390933	0.389738	0.411857	0.407319	0.381903	0.375502	0.340627	0.316979	0.297248	0.458055	0.283728	0.271594	0.262039	0.263998	0.24164	0.228311	0.230508	0.22382	0.192815	0.185649	0.179438	0.18584	0.187082	0.194105	0.195633	0.172845	0.169215	0.171938	0.182735	0.196302	0.204376	0.20987
0	0	0	0	0	0	0	0.510654	0.640837	0.584464	0.549111	0.496178	0.454854	0.475683	0.426715	0.453946	0.409708	0.394229	0.396188	0.399388	0.420457	0.384913	0.35988	0.427193	0.326486	0.308714	0.318125	0.293665	0.293761	0.277231	0.2779	0.248806	0.206574	0.187464	0.18455	0.193149	0.183069	0.171699	0.172654	0.170027	0.176906	0.187273	0.18799	0.18412	0.171985	0.194678	0.208007	0.214552	0.227833	0.295576
0	0	0	0	0	0	0	0.643035	0.634961	0.599226	0.593971	0.56631	0.526132	0.511036	0.461685	0.416587	0.389356	0.359402	0.360931	0.346073	0.338716	0.349513	0.324049	0.309335	0.307233	0.293426	0.289031	0.286834	0.281961	0.283967	0.254825	0.219186	0.196828	0.177909	0.172654	0.168498	0.170027	0.178722	0.257548	0.177909	0.162622	0.164724	0.197736	0.190474	0.18584	0.217371	0.231846	0.210109	0.21073	0.234569
0	0	0	0	0	0	0.0851328	0.662383	0.648146	0.620533	0.610023	0.56072	0.517676	0.472721	0.409325	0.477737	0.437082	0.354051	0.327919	0.295672	0.287932	0.288697	0.289174	0.301835	0.311246	0.292662	0.272119	0.268823	0.268775	0.263854	0.24656	0.205714	0.18627	0.189662	0.178435	0.178817	0.178387	0.172177	0.168737	0.160233	0.152303	0.155312	0.166921	0.176715	0.180585	0.216128	0.242786	0.223103	0.25043	0.265144
0	0	0	0	0	0	0.181588	0.700268	0.675186	0.595643	0.563826	0.516577	0.46159	0.417925	0.370294	0.534875	0.677479	0.364418	0.275559	0.262851	0.260988	0.265622	0.259029	0.284254	0.322712	0.306564	0.279476	0.265288	0.250908	0.239729	0.211399	0.208723	0.18713	0.174231	0.174852	0.180394	0.185075	0.177145	0.166683	0.150248	0.147669	0.155217	0.156889	0.173275	0.194391	0.233566	0.258934	0.309096	0.376696	0.346169
0	0	0	0	0	0	0.289748	0.705905	0.57983	0.507787	0.518871	0.483136	0.385582	0.376123	0.42662	0.365565	0.421556	0.313969	0.271068	0.234903	0.244458	0.243359	0.246799	0.268632	0.297917	0.29185	0.288936	0.303459	0.249092	0.233805	0.193101	0.183833	0.184837	0.17939	0.196111	0.53798	0.214026	0.181206	0.179868	0.170409	0.165202	0.16181	0.150774	0.164819	0.18498	0.265718	0.384961	0.344162	0.682543	0.852905
0	0	0	0	0	0	0.357778	0.631664	0.58948	0.531913	0.451796	0.418164	0.398337	0.399197	0.362173	0.372253	0.259937	0.236193	0.219425	0.218899	0.226925	0.222673	0.229792	0.256115	0.27661	0.272406	0.275416	0.256402	0.232133	0.206956	0.192528	0.187799	0.184454	0.187369	0.204424	0.308762	0.216033	0.20643	0.192003	0.182735	0.16587	0.165918	0.165202	0.163864	0.186127	0.390407	0.385295	0.614323	0.842729	0.869052
0	0	0	0	0	0	0.359163	0.569081	0.577776	0.507309	0.515383	0.41544	0.429199	0.53798	0.326916	0.340818	0.262564	0.220715	0.2178	0.208676	0.208437	0.206526	0.221336	0.247277	0.25836	0.261896	0.256832	0.234808	0.221718	0.201701	0.190331	0.185123	0.18842	0.188802	0.223581	0.227881	0.224775	0.22339	0.209536	0.202752	0.18455	0.165393	0.167208	0.170696	0.17619	0.267676	0.362603	0.429629	0.789748	0.873304
0	0	0	0	0	0	0.402828	0.582649	0.638257	0.602475	0.518966	0.431254	0.450268	0.423992	0.45514	0.248853	0.23175	0.219329	0.208198	0.206	0.20987	0.197114	0.209249	0.227021	0.233327	0.243216	0.239729	0.219473	0.206908	0.201701	0.191859	0.188802	0.194057	0.185458	0.220141	0.221957	0.235668	0.242261	0.356105	0.23261	0.198643	0.193914	0.190569	0.254156	0.229314	0.215268	0.237292	0.434454	0.800258	0.866759
0	0	0	0	0	0	0.461208	0.59507	0.557567	0.566788	0.518106	0.450889	0.493694	0.554605	0.269683	0.234235	0.231942	0.221336	0.218995	0.201605	0.199981	0.197974	0.206478	0.221813	0.218804	0.225683	0.225301	0.258456	0.374355	0.204472	0.202752	0.393465	0.606488	0.305752	0.190617	0.212784	0.233375	0.254204	0.228741	0.221336	0.213931	0.213549	0.20237	0.247564	0.269587	0.222052	0.240541	0.429056	0.840006	0.773552
0	0	0	0	0	0	0.432352	0.633002	0.59722	0.51395	0.527565	0.403019	0.421317	0.289796	0.24742	0.231798	0.228597	0.223247	0.211208	0.208485	0.202847	0.194391	0.192003	0.201271	0.196685	0.203564	0.21116	0.210682	0.209727	0.216033	0.210778	0.378034	0.431445	0.279524	0.189136	0.222052	0.275081	0.268536	0.261943	0.232849	0.231225	0.218708	0.222196	0.259794	0.251959	0.267199	0.307711	0.244506	0.461542	0.61867
0	0	0	0	0	0	0.378225	0.607109	0.57467	0.515765	0.462545	0.398815	0.335228	0.271928	0.242786	0.238057	0.228836	0.213692	0.21823	0.210252	0.197306	0.201892	0.199073	0.204233	0.192433	0.195729	0.197019	0.214456	0.489251	0.213262	0.206526	0.198978	0.262612	0.219281	0.194057	0.231129	0.317504	0.325244	0.298299	0.242595	0.254921	0.26739	0.230174	0.283346	0.323954	0.256163	0.28884	0.220189	0.232324	0.267867
0	0	0	0	0	0	0.342442	0.65407	0.637541	0.434454	0.487244	0.369912	0.327011	0.263807	0.249092	0.230461	0.227594	0.224871	0.216415	0.208867	0.207099	0.205714	0.200554	0.196637	0.197927	0.226686	0.400344	0.25473	0.444057	0.377221	0.214647	0.194057	0.187846	0.192719	0.235716	0.336805	0.424995	0.375406	0.322521	0.281817	0.286595	0.270782	0.248949	0.251003	0.301548	0.324766	0.288697	0.243598	0.274986	0.250717
0	0	0	0	0	0	0.307663	0.560099	0.551213	0.420982	0.401586	0.372253	0.312249	0.249092	0.234426	0.231225	0.227929	0.228741	0.222912	0.210634	0.210061	0.204615	0.197401	0.207004	0.360835	0.841343	0.245796	0.445012	0.882381	0.853335	0.279715	0.188563	0.184789	0.203707	0.27833	0.299541	0.357252	0.294143	0.307997	0.308905	0.300545	0.29935	0.263902	0.23992	0.321422	0.375693	0.247325	0.255016	0.249952	0.417208
0	0	0	0	0	0	0.24527	0.593111	0.508934	0.417208	0.401108	0.370676	0.306946	0.263568	0.243837	0.240063	0.228597	0.219759	0.216845	0.212354	0.198309	0.205093	0.204854	0.194487	0.2103	0.322377	0.232037	0.528425	0.972148	0.921412	0.593971	0.254491	0.204615	0.297009	0.368574	0.293474	0.310959	0.277327	0.294334	0.308809	0.325005	0.284732	0.29013	0.29185	0.261513	0.267485	0.257739	0.288792	0.236146	0.323954
0	0	0	0	0	0	0.180728	0.70729	0.556803	0.430441	0.401252	0.371536	0.298873	0.260606	0.242882	0.239203	0.240493	0.227451	0.219855	0.208532	0.202035	0.217753	0.305418	0.297965	0.210921	0.221001	0.258408	0.397525	0.839862	0.718039	0.259364	0.211924	0.250908	0.249188	0.272693	0.29443	0.29892	0.284158	0.300545	0.296388	0.304462	0.328301	0.376362	0.310434	0.278808	0.285926	0.23992	0.225779	0.20557	0.25301
0	0	0	0	0	0	0.0571852	0.763759	0.536595	0.43584	0.404357	0.390455	0.303698	0.269731	0.257166	0.248232	0.243455	0.225444	0.215221	0.211877	0.209392	0.204472	0.198739	0.23476	0.215937	0.222865	0.326056	0.513568	0.223772	0.211638	0.226878	0.218995	0.275702	0.248519	0.230747	0.286499	0.279094	0.260415	0.28669	0.29271	0.307137	0.328874	0.371441	0.30537	0.263568	0.26567	0.220094	0.284302	0.247325	0.22253
0	0	0	0	0	0	0	0.601854	0.563061	0.44248	0.396044	0.39786	0.288601	0.26309	0.251815	0.241496	0.236241	0.23906	0.222626	0.211255	0.21546	0.201701	0.196493	0.20686	0.206478	0.574766	0.358208	0.225253	0.221909	0.219043	0.220619	0.226161	0.22683	0.312584	0.241544	0.254443	0.256975	0.260892	0.296388	0.285305	0.299494	0.315928	0.357539	0.294955	0.251051	0.231846	0.250382	0.249713	0.233566	0.356631
0	0	0	0	0	0	0	0.482993	0.553077	0.453851	0.401682	0.402828	0.292901	0.27403	0.257214	0.251911	0.240397	0.23132	0.226686	0.226352	0.216606	0.216988	0.217944	0.206144	0.202943	0.212211	0.500382	0.725253	0.579782	0.352475	0.223294	0.227929	0.235716	0.220619	0.230699	0.217753	0.229362	0.243216	0.265813	0.30752	0.328636	0.327298	0.32596	0.322425	0.247707	0.21632	0.290703	0.257978	0.355484	0.290464
0	0	0	0	0	0	0	0.34249	0.579925	0.461542	0.409755	0.406268	0.299685	0.264858	0.259555	0.24742	0.241735	0.242404	0.229218	0.225444	0.20858	0.213214	0.210109	0.207577	0.216081	0.220906	0.33991	0.492547	0.516816	0.337187	0.223581	0.217848	0.228311	0.270686	0.239776	0.212736	0.212928	0.218995	0.257118	0.28091	0.33026	0.351519	0.339719	0.301022	0.284684	0.22425	0.24078	0.274986	0.300449	0.438467
0	0	0	0	0	0	0	0.157988	0.589146	0.467657	0.406746	0.404882	0.301596	0.267676	0.264905	0.256019	0.250812	0.238582	0.226161	0.21866	0.214647	0.21546	0.21546	0.206144	0.20858	0.21632	0.251672	0.770017	0.373973	0.223868	0.230652	0.223199	0.20643	0.211877	0.211972	0.272501	0.20643	0.209106	0.220619	0.221288	0.270447	0.237388	0.277135	0.427766	0.355246	0.221288	0.234951	0.279906	0.271068	0.563539
0	0	0	0	0	0	0	0.0153831	0.602475	0.479983	0.415823	0.399962	0.311533	0.284732	0.26653	0.258408	0.248137	0.239299	0.234712	0.218756	0.214361	0.219711	0.207768	0.206144	0.213835	0.225826	0.225014	0.28411	0.229553	0.228167	0.230461	0.220285	0.209201	0.208294	0.20815	0.205618	0.202608	0.208198	0.18197	0.175712	0.185649	0.205714	0.224919	0.254443	0.282247	0.337283	0.28583	0.251911	0.213501	0.216367
0	0	0	0	0	0	0	0	0.446302	0.51094	0.429199	0.397716	0.308188	0.286547	0.264284	0.257023	0.253201	0.237053	0.233614	0.228263	0.221479	0.22382	0.218039	0.214265	0.228263	0.767437	0.479457	0.226734	0.222005	0.22038	0.22597	0.218899	0.209536	0.200745	0.203086	0.210109	0.202608	0.177814	0.188611	0.165202	0.167017	0.171985	0.17576	0.19248	0.306994	0.316883	0.250526	0.211924	0.19678	0.241496
0	0	0	0	0	0	0	0	0.244124	0.568603	0.442863	0.385534	0.307806	0.280241	0.273027	0.265144	0.249618	0.234903	0.236432	0.23132	0.22425	0.238152	0.222817	0.220333	0.209201	0.410329	0.266673	0.227164	0.228645	0.226591	0.230461	0.227164	0.229648	0.265765	0.271928	0.251194	0.201223	0.179343	0.173753	0.161762	0.181922	0.177479	0.183212	0.188611	0.188229	0.218565	0.220715	0.230508	0.245414	0.208389
0	0	0	0	0	0	0	0	0.0226925	0.604768	0.475588	0.399388	0.319941	0.289557	0.28048	0.277995	0.257118	0.241783	0.240159	0.236384	0.262278	0.27833	0.316262	0.225635	0.204424	0.210204	0.221909	0.221097	0.218565	0.219711	0.235572	0.388209	0.583891	0.581359	0.686222	0.67447	0.444344	0.227355	0.172941	0.177336	0.193436	0.174135	0.253679	0.236193	0.20729	0.208819	0.231894	0.216845	0.229839	0.188229
0	0	0	0	0	0	0	0	0	0.415536	0.518106	0.422129	0.342299	0.299876	0.275989	0.2661	0.253105	0.244697	0.258647	0.349847	0.485142	0.480365	0.491066	0.348032	0.214791	0.213644	0.213931	0.207625	0.219186	0.227929	0.403593	0.620199	0.765956	0.840197	0.841582	0.872874	0.725922	0.418068	0.518345	0.24871	0.197353	0.173466	0.233948	0.220333	0.268441	0.341487	0.285735	0.370247	0.250573	0.205523
0	0	0	0	0	0	0	0	0	0.132715	0.597172	0.43498	0.363128	0.303507	0.277852	0.264858	0.262612	0.25922	0.316214	0.498376	0.586662	0.623877	0.63606	0.440952	0.223533	0.210252	0.207672	0.20643	0.225588	0.485381	0.802503	0.667781	0.898863	0.927384	0.946732	0.907892	0.845022	0.632429	0.629849	0.678913	0.414246	0.187894	0.225158	0.187464	0.306899	0.352284	0.285305	0.362937	0.274269	0.250048
0	0	0	0	0	0	0	0	0	0	0.505351	0.492595	0.371966	0.311103	0.292041	0.27188	0.266912	0.260606	0.382954	0.621059	0.634388	0.748949	0.616855	0.349322	0.217896	0.22038	0.218995	0.219377	0.346599	0.529476	0.636633	0.891888	0.948261	0.907223	0.928578	0.898385	0.905217	0.888544	0.917113	0.853573	0.684454	0.214074	0.192242	0.159469	0.170552	0.181206	0.311341	0.321278	0.299828	0.408657
0	0	0	0	0	0	0	0	0	0	0.183594	0.579496	0.413721	0.330881	0.300592	0.279238	0.276037	0.265718	0.33284	0.589337	0.707672	0.672941	0.560864	0.315307	0.221479	0.219234	0.275798	0.463358	0.708532	0.827728	0.936509	0.972339	0.949599	0.942337	0.937846	0.924565	0.89442	0.902159	0.885725	0.901682	0.800401	0.303793	0.185935	0.193149	0.189948	0.260415	0.34507	0.338286	0.402637	0.428626
0	0	0	0	0	0	0	0	0	0	0	0.499236	0.470667	0.363702	0.315928	0.285114	0.2779	0.273744	0.282438	0.415393	0.519731	0.568125	0.383002	0.252054	0.222817	0.226543	0.522884	0.76352	0.885343	0.954328	0.987006	0.982515	0.937799	0.939471	0.94162	0.93068	0.903449	0.908179	0.904118	0.914342	0.763186	0.380757	0.20514	0.246178	0.202704	0.303793	0.44549	0.300975	0.450793	0.43885
0	0	0	0	0	0	0	0	0	0	0	0.164581	0.582123	0.413959	0.335754	0.29892	0.282821	0.28712	0.274126	0.277757	0.306325	0.279429	0.249809	0.24484	0.233996	0.249522	0.728024	0.904978	0.973963	0.966845	0.994028	0.96202	0.962307	0.943197	0.9485	0.945156	0.905933	0.876696	0.854577	0.804271	0.730031	0.306899	0.301309	0.311724	0.225683	0.322712	0.393703	0.356344	0.438181	0.493359
0	0	0	0	0	0	0	0	0	0	0	0	0.432018	0.475826	0.374546	0.322377	0.294143	0.285257	0.268584	0.259985	0.256975	0.25129	0.24957	0.241974	0.245079	0.255781	0.62961	0.889022	0.971575	0.960204	0.978311	0.958532	0.942289	0.954472	0.946589	0.891936	0.812154	0.764714	0.693245	0.537646	0.558236	0.2339	0.224298	0.385486	0.428913	0.396331	0.343971	0.439041	0.478024	0.456048
0	0	0	0	0	0	0	0	0	0	0	0	0.0691764	0.572091	0.42619	0.350086	0.308857	0.288123	0.269014	0.265718	0.256354	0.252341	0.234139	0.238009	0.249666	0.257739	0.274221	0.714217	0.922941	0.985955	1	0.930871	0.875836	0.901299	0.796245	0.69463	0.60171	0.878225	0.947544	0.566644	0.271546	0.19635	0.333986	0.401299	0.506545	0.526084	0.438754	0.415823	0.466797	0.418116
0	0	0	0	0	0	0	0	0	0	0	0	0	0.262039	0.537072	0.397478	0.329066	0.375979	0.282008	0.282008	0.268202	0.255016	0.24164	0.238678	0.25043	0.258838	0.259268	0.505733	0.901921	0.875215	0.905408	0.717848	0.801405	0.635247	0.662956	0.695395	0.686939	0.746847	0.802073	0.709249	0.218565	0.210826	0.295337	0.38219	0.440904	0.485668	0.451557	0.457386	0.424804	0.450029
0	0	0	0	0	0	0	0	0	0	0	0	0	0	0.4442	0.479648	0.373543	0.316549	0.292662	0.283012	0.266195	0.255542	0.246417	0.246465	0.251481	0.252054	0.25301	0.332123	0.547965	0.664103	0.619387	0.535353	0.651968	0.8927	0.536929	0.767055	0.785448	0.772024	0.742213	0.438993	0.230413	0.237053	0.291611	0.439662	0.402637	0.506211	0.438037	0.473008	0.387636	0.439375
0	0	0	0	0	0	0	0	0	0	0	0	0	0	0.0438085	0.553554	0.443866	0.447927	0.316167	0.29056	0.273361	0.261896	0.26137	0.249092	0.251624	0.249666	0.246656	0.253631	0.246274	0.228167	0.229505	0.269396	0.501147	0.450459	0.469855	0.7575	0.481846	0.599752	0.905599	0.416157	0.238964	0.241066	0.3369	0.371298	0.467753	0.478454	0.450793	0.520113	0.439853	0.474823
0	0	0	0	0	0	0	0	0	0	0	0	0	0	0	0.129419	0.565976	0.426285	0.348844	0.310004	0.294047	0.280575	0.271068	0.255828	0.250669	0.252628	0.252436	0.245509	0.254347	0.264332	0.2425	0.238773	0.254539	0.247277	0.283298	0.407749	0.269253	0.232515	0.282582	0.269539	0.238534	0.290751	0.392987	0.373065	0.473486	0.461542	0.51868	0.505303	0.437846	0.472865
0	0	0	0	0	0	0	0	0	0	0	0	0	0	0	0	0.220954	0.545051	0.407606	0.341343	0.312345	0.291372	0.281053	0.258695	0.260892	0.257883	0.252771	0.256402	0.247038	0.246608	0.246608	0.245032	0.242595	0.240063	0.527279	0.962498	0.586566	0.260319	0.363749	0.404882	0.264667	0.37574	0.348939	0.333079	0.35085	0.432448	0.503583	0.53583	0.424326	0.314495
0	0	0	0	0	0	0	0	0	0	0	0	0	0	0	0	0	0.294334	0.541229	0.398911	0.340245	0.302503	0.281101	0.264619	0.259411	0.247372	0.255064	0.263711	0.252914	0.250669	0.245605	0.241687	0.252102	0.238343	0.295051	0.66888	0.381664	0.304462	0.320753	0.268823	0.261991	0.341821	0.344544	0.37211	0.446255	0.420552	0.50879	0.486289	0.406555	0.368431
0	0	0	0	0	0	0	0	0	0	0	0	0	0	0	0	0	0	0.312297	0.537932	0.405981	0.341296	0.299828	0.286977	0.270495	0.264332	0.254586	0.25258	0.255781	0.244458	0.247229	0.255924	0.298299	0.2382	0.227021	0.230604	0.231846	0.415679	0.341009	0.223151	0.262326	0.314303	0.359975	0.353382	0.382142	0.39915	0.528473	0.382715	0.383575	0.406411
0	0	0	0	0	0	0	0	0	0	0	0	0	0	0	0	0	0	0	0.31072	0.540655	0.408083	0.342729	0.304032	0.287168	0.27704	0.267103	0.257883	0.259746	0.260271	0.253965	0.25043	0.260176	0.240111	0.228788	0.251003	0.229171	0.255542	0.286165	0.235095	0.275033	0.317504	0.334464	0.426381	0.483423	0.524126	0.575674	0.363988	0.338095	0.385295
0	0	0	0	0	0	0	0	0	0	0	0	0	0	0	0	0	0	0	0	0.257692	0.553029	0.422081	0.350564	0.311867	0.286165	0.272167	0.266482	0.265479	0.260415	0.262087	0.248567	0.242738	0.242308	0.233327	0.222626	0.225874	0.221575	0.242977	0.340579	0.283919	0.35558	0.365278	0.385056	0.484044	0.431158	0.425282	0.313396	0.32596	0.340388
0	0	0	0	0	0	0	0	0	0	0	0	0	0	0	0	0	0	0	0	0	0.174947	0.549494	0.441334	0.371966	0.332983	0.29357	0.282629	0.275702	0.265479	0.256688	0.254347	0.249857	0.244649	0.23476	0.233948	0.236623	0.23691	0.224919	0.358733	0.43154	0.370676	0.427527	0.368909	0.438993	0.478358	0.333365	0.389499	0.416253	0.426237
0	0	0	0	0	0	0	0	0	0	0	0	0	0	0	0	0	0	0	0	0	0	0.0938276	0.502006	0.508504	0.399866	0.344449	0.31416	0.295528	0.282486	0.266148	0.255255	0.257596	0.250478	0.254682	0.241926	0.238869	0.234999	0.239681	0.398337	0.433929	0.494028	0.413147	0.422415	0.355914	0.34421	0.366759	0.401347	0.424135	0.394516
0	0	0	0	0	0	0	0	0	0	0	0	0	0	0	0	0	0	0	0	0	0	0	0.0224537	0.362842	0.54013	0.426715	0.366425	0.333174	0.297296	0.282629	0.273075	0.260367	0.254873	0.252914	0.256211	0.30494	0.284445	0.232993	0.475492	0.470667	0.459966	0.43756	0.39442	0.365374	0.424374	0.431779	0.424947	0.411332	0.384818
0	0	0	0	0	0	0	0	0	0	0	0	0	0	0	0	0	0	0	0	0	0	0	0	0	0.159278	0.512947	0.501194	0.408131	0.351997	0.318364	0.29486	0.283537	0.276897	0.266769	0.347745	0.652542	0.470762	0.253296	0.301452	0.399962	0.475014	0.412622	0.411523	0.420027	0.444105	0.471766	0.454997	0.416014	0.415011
0	0	0	0	0	0	0	0	0	0	0	0	0	0	0	0	0	0	0	0	0	0	0	0	0	0	0.0148576	0.302742	0.550592	0.484617	0.472673	0.41095	0.573619	0.407844	0.36031	0.360692	0.469138	0.380518	0.350373	0.523075	0.475492	0.443245	0.437703	0.464886	0.477833	0.509746	0.480652	0.456765	0.451653	0.443675
0	0	0	0	0	0	0	0	0	0	0	0	0	0	0	0	0	0	0	0	0	0	0	0	0	0	0	0	0.056803	0.375024	0.774938	0.670457	0.665202	0.677288	0.659182	0.560912	0.505781	0.462402	0.455284	0.494936	0.422129	0.480604	0.466511	0.473772	0.52059	0.515718	0.490493	0.473916	0.462593	0.474107
0	0	0	0	0	0	0	0	0	0	0	0	0	0	0	0	0	0	0	0	0	0	0	0	0	0	0	0	0	0	0.0679343	0.386155	0.676858	0.792089	0.728645	0.67447	0.577059	0.565593	0.502723	0.489442	0.453421	0.439662	0.494028	0.518441	0.563014	0.556516	0.532008	0.506402	0.491831	0.496895
0	0	0	0	0	0	0	0	0	0	0	0	0	0	0	0	0	0	0	0	0	0	0	0	0	0	0	0	0	0	0	0	0.0178196	0.280957	0.54849	0.753631	0.683117	0.623591	0.635439	0.554271	0.519969	0.517437	0.576677	0.577871	0.58026	0.591105	0.569941	0.552456	0.541563	0.544143
0	0	0	0	0	0	0	0	0	0	0	0	0	0	0	0	0	0	0	0	0	0	0	0	0	0	0	0	0	0	0	0	0	0	0	0.0602427	0.29013	0.485238	0.621966	0.65364	0.655695	0.682305	0.664819	0.655217	0.634531	0.624785	0.73949	0.626648	0.610501	0.60601
0	0	0	0	0	0	0	0	0	0	0	0	0	0	0	0	0	0	0	0	0	0	0	0	0	0	0	0	0	0	0	0	0	0	0	0	0	0	0	0.112125	0.28048	0.431445	0.538745	0.624212	0.687655	0.742834	0.774269	0.704424	0.68025	0.672129
0	0	0	0	0	0	0	0	0	0	0	0	0	0	0	0	0	0	0	0	0	0	0	0	0	0	0	0	0	0	0	0	0	0	0	0	0	0	0	0	0	0	0	0	0	0.0303363	0.0788745	0.100612	0.150965	0.134865
0	0	0	0	0	0	0	0	0	0	0	0	0	0	0	0	0	0	0	0	0	0	0	0	0	0	0	0	0	0	0	0	0	0	0	0	0	0	0	0	0	0	0	0	0	0	0	0	0	0
0	0	0	0	0	0	0	0	0	0	0	0	0	0	0	0	0	0	0	0	0	0	0	0	0	0	0	0	0	0	0	0	0	0	0	0	0	0	0	0	0	0	0	0	0	0	0	0	0	0
0	0	0	0	0	0	0	0	0	0	0	0	0	0	0	0	0	0	0	0	0	0	0	0	0	0	0	0	0	0	0	0	0	0	0	0	0	0	0	0	0	0	0	0	0	0	0	0	0	0
0	0	0	0	0	0	0	0	0	0	0	0	0	0	0	0	0	0	0	0	0	0	0	0	0	0	0	0	0	0	0	0	0	0	0	0	0	0	0	0	0	0	0	0	0	0	0	0	0	0
0	0	0	0	0	0	0	0	0	0	0	0	0	0	0	0	0	0	0	0	0	0	0	0	0	0	0	0	0	0	0	0	0	0	0	0	0	0	0	0	0	0	0	0	0	0	0	0	0	0
BLUE
0	0	0	0	0	0	0	0	0	0	0	0	0	0	0	0	0	0	0	0	0	0	0	0	0	0	0	0	0	0	0	0	0	0	0	0	0	0	0	0	0	0	0	0	0	0	0	0	0	0
0	0	0	0	0	0	0	0	0	0	0	0	0	0	0	0	0	0	0	0	0	0	0	0	0	0	0	0	0	0	0	0	0	0	0	0	0	0	0	0	0	0	0	0	0	0	0	0	0	0
0	0	0	0	0	0	0	0	0	0	0	0	0	0	0	0	0	0	0	0	0	0	0	0	0	0	0	0	0	0	0	0	0	0	0	0	0	0	0	0	0	0	0	0	0	0	0	0	0	0
0	0	0	0	0	0	0	0	0	0	0	0	0	0	0	0	0	0	0	0	0	0	0	0	0	0	0	0	0	0	0	0	0	0	0	0	0	0	0	0	0	0	0	0	0	0	0	0	0	0
0	0	0	0	0	0	0	0	0	0	0	0	0	0	0	0	0	0	0	0	0	0	0	0	0	0	0	0	0	0	0	0	0	0	0	0	0	0	0	0	0	0	0	0	0	0	0	0	0	0
0	0	0	0	0	0	0	0	0	0	0	0	0	0	0	0	0	0	0	0	0	0	0	0	0	0	0	0	0	0	0	0	0	0	0	0	0	0	0	0	0	0	0	0	0	0	0	0	0	0
0	0	0	0	0	0	0	0	0	0	0	0	0	0	0	0	0	0	0	0	0	0	0	0	0	0	0	0	0	0	0	0	0	0	0	0	0	0	0	0	0	0	0	0	0	0	0	0	0	0
0	0	0	0	0	0	0	0	0	0	0	0	0	0	0	0	0	0	0	0	0	0	0	0	0	0	0	0	0	0	0	0	0	0	0	0	0	0	0	0	0	0	0	0	0	0	0	0	0	0
0	0	0	0	0	0	0	0	0	0	0	0	0	0	0	0	0	0	0	0	0	0	0	0	0	0	0	0	0	0	0	0	0	0	0	0	0	0	0	0	0	0	0	0	0	0	0	0	0	0
0	0	0	0	0	0	0	0	0	0	0	0	0	0	0	0	0	0	0	0	0	0	0	0	0	0	0	0	0	0	0	0	0	0	0	0	0	0	0	0	0	0	0.00669662	0.000762906	0.0517928	0.107909	0.0632364	0.0457743	0.0709502	0.0459439
0	0	0	0	0	0	0	0	0	0	0	0	0	0	0	0	0	0	0	0	0	0	0	0	0	0	0	0	0	0	0	0	0	0	0	0	0	0.0111893	0.0345003	0.0556074	0.033144	0.0417903	0.0494193	0.114097	0.0473002	0.183521	0.0436552	0.106976	0.10935	0.0536577
0	0	0	0	0	0	0	0	0	0	0	0	0	0	0	0	0	0	0	0	0	0	0	0	0	0	0	0	0	0	0	0	0	0	0.0114436	0.0734085	0.0741714	0.108333	0.0929897	0.0988387	0.0920573	0.0992625	0.00686615	0.0316182	0.0638298	0.0168687	0.1202	0.0812919	0.0458591	0.0731542
0	0	0	0	0	0	0	0	0	0	0	0	0	0	0	0	0	0	0	0	0	0	0	0	0	0	0	0	0	0	0	0	0.0333983	0.0556074	0.0751886	0.107485	0.0859541	0.0536577	0.0365347	0.0951089	0.0736628	0.211664	0.0493346	0.046283	0.0372129	0.0742562	0.015682	0.0878189	0.093244	0.0675595
0	0	0	0	0	0	0	0	0	0	0	0	0	0	0	0	0	0	0	0	0	0	0	0	0	0	0	0	0	0.0046622	0.042638	0.0982453	0.0275494	0.084513	0.0041536	0	0.0281427	0.0263626	0.0189879	0.0246673	0.000508604	0.130203	0.0244978	0.00372976	0	0.0518776	0.0790031	0.105959	0.0245825	0.183691
0	0	0	0	0	0	0	0	0	0	0	0	0	0	0	0	0	0	0	0	0	0	0	0	0	0	0	0.00093244	0.0558617	0.0311944	0.0634907	0.0628973	0.012376	0	0.0368738	0.0553531	0.0251759	0.00762906	0.00847673	0.00618801	0.069933	0.0450114	0.0322116	0.0670509	0.0556074	0.00627278	0.0521319	0.0601848	0.218191	0.238959
0	0	0	0	0	0	0	0	0	0	0	0	0	0	0	0	0	0	0	0	0	0	0	0	0	0	0.028058	0.135712	0.238705	0.263287	0.247944	0.197084	0.13478	0.158091	0.130542	0.0608629	0.124269	0.0431466	0.0374672	0.0839196	0.030601	0.0913792	0.0038993	0.0615411	0.0958718	0.0523862	0.133339	0.268034	0.244299	0.268458
0	0	0	0	0	0	0	0	0	0	0	0	0	0	0	0	0	0	0	0	0	0	0	0	0.00550988	0.109774	0.227007	0.228278	0.297364	0.330084	0.263881	0.204713	0.157667	0.172756	0.164788	0.207171	0.23328	0.113758	0.0443333	0.00796813	0.0433161	0.0641689	0.031703	0.128762	0.11291	0.0724761	0.171145	0.288209	0.315843	0.300924
0	0	0	0	0	0	0	0	0	0	0	0	0	0	0	0	0	0	0	0	0	0	0	0.040434	0.19683	0.246164	0.27151	0.253624	0.286853	0.299907	0.234212	0.184454	0.143342	0.157413	0.181911	0.202085	0.262101	0.156565	0.161821	0.050267	0	0.00296686	0.0189031	0.01458	0.0543358	0.139866	0.268543	0.290837	0.316352	0.314317
0	0	0	0	0	0	0	0	0	0	0	0	0	0	0	0	0	0	0	0	0	0	0.0802746	0.30584	0.366364	0.31686	0.288548	0.277952	0.240993	0.25693	0.247351	0.0539968	0.116809	0.147834	0.204883	0.201661	0.258032	0.26583	0.252352	0.164364	0.0192422	0.0290752	0.0749343	0.0948546	0.145206	0.200899	0.261592	0.322285	0.321014	0.348224
0	0	0	0	0	0	0	0	0	0	0	0	0	0	0	0	0	0	0	0	0.00110198	0.110621	0.297449	0.344494	0.359329	0.308553	0.26761	0.212596	0.173349	0.170128	0.155972	0.108248	0.0267865	0.093244	0.169789	0.199373	0.213698	0.275663	0.276935	0.243282	0.12376	0.0270408	0.0672205	0.121895	0.178689	0.203357	0.208358	0.311435	0.339239	0.34441
0	0	0	0	0	0	0	0	0	0	0	0	0	0	0	0	0	0	0	0.00347546	0.136136	0.283801	0.317962	0.334916	0.303637	0.283123	0.263542	0.176401	0.115029	0.100788	0.086717	0.0780707	0.000169535	0.0751038	0.154192	0.158684	0.188946	0.247012	0.280919	0.283886	0.218869	0.160295	0.0779012	0.208528	0.219632	0.117996	0.0801899	0.296601	0.339832	0.339069
0	0	0	0	0	0	0	0	0	0	0	0	0	0	0	0	0	0	0.0139018	0.207256	0.274222	0.268289	0.26778	0.224633	0.284225	0.235229	0.201746	0.132915	0.0623887	0.0420446	0.0183097	0.0294143	0.042977	0.0560312	0.0584047	0.0820548	0.141477	0.233958	0.293549	0.282699	0.25303	0.22421	0.200644	0.213529	0.212851	0.0200899	0	0.286174	0.341951	0.353819
0	0	0	0	0	0	0	0	0	0	0	0	0	0	0	0	0	0.0107654	0.308214	0.427227	0.417649	0.323472	0.183013	0.170213	0.181487	0.189201	0.12037	0.0683225	0.0364499	0.0161058	0.0105959	0.00288209	0.0090701	0.0399254	0.0442485	0.0660337	0.144613	0.235738	0.285157	0.28787	0.28592	0.247775	0.224294	0.208019	0.196745	0.166398	0.131305	0.312028	0.3517	0.345003
0	0	0	0	0	0	0	0	0	0	0	0	0	0	0	0	0.00457743	0.352632	0.53183	0.550648	0.534034	0.462914	0.268628	0.0474697	0.049165	0.0729847	0.0409426	0.018225	0.00923964	0.0106807	0.0175468	0.0193269	0.0136475	0.0388234	0.0628973	0.0444181	0.108078	0.182504	0.282275	0.303721	0.278461	0.247266	0.233788	0.20234	0.211664	0.172417	0.189201	0.347546	0.377554	0.382046
0	0	0	0	0	0	0	0	0	0	0	0	0	0	0	0	0.305417	0.606425	0.609562	0.571671	0.547851	0.534373	0.417818	0.20412	0.110028	0.0298381	0.0148343	0.0139018	0.0193269	0.0130542	0.0259388	0.0136475	0.0947699	0.0550988	0.0461982	0.0151733	0.0594219	0.0818852	0.237433	0.306519	0.283377	0.236162	0.225227	0.190896	0.186658	0.158261	0.247775	0.36967	0.399932	0.391795
0	0	0	0	0	0	0	0	0	0	0	0	0	0	0	0.196321	0.592524	0.642282	0.6483	0.572349	0.38264	0.478511	0.471137	0.373146	0.264728	0.149953	0.0589133	0.018225	0.0132237	0.0133932	0.0221243	0.0410274	0.0823938	0.123676	0.122489	0.035348	0.165466	0.0450962	0.0740019	0.248453	0.269391	0.256845	0.213868	0.20929	0.192337	0.150377	0.282869	0.360007	0.357972	0.350004
0	0	0	0	0	0	0	0	0	0	0	0	0	0	0.102229	0.533356	0.630499	0.648555	0.618886	0.569297	0.331864	0.433076	0.480885	0.404933	0.343477	0.316182	0.237094	0.139781	0.0549292	0.0178011	0.0244978	0.0364499	0.0697635	0.0235653	0.154361	0.0786641	0.0842587	0.00923964	0.0554378	0.0839196	0.282106	0.268373	0.212512	0.191405	0.190387	0.201407	0.317538	0.339917	0.317115	0.31525
0	0	0	0	0	0	0	0	0	0	0	0	0	0.0229719	0.463762	0.603798	0.647792	0.6266	0.622446	0.555819	0.485293	0.364415	0.415868	0.405781	0.308892	0.366195	0.352802	0.313554	0.23116	0.133848	0.0996864	0.0237348	0.0166992	0.0141561	0.052471	0.0148343	0.0351784	0.0558617	0.0662033	0.0589981	0.272951	0.27329	0.240824	0.226668	0.194032	0.250064	0.302195	0.300924	0.278715	0.278969
0	0	0	0	0	0	0	0	0	0	0	0	0	0.301517	0.579469	0.649911	0.637535	0.561075	0.596762	0.57557	0.50106	0.473934	0.207765	0.220225	0.327626	0.330932	0.377215	0.408663	0.411884	0.362295	0.273544	0.178689	0.00627278	0.0607782	0.112232	0.0278884	0.0154277	0	0.031703	0.0116131	0.243452	0.306688	0.255743	0.271679	0.210816	0.252183	0.222429	0.224379	0.228533	0.235484
0	0	0	0	0	0	0	0	0	0	0	0	0.115538	0.563703	0.608799	0.657371	0.621599	0.594982	0.615326	0.587353	0.524794	0.461643	0.318895	0.22209	0.201661	0.153005	0.296686	0.441299	0.462575	0.481309	0.45003	0.433754	0.181317	0.0186488	0.0902772	0.0101721	0	0	0.0238196	0.118759	0.226837	0.290074	0.294058	0.258286	0.249216	0.243113	0.228533	0.210901	0.210138	0.235992
0	0	0	0	0	0	0	0	0	0	0	0.00483174	0.412054	0.521065	0.515216	0.57557	0.648979	0.654827	0.621938	0.571501	0.502924	0.485717	0.471306	0.371111	0.347292	0.328473	0.420361	0.465373	0.491396	0.518352	0.505891	0.491735	0.355345	0.00813766	0.00330593	0.00288209	0	0.130796	0.0313639	0.133593	0.141307	0.252946	0.301687	0.2916	0.246249	0.239722	0.215733	0.202509	0.20395	0.210647
0	0	0	0	0	0	0	0	0	0	0	0.190557	0.53005	0.512588	0.562262	0.609647	0.647283	0.6611	0.621344	0.58091	0.574553	0.489701	0.398067	0.126981	0.279647	0.430533	0.43723	0.454777	0.482241	0.501399	0.482241	0.515385	0.507078	0.410104	0.218784	0.0541663	0.0610325	0	0.0701026	0.184962	0.211749	0.270577	0.282953	0.287785	0.262694	0.204967	0.170976	0.17835	0.206154	0.18776
0	0	0	0	0	0	0	0	0	0	0.0204289	0.493854	0.521149	0.463423	0.48826	0.584216	0.607273	0.630245	0.212088	0.0465373	0.421972	0.523608	0.399424	0.0416208	0.328134	0.447487	0.442062	0.431042	0.460795	0.281682	0.461558	0.46071	0.463253	0.422904	0.215055	0.0523014	0.0129694	0.0773078	0.152496	0.237518	0.2788	0.283462	0.267949	0.287107	0.313046	0.256675	0.168094	0.176316	0.191828	0.0813766
0	0	0	0	0	0	0	0	0	0	0.246503	0.500721	0.597525	0.582691	0.456133	0.591337	0.671357	0.662287	0.3478	0.341273	0.549886	0.525218	0.503264	0.485462	0.444774	0.411461	0.29889	0.428668	0.457065	0.392557	0.419174	0.426888	0.426125	0.410867	0.286344	0.125117	0.0264474	0.0279732	0.0612868	0.201661	0.211749	0.223023	0.245995	0.274222	0.275918	0.273544	0.219547	0.173095	0.201916	0.192761
0	0	0	0	0	0	0	0	0	0.00593371	0.501399	0.544884	0.614902	0.657031	0.637111	0.646096	0.682631	0.671696	0.657116	0.619395	0.598712	0.516402	0.494956	0.475375	0.424091	0.394507	0.370094	0.399339	0.400102	0.379503	0.380266	0.384335	0.374248	0.371959	0.315928	0.141731	0.0169535	0	0	0.188183	0.194541	0.21302	0.235653	0.242095	0.262185	0.32805	0.260914	0.226498	0.206832	0.238111
0	0	0	0	0	0	0	0	0	0.184962	0.657794	0.74324	0.740273	0.743325	0.756718	0.736035	0.675341	0.711452	0.668475	0.642282	0.60278	0.410613	0.507587	0.461897	0.423158	0.427566	0.388065	0.363482	0.355006	0.307112	0.363058	0.306773	0.309825	0.296092	0.255828	0.178944	0.100364	0.0843435	0.115538	0.15648	0.166992	0.197338	0.18776	0.243876	0.248877	0.292871	0.363567	0.268628	0.249385	0.249894
0	0	0	0	0	0	0	0	0	0.443248	0.713232	0.787234	0.798254	0.78681	0.76155	0.755701	0.716877	0.688819	0.66678	0.640078	0.604306	0.555989	0.51725	0.479783	0.457065	0.40629	0.355429	0.357803	0.301941	0.320844	0.3389	0.352462	0.252522	0.228109	0.236586	0.290074	0.0164449	0.0801051	0.057557	0.0628973	0.0724761	0.110621	0.145461	0.21124	0.260744	0.265746	0.302535	0.375943	0.256675	0.225651
0	0	0	0	0	0	0	0	0.0408578	0.633297	0.781555	0.712978	0.759346	0.599135	0.776553	0.750021	0.708655	0.69026	0.666695	0.641095	0.603289	0.573027	0.552513	0.507332	0.304738	0.36255	0.366195	0.303806	0.319488	0.317793	0.299059	0.306688	0.3517	0.315504	0.313724	0.349157	0.310927	0.197084	0.12215	0.0501822	0.0201746	0.0728151	0.0984149	0.170213	0.223616	0.243876	0.284649	0.384335	0.445876	0.28041
0	0	0	0	0	0	0	0	0.271679	0.681614	0.741121	0.77418	0.77579	0.75943	0.540307	0.720861	0.697974	0.705095	0.677206	0.654149	0.587777	0.545562	0.52454	0.484954	0.439603	0.368399	0.323811	0.299568	0.325591	0.289141	0.305417	0.251844	0.350004	0.328134	0.324405	0.353819	0.355345	0.27702	0.209121	0.179113	0.135034	0.0984996	0.105705	0.109435	0.165805	0.245401	0.266593	0.308383	0.429177	0.288463
0	0	0	0	0	0	0	0	0.474443	0.689073	0.779775	0.785963	0.812579	0.77791	0.722302	0.636263	0.636433	0.615495	0.705942	0.669323	0.607866	0.585657	0.542172	0.474697	0.367975	0.398067	0.370942	0.355345	0.338391	0.316097	0.362889	0.271001	0.354921	0.366449	0.354582	0.367721	0.344749	0.345766	0.320929	0.272188	0.226922	0.19683	0.155463	0.145461	0.120624	0.169535	0.247266	0.262863	0.319997	0.328473
0	0	0	0	0	0	0	0.0354327	0.581928	0.683055	0.776723	0.824277	0.733831	0.762652	0.744003	0.730016	0.705179	0.702975	0.605747	0.634992	0.612444	0.601678	0.494533	0.401373	0.437654	0.422565	0.40968	0.394253	0.389675	0.376706	0.359837	0.330508	0.292278	0.320505	0.335255	0.29143	0.36594	0.355345	0.344071	0.347376	0.314402	0.280241	0.280495	0.239976	0.18225	0.189624	0.18937	0.205137	0.230398	0.305332
0	0	0	0	0	0	0	0.159193	0.608629	0.720692	0.775367	0.784267	0.732051	0.767568	0.750615	0.733831	0.703145	0.680342	0.661609	0.628465	0.606764	0.483937	0.409426	0.474273	0.431466	0.398237	0.410613	0.383063	0.381368	0.341019	0.332796	0.279563	0.253115	0.245995	0.272951	0.266593	0.311266	0.316521	0.349835	0.38603	0.368992	0.322455	0.312368	0.293464	0.237009	0.199797	0.178859	0.171654	0.177927	0.252607
0	0	0	0	0	0	0	0.257438	0.501907	0.645673	0.705434	0.740612	0.769942	0.700941	0.692295	0.703314	0.688565	0.673731	0.598033	0.542341	0.414682	0.500975	0.488005	0.439858	0.437823	0.435958	0.423582	0.114775	0.390523	0.358566	0.345088	0.297957	0.238281	0.167161	0.171484	0.183182	0.201577	0.175468	0.228109	0.292108	0.371874	0.361872	0.320166	0.297872	0.258371	0.234466	0.194117	0.168517	0.145206	0.207595
0	0	0	0	0	0	0	0.334238	0.490294	0.567178	0.596169	0.659659	0.701026	0.61753	0.679156	0.576079	0.620242	0.605747	0.569467	0.449182	0.379673	0.504026	0.500466	0.291176	0.445283	0.425023	0.411121	0.409426	0.378825	0.380605	0.427566	0.285072	0.174027	0.120624	0.10206	0.113758	0.161397	0.161651	0.151818	0.184623	0.270662	0.345257	0.312452	0.310164	0.302365	0.233025	0.188523	0.155378	0.136221	0.100195
0	0	0	0	0	0	0	0.411969	0.519285	0.543613	0.520132	0.527761	0.564805	0.55192	0.596338	0.650674	0.634738	0.631008	0.518267	0.406629	0.373485	0.359159	0.432737	0.478172	0.473171	0.496143	0.449691	0.407561	0.387641	0.381368	0.447487	0.333729	0.195134	0.125964	0.114521	0.13105	0.158769	0.159447	0.0395863	0.162499	0.195134	0.272188	0.272527	0.295499	0.268797	0.194541	0.182843	0.177842	0.204544	0.28414
0	0	0	0	0	0	0.0544206	0.445452	0.483767	0.50089	0.472154	0.524794	0.554972	0.615326	0.680088	0.502755	0.49733	0.501314	0.388489	0.36611	0.400356	0.436043	0.434093	0.420954	0.444096	0.48275	0.469611	0.385522	0.347207	0.394507	0.419853	0.285496	0.180554	0.136052	0.124184	0.127151	0.153937	0.173349	0.177503	0.202509	0.211834	0.21497	0.244215	0.299737	0.24574	0.163177	0.187251	0.199627	0.173858	0.262524
0	0	0	0	0	0	0.091803	0.400949	0.439434	0.543698	0.550055	0.608121	0.651352	0.685174	0.711961	0.333305	0.0211071	0.155887	0.247351	0.302026	0.340426	0.306519	0.316352	0.333983	0.403408	0.459778	0.448334	0.365771	0.350259	0.40078	0.340256	0.205306	0.184878	0.17852	0.14224	0.129185	0.151394	0.170806	0.20573	0.240739	0.247775	0.231669	0.219378	0.234466	0.257184	0.222853	0.207002	0.106553	0.0850216	0.159023
0	0	0	0	0	0	0.093244	0.38425	0.593625	0.68119	0.623209	0.633975	0.779266	0.730779	0.544884	0.437738	0.0175468	0.0267017	0.0398406	0.13105	0.162753	0.240993	0.288294	0.328304	0.419598	0.440705	0.383318	0.247775	0.339578	0.318216	0.262609	0.236416	0.206324	0.191744	0.132237	0.112656	0.159532	0.178266	0.184623	0.218445	0.222514	0.223023	0.220056	0.192337	0.208273	0.177418	0.037891	0.0573875	0.0618801	0.0779012
0	0	0	0	0	0	0.137577	0.536747	0.575909	0.642028	0.74858	0.749936	0.727219	0.640078	0.522082	0.0713741	0.0633212	0.0396711	0.0282275	0.0193269	0.0697635	0.13461	0.211494	0.349919	0.434009	0.442231	0.360685	0.304908	0.365856	0.299907	0.265746	0.252522	0.225651	0.205222	0.149021	0.00652708	0.172332	0.169958	0.181233	0.209714	0.228278	0.224803	0.212766	0.185301	0.15114	0.031703	0.128083	0.0627278	0.094007	0.0947699
0	0	0	0	0	0	0.220819	0.654319	0.579469	0.673731	0.616852	0.75036	0.661439	0.302365	0.288972	0.00983301	0.0400949	0.022209	0.0194117	0.0245825	0.0211918	0.0469611	0.112401	0.318725	0.402051	0.380351	0.299059	0.315334	0.309909	0.295923	0.276172	0.268289	0.236162	0.213868	0.141731	0.141138	0.187081	0.190133	0.201577	0.233873	0.222175	0.235738	0.246249	0.195558	0.165466	0.0221243	0.00254302	0.0152581	0.0346698	0.0584894
0	0	0	0	0	0	0.276341	0.626091	0.484869	0.499788	0.598372	0.689921	0.563533	0.343477	0.0423837	0.0446724	0.0189031	0.0333983	0.0338222	0.0211918	0.00695092	0.030601	0.0856998	0.291939	0.376282	0.313554	0.289226	0.301263	0.295245	0.29516	0.290667	0.271764	0.226329	0.221921	0.164703	0.170637	0.199288	0.25693	0.0508604	0.252013	0.304399	0.216496	0.207256	0.0786641	0.112486	0.116046	0.0799356	0.0391625	0.0862931	0.0266169
0	0	0	0	0	0	0.18386	0.622785	0.638298	0.568789	0.598457	0.66483	0.414427	0.0361956	0.0327202	0.0309401	0.00974824	0.0116131	0.0088158	0.0322116	0.0250911	0.0246673	0.0220395	0.20234	0.275239	0.237688	0.259981	0.178181	0.0251759	0.247266	0.250064	0.029499	0.0385691	0.0314487	0.241502	0.211579	0.244299	0.299907	0.326863	0.334153	0.386624	0.294736	0.31152	0.175977	0.108672	0.158939	0.126727	0.0162753	0.0122913	0.0367042
0	0	0	0	0	0	0.249725	0.559634	0.558193	0.663813	0.575994	0.709757	0.452064	0.241672	0.0261931	0.0233958	0.0142409	0.0194117	0.0325506	0.0174621	0.0180554	0.0316182	0.0267865	0.00949394	0.0951089	0.0890057	0.116301	0.157752	0.169704	0.172417	0.188099	0.0132237	0.0300924	0.0747648	0.269306	0.234212	0.190642	0.351106	0.332966	0.39154	0.422226	0.365093	0.335848	0.253624	0.224972	0.147241	0.0745952	0.174197	0.00525557	0.00898534
0	0	0	0	0	0	0.333983	0.617615	0.601678	0.651183	0.67746	0.647283	0.520556	0.180554	0.0275494	0.0114436	0.016021	0.0339069	0.0116979	0.0195812	0.0290752	0.00940917	0.0146647	0	0.0173773	0.0243282	0.0163601	0.0748495	0.128931	0.118929	0.143002	0.178689	0.0445876	0.141561	0.273205	0.233619	0.110282	0.254048	0.319573	0.41697	0.427736	0.344918	0.359413	0.226668	0.139103	0.247944	0.144274	0.221158	0.117318	0.0740866
0	0	0	0	0	0	0.249301	0.563364	0.505467	0.814105	0.652624	0.665339	0.486988	0.112147	0.0127999	0.0261083	0.0200051	0.0161058	0.0155124	0.018564	0.0170382	0.00915487	0.0170382	0.0151733	0.0157667	0.0447571	0.0103416	0.0130542	0.0107654	0.0945156	0.0789184	0.120878	0.109943	0.154785	0.20751	0.0997711	0.18564	0.112741	0.294397	0.373824	0.429431	0.421972	0.32059	0.312198	0.215648	0.145885	0.166822	0.175553	0.123506	0.0422989
0	0	0	0	0	0	0.212766	0.734085	0.667458	0.837501	0.783504	0.628041	0.449775	0.0456048	0.0382301	0.0227176	0.0228872	0.0093244	0.0100873	0.0154277	0.0147495	0.00940917	0.0226329	0.00745952	0.0352632	0.0762906	0.0189879	0.0592524	0.0528948	0.0509452	0.0609477	0.0687463	0.0595067	0.101043	0.0974824	0.144952	0.0758667	0.265406	0.394168	0.378571	0.405951	0.387556	0.342375	0.355345	0.188099	0.087056	0.195219	0.15309	0.123336	0
0	0	0	0	0	0	0.155124	0.697805	0.782318	0.855217	0.774349	0.593965	0.334577	0.0090701	0.0272951	0.022209	0.0172925	0.0260236	0.0162753	0.0169535	0.0365347	0.0186488	0.0203442	0.0345851	0.00796813	0	0.0233958	0.0345003	0.0119522	0.0475545	0	0.0361109	0.0688311	0.091803	0.103755	0.239722	0.288463	0.383487	0.390438	0.390269	0.362889	0.397304	0.325761	0.246588	0.262779	0.165635	0.130287	0.0267017	0.0937526	0.0224633
0	0	0	0	0	0	0.0779859	0.50106	0.717555	0.851912	0.801136	0.593202	0.279139	0.0172925	0.0297533	0.0152581	0.0183945	0.0189031	0.0203442	0.0277189	0.0322963	0.013478	0.017123	0.0301772	0.0150886	0.0118674	0.0300924	0.065949	0	0	0	0.186403	0.204628	0.308383	0.319149	0.329745	0.431296	0.367551	0.370687	0.382216	0.384928	0.325676	0.227007	0.216157	0.184878	0.136899	0.154107	0.107315	0.201661	0.226583
0	0	0	0	0	0	0.0085615	0.420785	0.77223	0.880139	0.84335	0.661694	0.191489	0.0190726	0.010935	0.015682	0.0202594	0.0216157	0.0266169	0.0223786	0.0275494	0.022209	0.0300076	0	0.0105959	0.0311096	0.0251759	0.0113588	0	0.0670509	0.187166	0.317877	0.269051	0.372213	0.432313	0.354666	0.370518	0.421209	0.361702	0.338645	0.366958	0.363737	0.299313	0.322709	0.207765	0.170891	0.185895	0.0339917	0.206324	0.248029
0	0	0	0	0	0	0	0.518437	0.728999	0.887768	0.877511	0.736289	0.165296	0.0151733	0.014919	0.022209	0.017123	0	0.0172078	0.0282275	0.0115284	0.0302619	0.0310248	0.0119522	0.0322116	0.0184793	0.0842587	0.0369585	0.0445876	0.151225	0.280326	0.346614	0.399678	0.271934	0.407816	0.400102	0.413834	0.401458	0.30974	0.310248	0.370772	0.447656	0.371874	0.440197	0.258456	0.191405	0.119522	0.142409	0.297533	0.0329745
0	0	0	0	0	0	0	0.401288	0.772145	0.886751	0.902772	0.765788	0.133339	0.0085615	0.0143257	0.0151733	0.0127999	0.0157667	0.0154277	0.00347546	0.0191574	0.0152581	0	0.0261931	0.0287361	0.0680682	0.0100873	0.0654404	0.0753581	0.0419598	0.317962	0.388997	0.415529	0.430957	0.439264	0.467068	0.44808	0.398406	0.334153	0.29499	0.343477	0.460456	0.502162	0.408663	0.297533	0.224125	0.0495041	0.216241	0.0700178	0.0982453
0	0	0	0	0	0	0	0.234043	0.724421	0.88514	0.901331	0.769433	0.183436	0.0253454	0.0249216	0.0155124	0.013478	0.0166992	0.0143257	0.0162753	0.0332288	0.0128846	0.0151733	0.0183945	0	0.0250911	0.00093244	0	0.0138171	0.0175468	0.293041	0.398915	0.420107	0.357464	0.429516	0.457235	0.441553	0.390862	0.30067	0.212935	0.175468	0.291345	0.465033	0.476562	0.234975	0.206493	0.185386	0.121217	0.0827329	0.0318725
0	0	0	0	0	0	0	0.106383	0.707468	0.889379	0.916758	0.741544	0.15682	0.0246673	0.0174621	0.00635755	0.00542511	0.0157667	0.0278037	0.0247521	0.025515	0.0119522	0	0.0194117	0.0322963	0.0128846	0.00695092	0.051369	0	0.204035	0.288802	0.430025	0.470374	0.486734	0.46978	0.330169	0.409257	0.365432	0.225566	0.0832415	0.02187	0.152581	0.175129	0.157667	0.12571	0.20751	0.257862	0.0769687	0.0204289	0.030601
0	0	0	0	0	0	0	0.00754429	0.588031	0.893024	0.918708	0.724337	0.120624	0.0124608	0.0200899	0.0170382	0.0104264	0.0211918	0.0209375	0.0338222	0.0295838	0.00762906	0.0232262	0.019666	0.0211071	0.00915487	0.0443333	0.0113588	0.172925	0.280834	0.370009	0.426634	0.468	0.474866	0.447317	0.402221	0.354073	0.258116	0.0904467	0.078325	0.0869713	0.155887	0.147071	0.190303	0.179791	0.0403492	0.0204289	0.0554378	0.123591	0.113588
0	0	0	0	0	0	0	0	0.338137	0.805798	0.908197	0.652708	0.0863779	0.0161906	0.02187	0.0173773	0.019666	0.046283	0.0201746	0.0205137	0.0255997	0.0138171	0.0179707	0.0189879	0.0049165	0.0789184	0.0506909	0.163686	0.287785	0.3734	0.396796	0.420361	0.45732	0.435365	0.340341	0.300246	0.273968	0.0931593	0.0309401	0.0762906	0.0672205	0.148767	0.165127	0.159956	0.0450114	0.0410274	0.108841	0.127999	0.150292	0.0385691
0	0	0	0	0	0	0	0	0.136899	0.698398	0.875562	0.714843	0.099093	0.0208528	0.0114436	0.00805289	0.0315334	0.0311944	0.0206832	0.0227176	0.0186488	0.00661185	0.00898534	0.0150038	0.0289904	0	0.0463677	0.183521	0.295753	0.364923	0.352208	0.368992	0.321099	0.19488	0.11842	0.143596	0.101043	0.0111045	0.0283971	0.0655251	0.108333	0.103247	0.151564	0.136391	0.147156	0.187505	0.138849	0.148682	0.047724	0.101127
0	0	0	0	0	0	0	0	0.0122065	0.543019	0.814529	0.75036	0.217513	0.0334831	0.0226329	0.0275494	0.0210223	0.0272103	0.0261931	0.0194117	0.0214461	0.00152581	0.046622	0.0106807	0.0261931	0.0493346	0.0923116	0.134271	0.207765	0.253709	0.239976	0.0200899	0.0506061	0.0457743	0.0292447	0.020768	0.0391625	0.0230567	0.0263626	0.0346698	0.0812071	0.124015	0.0347546	0.0547597	0.132491	0.161227	0.097991	0.131728	0.0467916	0.133254
0	0	0	0	0	0	0	0	0	0.282953	0.711113	0.757565	0.345427	0.019666	0.0233958	0.015682	0.0244978	0.0278037	0.00652708	0.00898534	0.0411121	0.0824786	0.0798508	0.000678139	0.0199203	0.0167839	0.0113588	0.0550988	0.0750191	0.0621344	0.0245825	0.0831567	0.0893447	0.049165	0.0494193	0.0338222	0.0550988	0.0434009	0.0601	0.02187	0.0108502	0.12037	0.0939222	0.187336	0.103077	0.0516233	0.0677291	0.0489955	0.0339069	0.0704416
0	0	0	0	0	0	0	0	0	0.0671357	0.553361	0.692973	0.39883	0.0217852	0.0324659	0.035348	0.0203442	0.0148343	0.00864627	0.00398406	0.1714	0.334153	0.294736	0.000847673	0.0282275	0.0221243	0.0253454	0.0277189	0.00957871	0.0352632	0.0713741	0.0660337	0.0357718	0.0500127	0.0625583	0.0861236	0.034246	0.053912	0.00186488	0.0412817	0.0773926	0.0684072	0.122234	0.112571	0.0261931	0.10189	0.099093	0.0395016	0.040434	0.0217852
0	0	0	0	0	0	0	0	0	0	0.289141	0.566076	0.253624	0.0304315	0.0279732	0.0309401	0.0250064	0.0189879	0.0116131	0.0186488	0.212003	0.190896	0.210138	0.0244978	0.0292447	0.00822243	0.0133085	0.02187	0.0173773	0.0237348	0.0337374	0.00322116	0.0748495	0.109435	0.09655	0.135712	0.0832415	0.0642536	0.0432313	0.0461982	0.025854	0.0403492	0.126303	0.0600153	0.0679834	0.0694244	0.0347546	0.0494193	0.0762906	0.0283971
0	0	0	0	0	0	0	0	0	0	0.0736628	0.380351	0.151564	0.0234805	0.0190726	0.0262779	0.013478	0.0267017	0.00508604	0	0.0381453	0.0518776	0.0223786	0	0.0172078	0.0210223	0	0.0254302	0.0243282	0.0273798	0.0261083	0.0441638	0.0730694	0.108333	0.112656	0.120115	0.105111	0.0940917	0.115453	0.0831567	0.0200899	0.0177164	0.083072	0.0292447	0.138171	0.186149	0.250233	0.0548445	0.0313639	0.00703569
0	0	0	0	0	0	0	0	0	0	0	0.19683	0.121641	0.0224633	0.0201746	0.0358566	0.0222938	0.0146647	0.00254302	0	0.0178011	0.00432313	0.00550988	0	0.0267865	0.0233958	0.0295838	0.0359413	0.0327202	0.015682	0.0295838	0.0540815	0.0981605	0.107146	0.110367	0.103501	0.102653	0.071035	0.0773078	0.056116	0.0495889	0.0141561	0.182928	0.102399	0.0971433	0.197677	0.302026	0.21141	0.0627278	0.0167839
0	0	0	0	0	0	0	0	0	0	0	0.0332288	0.0381453	0.0163601	0.022209	0.0343308	0.0239044	0.0116979	0.0088158	0	8.47673e-05	0.01458	0.0104264	0.00483174	0.0151733	0.0276341	0.0198356	0.0209375	0.0147495	0.00534034	0.0341612	0.0611172	0.0909553	0.113758	0.0945156	0.0632364	0.0312791	0.0141561	0	0.00567941	0.0421294	0.0140714	0.0376367	0.0872256	0.221327	0.170976	0.385607	0.0729847	0.016021	0.0277189
0	0	0	0	0	0	0	0	0	0	0	0	0.0266169	0.0383148	0.0337374	0.0272951	0.0229719	0.0189879	0.02187	0.0229719	0.0164449	0.0178011	0.00228872	0.0174621	0.0132237	0.00974824	0.0130542	0.00661185	0.0142409	0.0239891	0.0238196	0.037891	0.0645079	0.055014	0.0780707	0.000423837	0.00127151	0.157074	0.17123	0.0200051	0.0041536	0.0147495	0.158006	0.115962	0.112656	0.0257693	0.0385691	0.0281427	0.0372976	0.0237348
0	0	0	0	0	0	0	0	0	0	0	0	0.00432313	0.0336526	0.023311	0.0289904	0.0248368	0.0217004	0.0254302	0.0115284	0.0189879	0.0125456	0.0325506	0.0244978	0.0090701	0.00949394	0.0119522	0.012037	0.0135628	0.0119522	0.0261083	0.0110198	0.0500975	0.0219547	0.00822243	0.0327202	0.0240739	0.146563	0.159532	0.104688	0.00686615	0.0324659	0.0101721	0.124015	0.0122913	0.0475545	0.0414512	0.0323811	0.0573027	0.0683225
0	0	0	0	0	0	0	0	0	0	0	0	0	0.0199203	0.0361956	0.0194117	0.0317877	0.0282275	0.0241587	0.00339069	0.00873103	0.0151733	0.0322116	0.0322116	0.0144952	0.00805289	0.00991778	0.0139866	0	0.017123	0.000423837	0.00983301	0	0.215733	0.124184	0.0731542	0.137069	0.0139018	0.132661	0.129864	0.0272103	0.019666	0.0492498	0.160549	0.0748495	0.0854455	0.0742562	0.00322116	0.030601	0.045181
0	0	0	0	0	0	0	0	0	0	0	0	0	0	0.029499	0.040434	0.028058	0.023311	0.0252607	0.0247521	0.0206832	0.0244978	0.0356023	0.0224633	0.00356023	0.00839196	0.00915487	0.0119522	0.00228872	0.00610325	0	0.0195812	0.217767	0.0827329	0.132661	0.133593	0.164279	0.165551	0.0723065	0.0278884	0.0473002	0.0250911	0.130626	0.0486564	0.216157	0.0784098	0.113503	0.0365347	0.144528	0.0475545
0	0	0	0	0	0	0	0	0	0	0	0	0	0	0.0041536	0.0224633	0.026956	0.0131389	0.0278037	0.0317877	0.0262779	0.0217004	0.0172078	0.0189031	0.00534034	0.00813766	0.0161058	0.00712045	0.00940917	0.0377215	0.0366195	0.0118674	0.00949394	0.0201746	0.0177164	0.00915487	0.00728999	0.00957871	0.0418751	0.041536	0.000339069	0.117403	0.194032	0.244893	0.155718	0.200814	0.200729	0.0304315	0.0500975	0.0195812
0	0	0	0	0	0	0	0	0	0	0	0	0	0	0	0.0157667	0.0398406	0.016021	0.0261083	0.0266169	0.0205137	0.00305162	0.0166992	0.0181402	0.0170382	0.00873103	0.00678139	0.032042	0.0311096	0.0172925	0.0133085	0.0104264	0.00313639	0.0168687	0.0178859	0.138679	0.0301772	0.0191574	0.0900229	0.27329	0.0793422	0.187081	0.0383996	0.144104	0.0871408	0.196321	0.114182	0.0652708	0.110706	0.0279732
0	0	0	0	0	0	0	0	0	0	0	0	0	0	0	0	0.0155972	0.0593371	0.0231415	0.0384844	0.0300924	0.0172925	0.0129694	0.0195812	0.00966347	0.0108502	0.0186488	0.0199203	0.0333136	0.0172078	0.0157667	0.00245825	0.00559464	0.0155124	0.0479783	0.145291	0.139866	0.0737476	0.32593	0.435704	0.205137	0.0773926	0.121217	0.125032	0.199881	0.246758	0.131813	0.0180554	0.0806985	0.438417
0	0	0	0	0	0	0	0	0	0	0	0	0	0	0	0	0	0.02916	0.0372976	0.0351784	0.0322116	0.0322116	0.0293295	0.0265322	0.0194117	0.0398406	0.0251759	0.0186488	0.0221243	0.0127151	0.0158515	0.0253454	0.0288209	0.0195812	0.00940917	0.00525557	0.00127151	0.0494193	0.242689	0.282445	0.164533	0.200644	0.179113	0.130287	0.185895	0.224718	0.141307	0.097991	0.185047	0.419429
0	0	0	0	0	0	0	0	0	0	0	0	0	0	0	0	0	0	0.0139018	0.0352632	0.0297533	0.0272951	0.0358566	0.0183097	0.0274646	0.0334831	0.0442485	0.0276341	0.0150038	0.0248368	0.0287361	0.0111045	0.0158515	0.0229719	0.0183945	0.0234805	0.0505213	0.0248368	0.16377	0.0548445	0.0974824	0.164279	0.177503	0.179283	0.273205	0.35882	0.124015	0.181995	0.259642	0.297449
0	0	0	0	0	0	0	0	0	0	0	0	0	0	0	0	0	0	0	0.0210223	0.0449267	0.0315334	0.0205985	0.0272951	0.02916	0.0248368	0.0283971	0.0239044	0.00839196	0.0140714	0.016021	0.010935	0.00220395	0.0173773	0.0138171	0.0262779	0.0238196	0.0130542	0.0251759	0.0347546	0.120709	0.250996	0.167331	0.13656	0.174197	0.117318	0.0114436	0.276596	0.365347	0.421209
0	0	0	0	0	0	0	0	0	0	0	0	0	0	0	0	0	0	0	0	0.0221243	0.0381453	0.0349241	0.0354327	0.0299229	0.0293295	0.025854	0.018564	0.0172078	0.0128846	0.00559464	0.0284818	0.0163601	0.00567941	0.0121217	0.0281427	0.0162753	0.0178859	0.0288209	0.0767144	0.135628	0.233788	0.212427	0.38425	0.124184	0.227685	0.202594	0.449267	0.508519	0.623209
0	0	0	0	0	0	0	0	0	0	0	0	0	0	0	0	0	0	0	0	0	0.0125456	0.0541663	0.0339069	0.0206832	0.0137323	0.0246673	0.0232262	0.0127151	0.0161058	0.01458	0.0197508	0.00915487	0.0102568	0.0236501	0.0293295	0.00517081	0.00203442	0.0166992	0.059761	0.282445	0.268797	0.313724	0.40078	0.291345	0.201068	0.477664	0.450962	0.549462	0.573959
0	0	0	0	0	0	0	0	0	0	0	0	0	0	0	0	0	0	0	0	0	0	0.0100873	0.0516233	0.0282275	0.018564	0.0210223	0.0177164	0.00949394	0.00381453	0.0170382	0.0520471	0.025854	0.0138171	0.0132237	0.0177164	0.0174621	0.0139866	0.0223786	0.0779859	0.180385	0.210901	0.393744	0.380944	0.505637	0.532339	0.539544	0.607358	0.655929	0.725608
0	0	0	0	0	0	0	0	0	0	0	0	0	0	0	0	0	0	0	0	0	0	0	0.0041536	0.0349241	0.0651013	0.0547597	0.0424684	0.0244978	0.0326354	0.0246673	0.0545054	0.0777316	0.051369	0.0263626	0.0230567	0.0117827	0.00296686	0.0405188	0.0130542	0.1202	0.333644	0.40985	0.505891	0.545308	0.464016	0.591422	0.703908	0.759685	0.752649
0	0	0	0	0	0	0	0	0	0	0	0	0	0	0	0	0	0	0	0	0	0	0	0	0	0.0300924	0.0918878	0.100873	0.0782402	0.0653556	0.0401797	0.0344155	0.0804442	0.0540815	0.0277189	0	0	0.0193269	0.0234805	0.149784	0.170128	0.374248	0.512164	0.513266	0.53022	0.583369	0.657794	0.77401	0.760448	0.796898
0	0	0	0	0	0	0	0	0	0	0	0	0	0	0	0	0	0	0	0	0	0	0	0	0	0	0.00313639	0.0584047	0.124947	0.144528	0.0211918	0.0345851	0.0189879	0.0357718	0.0226329	0.0148343	0.0922268	0.108841	0.182928	0.0539968	0.251674	0.490633	0.519624	0.499279	0.542341	0.59939	0.760532	0.773926	0.79588	0.791896
0	0	0	0	0	0	0	0	0	0	0	0	0	0	0	0	0	0	0	0	0	0	0	0	0	0	0	0	0.017123	0.0934983	0.0255997	0.0326354	0.0261083	0.042638	0.0717979	0.047724	0.090701	0.16199	0.161312	0.313046	0.557345	0.477833	0.532423	0.591252	0.607273	0.738917	0.775112	0.780622	0.778079	0.784013
0	0	0	0	0	0	0	0	0	0	0	0	0	0	0	0	0	0	0	0	0	0	0	0	0	0	0	0	0	0	0.00296686	0.0276341	0.0711198	0.058659	0.126558	0.0964652	0.0902772	0.178096	0.395694	0.510469	0.590659	0.628211	0.614393	0.621938	0.671781	0.713063	0.730355	0.762397	0.765703	0.765788
0	0	0	0	0	0	0	0	0	0	0	0	0	0	0	0	0	0	0	0	0	0	0	0	0	0	0	0	0	0	0	0	0.00186488	0.0406883	0.185047	0.199881	0.272527	0.343223	0.341273	0.486564	0.556582	0.632958	0.600492	0.664067	0.702975	0.700771	0.718064	0.732729	0.717216	0.725608
0	0	0	0	0	0	0	0	0	0	0	0	0	0	0	0	0	0	0	0	0	0	0	0	0	0	0	0	0	0	0	0	0	0	0	0.0133085	0.0727304	0.14919	0.312961	0.399085	0.45164	0.479444	0.579046	0.584894	0.639654	0.65398	0.426888	0.640756	0.658812	0.663135
0	0	0	0	0	0	0	0	0	0	0	0	0	0	0	0	0	0	0	0	0	0	0	0	0	0	0	0	0	0	0	0	0	0	0	0	0	0	0	0.0365347	0.1074	0.197084	0.28609	0.381622	0.478172	0.465118	0.405781	0.533271	0.548953	0.558362
0	0	0	0	0	0	0	0	0	0	0	0	0	0	0	0	0	0	0	0	0	0	0	0	0	0	0	0	0	0	0	0	0	0	0	0	0	0	0	0	0	0	0	0	0	0.0178859	0.0378062	0.0526405	0.0882428	0.0740019
0	0	0	0	0	0	0	0	0	0	0	0	0	0	0	0	0	0	0	0	0	0	0	0	0	0	0	0	0	0	0	0	0	0	0	0	0	0	0	0	0	0	0	0	0	0	0	0	0	0
0	0	0	0	0	0	0	0	0	0	0	0	0	0	0	0	0	0	0	0	0	0	0	0	0	0	0	0	0	0	0	0	0	0	0	0	0	0	0	0	0	0	0	0	0	0	0	0	0	0
0	0	0	0	0	0	0	0	0	0	0	0	0	0	0	0	0	0	0	0	0	0	0	0	0	0	0	0	0	0	0	0	0	0	0	0	0	0	0	0	0	0	0	0	0	0	0	0	0	0
0	0	0	0	0	0	0	0	0	0	0	0	0	0	0	0	0	0	0	0	0	0	0	0	0	0	0	0	0	0	0	0	0	0	0	0	0	0	0	0	0	0	0	0	0	0	0	0	0	0
0	0	0	0	0	0	0	0	0	0	0	0	0	0	0	0	0	0	0	0	0	0	0	0	0	0	0	0	0	0	0	0	0	0	0	0	0	0	0	0	0	0	0	0	0	0	0	0	0	0
Replicate 3
RED
0	0	0	0	0	0	0	0	0	0	0	0	0	0	0	0	0	0	0	0	0	0	0	0	0	0	0	0	0	0	0	0	0	0	0	0	0	0	0	0	0	0	0	0	0	0	0	0	0	0
0	0	0	0	0	0	0	0	0	0	0	0	0	0	0	0	0	0	0	0	0	0	0	0	0	0	0	0	0	0	0	0	0	0	0	0	0	0	0	0	0	0	0	0	0	0	0	0	0	0
0	0	0	0	0	0	0	0	0	0	0	0	0	0	0	0	0	0	0	0	0	0	0	0	0	0	0	0	0	0	0	0	0	0	0	0	0	0	0	0	0	0	0	0	0	0	0	0	0	0
0	0	0	0	0	0	0	0	0	0	0	0	0	0	0	0	0	0	0	0	0	0	0	0	0	0	0	0	0	0	0	0	0	0	0	0	0	0	0	0	0	0	0	0	0	0	0	0	0	0
0	0	0	0	0	0	0	0	0	0	0	0	0	0	0	0	0	0	0	0	0	0	0	0	0	0	0	0	0	0	0	0	0	0	0	0	0	0	0	0	0	0	0	0	0	0	0	0	0	0
0	0	0	0	0	0	0	0	0	0	0	0	0	0	0	0	0	0	0	0	0	0	0	0	0	0	0	0	0	0	0	0	0	0	0	0	0	0	0	0	0	0.0200679	0.0698518	0.159077	0.197592	0.28975	0.343316	0.319157	0.261964	0.246218
0	0	0	0	0	0	0	0	0	0	0	0	0	0	0	0	0	0	0	0	0	0	0	0	0	0	0	0	0	0	0	0	0	0	0	0	0.00432232	0.0591232	0.189951	0.32649	0.476536	0.549398	0.568771	0.540676	0.63021	0.614696	0.432464	0.419651	0.378358	0.312751
0	0	0	0	0	0	0	0	0	0	0	0	0	0	0	0	0	0	0	0	0	0	0	0	0	0	0	0	0	0	0	0	0	0.00416795	0.0524853	0.0199907	0.0768756	0.419805	0.566687	0.608058	0.61184	0.592004	0.497762	0.403134	0.530488	0.365236	0.107672	0.519605	0.365391	0.326798
0	0	0	0	0	0	0	0	0	0	0	0	0	0	0	0	0	0	0	0	0	0	0	0	0	0	0	0	0	0	0	0.0206854	0.0917722	0.233946	0.00131213	0.0274776	0.00833591	0.0676906	0.490584	0.629824	0.607749	0.568926	0.343779	0.580117	0.567382	0.575486	0.404523	0.0508645	0.365391	0.0663785
0	0	0	0	0	0	0	0	0	0	0	0	0	0	0	0	0	0	0	0	0	0	0	0	0	0	0	0	0	0.0294844	0.0941649	0.126814	0.233328	0.146187	0.0997221	0.0631368	0.00949367	0	0.412936	0.638546	0.633838	0.495292	0.525394	0.558737	0.621025	0.610837	0.309663	0.205773	0.421967	0.190645
0	0	0	0	0	0	0	0	0	0	0	0	0	0	0	0	0	0	0	0	0	0	0	0	0	0	0	0.0278635	0.202686	0.359833	0.145107	0	0.277092	0.283189	0.0711639	0.0668416	0.0453844	0.0135073	0.400432	0.586832	0.35937	0.642096	0.642868	0.432618	0.532572	0.275394	0.466734	0.421272	0.35937	0.27632
0	0	0	0	0	0	0	0	0	0	0	0	0	0	0	0	0	0	0	0	0	0	0	0	0	0.0165946	0.19736	0.480241	0.59046	0.266595	0.139858	0.0119636	0.0480086	0.373186	0.300247	0.0175208	0.0460019	0	0.366471	0.59046	0.514433	0.684548	0.669265	0.678605	0.681538	0.572708	0.70423	0.606977	0.553257	0.0889163
0	0	0	0	0	0	0	0	0	0	0	0	0	0	0	0	0	0	0	0	0	0	0	0	0.0932387	0.37527	0.65352	0.715885	0.681692	0.589611	0.174128	0.515437	0.288747	0.446048	0.373649	0.248842	0.02385	0.139549	0.431692	0.613384	0.661547	0.576335	0.586138	0.693578	0.722985	0.709555	0.667413	0.317845	0.503242	0.390861
0	0	0	0	0	0	0	0	0	0	0	0	0	0	0	0	0	0	0	0	0	0	0.0068694	0.204075	0.551713	0.685705	0.705002	0.743208	0.743439	0.68092	0.635999	0.570778	0.536431	0.515746	0.430843	0.314449	0.116162	0.18941	0.4567	0.61678	0.666795	0.268061	0.358753	0.717119	0.462488	0.255403	0.696203	0.660852	0.393254	0.559046
0	0	0	0	0	0	0	0	0	0	0	0	0	0	0	0	0	0	0	0	0	0.028481	0.290445	0.613538	0.708089	0.747916	0.721982	0.77192	0.770763	0.740815	0.670269	0.606128	0.570932	0.549166	0.507024	0.381445	0.238114	0.336832	0.51096	0.5954	0.673202	0.681152	0.694196	0.735026	0.687712	0.497762	0.771843	0.612843	0.491741	0.36624
0	0	0	0	0	0	0	0	0	0	0	0	0	0	0	0	0	0	0	0	0.0354276	0.360142	0.633297	0.703381	0.72862	0.767135	0.758645	0.747221	0.759957	0.729083	0.689256	0.641865	0.612303	0.612303	0.584671	0.466193	0.340383	0.503473	0.567536	0.10636	0.226768	0.478002	0.72013	0.731707	0.811207	0.809741	0.726768	0.582433	0.217351	0.168802
0	0	0	0	0	0	0	0	0	0	0	0	0	0	0	0	0	0	0	0.0222291	0.362689	0.618246	0.669111	0.701914	0.746295	0.756175	0.764356	0.730704	0.732942	0.0399043	0.336678	0.670191	0.642868	0.638932	0.618555	0.54222	0.493748	0.581507	0.626737	0.381445	0.446048	0.635458	0.670346	0.708552	0.819543	0.804261	0.378743	0.0835906	0.00679222	0.00424514
0	0	0	0	0	0	0	0	0	0	0	0	0	0	0	0	0	0	0.0374344	0.171426	0.437481	0.723449	0.699213	0.706005	0.739657	0.754014	0.75988	0.769605	0.728774	0.384687	0.524159	0.732942	0.706005	0.68532	0.64858	0.587759	0.611609	0.652825	0.661315	0.631445	0.639626	0.653597	0.692806	0.760651	0.843007	0.518061	0.0433004	0.0192961	0.0144335	0.0407533
0	0	0	0	0	0	0	0	0	0	0	0	0	0	0	0	0	0.0430688	0.0758722	0.256406	0.439719	0.713878	0.722136	0.684779	0.729778	0.750463	0.768138	0.787666	0.761269	0.732865	0.722522	0.735798	0.742127	0.72916	0.699907	0.669805	0.665483	0.679454	0.674437	0.634918	0.623958	0.654446	0.702223	0.735798	0.599722	0.482016	0.152902	0.0302563	0.0347329	0.0440722
0	0	0	0	0	0	0	0	0	0	0	0	0	0	0	0	0.0186014	0.113384	0.23904	0.305264	0.552563	0.664325	0.717737	0.716811	0.709555	0.719975	0.747916	0.754708	0.753782	0.755789	0.722445	0.712411	0.707935	0.728697	0.718509	0.691108	0.671812	0.67737	0.652285	0.622569	0.625733	0.643408	0.692112	0.735335	0.667027	0.44327	0.00486261	0.0551096	0.0316456	0.056113
0	0	0	0	0	0	0	0	0	0	0	0	0	0	0	0.0164403	0.134918	0.0429917	0.184702	0.206622	0.129747	0.135227	0.38762	0.602501	0.700834	0.701297	0.711176	0.740815	0.770068	0.764048	0.735721	0.692729	0.692421	0.706314	0.72314	0.66201	0.642174	0.663939	0.634146	0.597484	0.618478	0.634146	0.680457	0.629515	0.865468	0.655449	0.646264	0.151436	0.0690028	0.0549552
0	0	0	0	0	0	0	0	0	0	0	0	0	0	0.0132757	0.0752547	0.0952454	0.0387465	0.0561902	0.0412164	0.0504014	0.118092	0.171812	0.256175	0.72561	0.723526	0.697746	0.728929	0.732942	0.429068	0.755326	0.707935	0.67791	0.692884	0.69381	0.672893	0.635613	0.678836	0.641016	0.628975	0.582973	0.520763	0.551405	0.701914	0.842544	0.775857	0.816996	0.580272	0.229932	0.204616
0	0	0	0	0	0	0	0	0	0	0	0	0	0.00301019	0.0805804	0.0336524	0.122337	0.132448	0.116703	0.0710868	0.0547237	0.0383606	0.100571	0.280025	0.612998	0.694119	0.626891	0.39719	0.731553	0.729392	0.787512	0.780719	0.715885	0.664403	0.653442	0.674051	0.674591	0.671812	0.666101	0.614927	0.554261	0.177987	0.325949	0.609216	0.672893	0.867783	0.841695	0.580426	0.571241	0.31962
0	0	0	0	0	0	0	0	0	0	0	0	0	0.056113	0.0429917	0.071627	0.0532572	0.0865236	0.161006	0.210327	0.0838222	0.022615	0.0945508	0.178913	0.598719	0.705928	0.6546	0.573248	0.699444	0.7226	0.745832	0.794149	0.765128	0.684779	0.666023	0.683621	0.705542	0.681229	0.6705	0.614464	0.55017	0.361223	0.395184	0.470824	0.635613	0.861994	0.884301	0.593625	0.495215	0.357518
0	0	0	0	0	0	0	0	0	0	0	0	0.0192189	0.115545	0.0202223	0.0371257	0.0227694	0.0558814	0.0068694	0.152516	0.107595	0.140321	0.269296	0.292297	0.285042	0.557734	0.694736	0.715499	0.668956	0.704924	0.738963	0.799861	0.825486	0.747916	0.730781	0.728311	0.705233	0.681229	0.692343	0.622877	0.591849	0.541757	0.590769	0.596558	0.794072	0.918339	0.860682	0.719589	0.613307	0.397499
0	0	0	0	0	0	0	0	0	0	0	0	0.0126582	0.0754091	0.0500926	0.124807	0.267598	0.429299	0.243285	0.0923124	0.0730935	0.0842853	0.150046	0.148271	0.434085	0.681769	0.716348	0.686091	0.680843	0.668416	0.717814	0.786277	0.838608	0.811902	0.795925	0.73904	0.721751	0.707086	0.708475	0.642174	0.548935	0.58552	0.593625	0.670655	0.832664	0.623109	0.658691	0.815607	0.559663	0.275857
0	0	0	0	0	0	0	0	0	0	0	0.0833591	0.0151281	0.0894566	0.189565	0.0246218	0.37527	0.594165	0.551945	0.424977	0.0761037	0.144489	0.055264	0.191726	0.21218	0.683776	0.724298	0.745678	0.703149	0.699985	0.700756	0.723989	0.785814	0.872492	0.85335	0.800633	0.775085	0.729083	0.71272	0.653983	0.616162	0.591772	0.581044	0.633374	0.872877	0.723294	0.913939	0.865468	0.656839	0.172275
0	0	0	0	0	0	0	0	0	0	0.00509416	0.065761	0.0848256	0.0202223	0.0919265	0.0593547	0.207935	0.427292	0.690105	0.70778	0.182927	0.21874	0.13214	0.0814295	0.302177	0.615931	0.739117	0.737496	0.76289	0.741973	0.72669	0.700834	0.764742	0.87967	0.901744	0.876968	0.813137	0.741818	0.733483	0.703381	0.648811	0.602887	0.577493	0.606977	0.871102	0.606669	0.821473	0.718432	0.562288	0.297391
0	0	0	0	0	0	0	0	0	0	0.0416795	0.102424	0.0690028	0.0401358	0.064063	0.214264	0.489889	0.549244	0.689719	0.750617	0.674977	0.3613	0.337836	0.424668	0.651513	0.65954	0.715421	0.763199	0.768447	0.759108	0.717505	0.724915	0.751544	0.837064	0.923665	0.946743	0.903211	0.830272	0.780642	0.736107	0.680148	0.602501	0.557657	0.641942	0.803797	0.943578	1	0.969589	0.669111	0.219821
0	0	0	0	0	0	0	0	0	0.00409077	0.11184	0.127972	0.124035	0.134532	0.0635227	0.261886	0.460713	0.547546	0.624112	0.723757	0.711022	0.604893	0.68393	0.72013	0.782726	0.833977	0.771071	0.828574	0.821627	0.721133	0.732942	0.744288	0.761578	0.788283	0.881522	0.97862	0.983868	0.889626	0.810204	0.764202	0.716116	0.634995	0.580889	0.597484	0.732093	0.928296	0.763739	0.901204	0.836446	0.349877
0	0	0	0	0	0	0	0	0	0.0361223	0.0889935	0.0672275	0.21573	0.100803	0.288515	0.269373	0.246604	0.282495	0.644566	0.742667	0.659154	0.634224	0.556499	0.68941	0.780951	0.822708	0.862843	0.857441	0.831584	0.406221	0.764356	0.79222	0.759262	0.773696	0.838376	0.950679	0.984332	0.949907	0.878512	0.794921	0.753242	0.667336	0.606437	0.576953	0.663322	0.902207	0.797391	0.914634	0.767521	0.548163
0	0	0	0	0	0	0	0	0	0.0944736	0.0193733	0.121411	0.113615	0.107363	0.141324	0.199444	0.512427	0.690722	0.720593	0.738036	0.656684	0.671581	0.639086	0.610837	0.678141	0.794767	0.879978	0.865854	0.856746	0.819929	0.882062	0.843239	0.812982	0.803643	0.811439	0.881908	0.958938	0.898271	0.904832	0.839071	0.770685	0.694273	0.61624	0.565221	0.620716	0.842621	0.858598	0.90105	0.852192	0.558583
0	0	0	0	0	0	0	0	0.0605897	0.0568848	0.182078	0.0714727	0.0852115	0.260266	0.0750232	0.231321	0.422044	0.410543	0.717505	0.719667	0.693115	0.682464	0.600108	0.652979	0.695662	0.802717	0.811747	0.860142	0.831275	0.342312	0.599877	0.885304	0.860219	0.839302	0.840151	0.860296	0.592698	0.0588144	0.46079	0.846326	0.772615	0.693192	0.610219	0.562828	0.585134	0.761655	0.850957	0.870485	0.896573	0.588608
0	0	0	0	0	0	0	0	0.120022	0.0612843	0.066147	0.175749	0.0024699	0.105279	0.352655	0.112843	0.421118	0.636308	0.665252	0.665174	0.614233	0.613229	0.66942	0.654909	0.698595	0.765668	0.78728	0.827956	0.778095	0.749305	0.809741	0.887079	0.93941	0.911006	0.877817	0.85034	0.616471	0.0547237	0.462874	0.860759	0.768524	0.668185	0.622337	0.538438	0.527169	0.623649	0.811284	0.832819	0.869713	0.751081
0	0	0	0	0	0	0	0.00154369	0.0615159	0.0608984	0.150973	0.058197	0.0360451	0.238654	0.413168	0.37419	0.464804	0.631291	0.703072	0.635767	0.653056	0.651744	0.598101	0.629515	0.718586	0.783421	0.7774	0.783344	0.789981	0.835289	0.852964	0.865082	0.877123	0.890707	0.930843	0.947592	0.900741	0.859216	0.85335	0.862535	0.759339	0.647345	0.597638	0.58058	0.497993	0.520994	0.740892	0.769682	0.815915	0.716348
0	0	0	0	0	0	0	0.010034	0.0505557	0.112535	0.114464	0.0591232	0.0747916	0.349027	0.577493	0.697052	0.708706	0.723449	0.732711	0.667336	0.653134	0.672353	0.627277	0.486261	0.620793	0.742899	0.771534	0.763199	0.744134	0.823865	0.841232	0.875733	0.85883	0.867243	0.893254	0.921889	0.910775	0.916718	0.861994	0.816301	0.75795	0.612998	0.538747	0.568771	0.507255	0.471828	0.623263	0.668493	0.724298	0.607286
0	0	0	0	0	0	0	0.0613615	0.040213	0.0601266	0.0261655	0.0351189	0.0311053	0.081661	0.329114	0.58799	0.688175	0.732402	0.728543	0.730704	0.712488	0.732711	0.753319	0.691571	0.68038	0.738654	0.708861	0.712488	0.702763	0.823557	0.812519	0.852115	0.84787	0.844165	0.81962	0.817845	0.705773	0.0323402	0.433467	0.770994	0.773618	0.633915	0.49753	0.514665	0.504785	0.469358	0.506329	0.53975	0.640321	0.579114
0	0	0	0	0	0	0	0.0725533	0.0348873	0.0642945	0.0232325	0.0467737	0.0733251	0.0230009	0.112149	0.340228	0.518833	0.699058	0.685474	0.682232	0.682155	0.762349	0.816919	0.810204	0.79878	0.804955	0.770299	0.746681	0.738577	0.773387	0.792914	0.786817	0.807348	0.808814	0.811825	0.781877	0.515051	0.050247	0.269142	0.12581	0.185165	0.694736	0.543378	0.472291	0.458166	0.444504	0.448595	0.507101	0.623804	0.656607
0	0	0	0	0	0	0.00177524	0.0676906	0.0329577	0.0230781	0.0219975	0.0792683	0.0240815	0.0868324	0.197978	0.265205	0.458938	0.59787	0.669034	0.664017	0.623726	0.714958	0.807734	0.836832	0.816456	0.816301	0.831893	0.813368	0.779793	0.80866	0.809818	0.799089	0.791216	0.779176	0.76397	0.757255	0.664866	0.584594	0.587527	0.166564	0.106206	0.70284	0.536971	0.425131	0.38214	0.375888	0.434702	0.477462	0.712874	0.77686
0	0	0	0	0	0	0.0162859	0.0617475	0.0352732	0.249614	0.106977	0.0290985	0.0732479	0.0614387	0.193733	0.354971	0.56167	0.646264	0.659308	0.703072	0.663631	0.59239	0.757718	0.829654	0.856051	0.836061	0.858984	0.847561	0.817613	0.85196	0.836601	0.833668	0.800479	0.746913	0.732634	0.655526	0.63214	0.575718	0.544149	0.570083	0.596789	0.621642	0.5795	0.434239	0.350648	0.32896	0.358984	0.400973	0.767135	0.796156
0	0	0	0	0	0	0.0233097	0.0436091	0.0467737	0.0677678	0.219975	0.0923124	0.0914634	0.174591	0.169805	0.31607	0.527015	0.620408	0.663476	0.68092	0.656375	0.60281	0.752238	0.831661	0.82649	0.842621	0.83691	0.840614	0.784193	0.896959	0.928373	0.859139	0.804801	0.737882	0.708243	0.659077	0.598564	0.560435	0.511809	0.472522	0.458938	0.513044	0.606514	0.450602	0.341	0.297468	0.287048	0.297546	0.621951	0.305881
0	0	0	0	0	0	0.0433004	0.0489349	0.143408	0.0860605	0.349722	0.260574	0.290367	0.159	0.070778	0.204153	0.531723	0.609988	0.659386	0.640707	0.652285	0.586755	0.69435	0.779793	0.80866	0.803643	0.79222	0.823402	0.784887	0.891633	0.945508	0.89557	0.706391	0.706854	0.681692	0.642405	0.542065	0.503936	0.445045	0.392559	0.367629	0.360682	0.398889	0.438947	0.325486	0.0873726	0.120408	0.130133	0.106514	0.0602038
0	0	0	0	0	0	0.0518679	0.07456	0.187635	0.384069	0.358058	0.356437	0.41255	0.410003	0.454616	0.551482	0.640939	0.644566	0.647576	0.599491	0.585443	0.71218	0.79168	0.838839	0.693115	0.438175	0.83691	0.882217	0.863152	0.909694	0.917258	0.762427	0.0199907	0.210636	0.670577	0.632062	0.558351	0.471056	0.407224	0.365005	0.338067	0.325795	0.296928	0.359216	0.356051	0.0571164	0.150973	0.188793	0.134069	0.0566533
0	0	0	0	0	0	0.112303	0.363229	0.134146	0.322785	0.371797	0.401744	0.578342	0.61925	0.691649	0.659617	0.656453	0.641942	0.607672	0.703998	0.804569	0.876659	0.89858	0.920809	0.763584	0.45037	0.896187	0.973835	0.931769	0.947052	0.941417	0.861686	0.216734	0.375039	0.428913	0.312596	0.600494	0.545307	0.510651	0.421735	0.334208	0.293995	0.267366	0.278481	0.259802	0.164557	0.0955542	0.027632	0.00532572	0.00548009
0	0	0	0	0	0	0.0788052	0.121797	0.31908	0.239271	0.383529	0.451605	0.634995	0.66201	0.681306	0.6431	0.651744	0.719126	0.806345	0.855743	0.912319	0.974452	0.972136	0.981399	0.976613	0.951374	0.983405	0.980318	0.931383	0.945662	0.924977	0.910312	0.864542	0.80318	0.158305	0.0913862	0.6705	0.680457	0.610296	0.517752	0.448595	0.352269	0.37419	0.0822785	0.0433776	0.23657	0.0382834	0.0598178	0.0290985	0.0398271
0	0	0	0	0	0	0.0424514	0.12226	0.30372	0.40159	0.429145	0.499305	0.560204	0.516132	0.513816	0.656993	0.71519	0.804646	0.855511	0.89858	0.915406	0.932309	0.918416	0.943115	0.962103	0.94929	0.984949	0.962411	0.904446	0.94489	0.930148	0.864233	0.837218	0.816301	0.549861	0.503628	0.429068	0.539364	0.555418	0.549398	0.444119	0.355974	0.229392	0.116471	0.0817382	0.125502	0.0715499	0.0726304	0.0909231	0.0645261
0	0	0	0	0	0	0.0572708	0.335752	0.541216	0.408382	0.521689	0.510883	0.489194	0.506483	0.603427	0.747067	0.792992	0.83552	0.883915	0.907533	0.915869	0.890167	0.905218	0.93941	0.962025	0.966116	0.95971	0.96025	0.936863	0.911856	0.908459	0.881754	0.837836	0.740584	0.441263	0.0751003	0.0014665	0.393486	0.46218	0.518138	0.421735	0.306499	0.0964032	0.116162	0.0551096	0.0573479	0.0562674	0.0323402	0.0321087	0.0977925
0	0	0	0	0	0.00347329	0.0798858	0.494751	0.548009	0.551173	0.538901	0.543995	0.616857	0.637388	0.719589	0.775548	0.832047	0.896959	0.899969	0.90653	0.919342	0.935088	0.964495	0.978697	0.957471	0.969744	0.956931	0.939873	0.922507	0.883683	0.905835	0.629438	0.570006	0.670346	0.115236	0.130905	0.104739	0.0729392	0.262118	0.521149	0.403288	0.300479	0.254708	0.0967891	0.112998	0.0535659	0.0826644	0.0838222	0.0237728	0.099259
0	0	0	0	0	0.00154369	0.0957857	0.119713	0.533884	0.261115	0.588453	0.589688	0.492204	0.652902	0.727848	0.794304	0.858367	0.905449	0.889395	0.913939	0.935165	0.953226	0.953844	0.931538	0.950679	0.943578	0.951914	0.930071	0.91448	0.85636	0.856051	0.511886	0.397808	0.247144	0.151204	0.03728	0.0955542	0.105202	0.360605	0.404446	0.35088	0.323865	0.328574	0.182078	0.128666	0.0653751	0.104662	0.159231	0.0782649	0.123263
0	0	0	0	0	0	0.136693	0.0587373	0.416487	0.433313	0.607209	0.624344	0.584903	0.656916	0.73055	0.813754	0.84841	0.855511	0.887851	0.947206	0.941726	0.93586	0.932078	0.935705	0.931074	0.89063	0.868555	0.81468	0.762658	0.692266	0.685165	0.656916	0.623495	0.586601	0.49205	0.136076	0.29029	0.357132	0.380056	0.300942	0.248533	0.220824	0.164248	0.0703921	0.161624	0.0441494	0.0824328	0.0436863	0.0555727	0.0494751
0	0	0	0	0	0	0.183699	0.0363538	0.509339	0.609139	0.621642	0.633838	0.632217	0.609988	0.678296	0.761578	0.808969	0.816996	0.945045	0.905681	0.860914	0.781568	0.721519	0.673896	0.636153	0.615776	0.586138	0.598024	0.584594	0.581661	0.570855	0.549398	0.528404	0.496141	0.424745	0.360528	0.310281	0.303489	0.294304	0.22916	0.186246	0.151204	0.117629	0.0527169	0.110991	0.0890707	0.0350417	0.112612	0.095477	0.187558
0	0	0	0	0	0	0.102346	0.367243	0.552871	0.615699	0.618941	0.621411	0.585289	0.55264	0.539827	0.66448	0.677138	0.654523	0.609447	0.591155	0.510883	0.442806	0.36377	0.309355	0.29716	0.289518	0.31715	0.309432	0.307811	0.347947	0.320778	0.266286	0.271457	0.287434	0.306653	0.30565	0.322708	0.306267	0.213646	0.17544	0.097561	0.0539518	0.0386693	0.0152825	0.067845	0.0635227	0.191186	0.0746372	0.151822	0
0	0	0	0	0	0	0.0606669	0.317845	0.575332	0.640398	0.634301	0.613307	0.580195	0.572167	0.527015	0.529176	0.508182	0.426443	0.309895	0.142868	0.211871	0.0599722	0.160929	0.144566	0.126968	0.150509	0.190954	0.226227	0.210173	0.171735	0.1705	0.212488	0.226613	0.250695	0.286354	0.293146	0.259262	0.207163	0.15653	0.091309	0.026397	0.0297931	0.0225378	0.111609	0.0418339	0.147268	0.0765668	0.158459	0.375116	0.313446
0	0	0	0	0	0	0.0560358	0.299861	0.57209	0.562288	0.512658	0.485181	0.450834	0.423433	0.378898	0.305418	0.229469	0.134146	0.0707008	0.192575	0.112458	0.102424	0.210636	0.102964	0.0841309	0.0532572	0.111223	0.138932	0.120871	0.13762	0.162164	0.120408	0.0606669	0.191571	0.213492	0.196743	0.137851	0.0741741	0.0581198	0.0171349	0.106128	0.0122723	0.0395956	0.0774931	0.0567305	0.0315684	0.0812751	0.155063	0.278944	0.176984
0	0	0	0	0	0	0.0695431	0.17297	0.412705	0.335057	0.314217	0.317536	0.309741	0.249074	0.14966	0.0840537	0.12226	0.157533	0.170346	0.1908	0.316687	0.0446897	0.196974	0.100957	0.154291	0.0466193	0.182387	0.120639	0.0715499	0.0568077	0.0527169	0.0506329	0.127123	0.118246	0.0953998	0.105665	0.0447669	0.0437635	0.0112689	0.0601266	0.0300247	0.0574251	0.0820469	0.110219	0.0614387	0.0707008	0.0897654	0.181306	0.172198	0.144412
0	0	0	0	0	0	0.0300247	0.048163	0.117011	0.0952454	0.120099	0.173665	0.180766	0.0329577	0.0849799	0.188638	0.121565	0.305187	0.219358	0.168571	0.215036	0.0949367	0.0958629	0.21465	0.0483174	0.0751003	0.034347	0.196897	0.0815066	0.0551096	0.0265514	0.0593547	0.078728	0.0200679	0.0687712	0.0636771	0.00509416	0.149197	0.00903056	0	0.12967	0.0335752	0.0937789	0.114927	0.103504	0.123495	0.158614	0.212103	0.208243	0.173588
0	0	0	0	0	0	0.0110374	0.066996	0.026783	0.0404446	0.0480858	0.0893023	0.0367397	0.178373	0.213029	0.306576	0.28126	0.150046	0.0288669	0.179994	0.124498	0.212103	0.183004	0.115622	0.0450756	0.0130441	0.100262	0	0.0835134	0.0127354	0.0397499	0.187635	0.0317228	0.0560358	0.032263	0.0707008	0.0332664	0.0933158	0.0124267	0.0340383	0.0695431	0.0317228	0.0287126	0.108521	0.107672	0.137697	0.183621	0.208475	0.207935	0.197283
0	0	0	0	0	0	0	0.0470824	0.0138932	0.0223835	0.0309509	0.0458475	0.0677678	0.200834	0.198904	0.221828	0.206082	0.242822	0.254863	0.0646033	0.108058	0.0908459	0.147345	0.0482402	0.168879	0.208629	0.0671504	0.0917722	0.177292	0.0180611	0.0288669	0.056962	0.0197592	0.0104971	0.0447669	0.213569	0.00995678	0.00717814	0.00987959	0.00208398	0.170577	0.102424	0.142791	0.0754863	0.120022	0.159772	0.212952	0.193347	0.201142	0.180688
0	0	0	0	0	0	0	0.0720902	0.0214572	0.0336524	0.0664557	0.120562	0.184702	0.12226	0.201065	0.270917	0.219126	0.174205	0.257333	0.138623	0.183313	0.170886	0.108444	0.0688484	0.122414	0.0983328	0.0165946	0.0169805	0.0126582	0.0119636	0.0599722	0.221056	0.0687712	0.120793	0.0658382	0.0561902	0.0324946	0.0116548	0.00208398	0.0301019	0.0811207	0.0147422	0.0595863	0.0753319	0.113538	0.183621	0.192266	0.203381	0.193347	0.179454
0	0	0	0	0	0	0	0.0683081	0.056113	0.0407533	0.0553412	0.309741	0.259648	0.219435	0.186477	0.154369	0.131831	0.266286	0.199367	0.217814	0.219203	0.237496	0.175594	0.103427	0.0680766	0.00115776	0.0849027	0.0578111	0.157379	0.0338067	0.103195	0.0437635	0.0416023	0.168262	0.0178296	0.0211485	0.0223063	0.0196048	0.016749	0.072862	0.0235412	0.0801945	0.0842081	0.1069	0.145184	0.174282	0.194196	0.199136	0.193038	0.195971
0	0	0	0	0	0	0	0.015514	0.0477771	0.0173665	0.0220747	0.238191	0.233791	0.236724	0.0985644	0.189719	0.180148	0.282649	0.193347	0.163631	0.109525	0.175749	0.0436863	0.181229	0.0860605	0.12033	0.0857518	0.170809	0.0403674	0.139472	0.141247	0.0294844	0.0571936	0.169883	0.0846712	0.0621334	0.206545	0	0.10937	0.0231553	0.0106514	0.0426829	0.0817382	0.13322	0.157224	0.180688	0.196434	0.198132	0.19489	0.200911
0	0	0	0	0	0	0	0	0.0656067	0.019682	0.0714727	0.204538	0.230472	0.189719	0.248688	0.213337	0.195739	0.151976	0.299321	0.201451	0.190105	0.207086	0.126582	0.224992	0.200139	0.0869867	0.151976	0.0345786	0.259108	0.111454	0.0250077	0.0737882	0.228234	0.0416023	0.0703149	0.155372	0.134224	0.119404	0.0390553	0.0191417	0.108212	0.0696974	0.111686	0.140321	0.161778	0.186477	0.195431	0.176829	0.190877	0.174437
0	0	0	0	0	0	0	0	0.0702377	0.0574251	0.18285	0.264279	0.16502	0.25054	0.209401	0.189642	0.22862	0.241973	0.172893	0.167876	0.199676	0.0751003	0.280025	0.24699	0.237342	0.127277	0.183544	0.0734795	0.0906916	0	0.0247762	0.0429917	0.131831	0.118246	0.179762	0.0802717	0.206391	0.0328033	0.233714	0.0375888	0.0198364	0.0351189	0.131985	0.149506	0.148194	0.158691	0.189642	0.17791	0.199985	0.171349
0	0	0	0	0	0	0	0	0.00648348	0.101729	0.154909	0.234949	0.219203	0.128666	0.248919	0.201991	0.245678	0.262041	0.306576	0.143949	0.241047	0.0682309	0.233714	0.246681	0.173124	0.071627	0.18038	0.14858	0.0259339	0.104662	0.0207626	0.225378	0.062828	0.102269	0.11624	0.0562674	0.00926212	0.217737	0.161006	0.0346558	0.072013	0.118555	0.0433776	0.140012	0.136693	0.155526	0.17791	0.192266	0.178913	0.175131
0	0	0	0	0	0	0	0	0	0.151822	0.0948595	0.268833	0.285814	0.226304	0.214727	0.235798	0.301328	0.266826	0.179917	0.194659	0.160235	0.228311	0.152979	0.251235	0.200602	0.130287	0.170577	0.213029	0.122646	0.00779562	0.0416795	0.0655295	0.0271689	0.0489349	0.142405	0.102115	0.0124267	0.358598	0.189873	0.068694	0.0428373	0.128666	0.0733251	0.0934702	0.139318	0.162705	0.15761	0.177601	0.162627	0.177524
0	0	0	0	0	0	0	0	0	0.0318771	0.2341	0.287357	0.292065	0.253396	0.2456	0.241741	0.266363	0.292451	0.218432	0.217428	0.252393	0.182387	0.17104	0.267058	0.240815	0.2023	0.182309	0.0991047	0.232402	0.018833	0.0826644	0.0558814	0.14804	0.14858	0.19875	0.218818	0.0906916	0.0659154	0.126196	0.112921	0.0767984	0.0958629	0.151204	0.111763	0.128975	0.14804	0.145492	0.168648	0.164866	0.160543
0	0	0	0	0	0	0	0	0	0	0.20284	0.349027	0.295693	0.240661	0.296697	0.321704	0.264742	0.232865	0.257178	0.191571	0.178296	0.209247	0.11624	0.157842	0.221828	0.226382	0.125656	0.200834	0.0524853	0.190182	0.187172	0.115931	0.213955	0.226845	0.19929	0.0621334	0.0135844	0.026397	0.0803489	0.0439179	0.143794	0.171581	0.0719358	0.0847484	0.040599	0.255403	0.159231	0.147654	0.162473	0.140012
0	0	0	0	0	0	0	0	0	0	0.0388237	0.296851	0.208784	0.167722	0.234023	0.268987	0.296697	0.279407	0.176521	0.242204	0.23464	0.208398	0.18833	0.171581	0.0973294	0.0449213	0.0903828	0.0381291	0.0781105	0.159077	0.118787	0.207935	0.099645	0.194427	0.154214	0.0615159	0.0277092	0.191417	0.0473912	0.0923896	0.3454	0.12033	0.0764897	0.0869095	0.14171	0.0112689	0.141402	0.147499	0.159772	0.152285
0	0	0	0	0	0	0	0	0	0	0	0.120948	0.243285	0.28728	0.247144	0.19875	0.240352	0.221442	0.210559	0.26397	0.22916	0.201065	0.153597	0.0646805	0.197978	0.35636	0.229855	0.180534	0.0971751	0.143872	0.0729392	0.293069	0.101729	0.081661	0.0855974	0.116317	0.111377	0.157456	0.129901	0.14611	0.172044	0.322862	0.231553	0.0863692	0.116394	0.136693	0.15159	0.141556	0.141479	0.162241
0	0	0	0	0	0	0	0	0	0	0	0.0172893	0.227462	0.289827	0.289287	0.191417	0.203844	0.251775	0.22121	0.244983	0.175131	0.132525	0.212566	0.0781877	0.319234	0.277323	0.119559	0.0798858	0.18038	0.0977925	0.0221519	0.104816	0.155372	0.109061	0.0891479	0.0292529	0.0930071	0.0456931	0.0828188	0.177524	0.199599	0.247993	0.0744057	0.105048	0.10883	0.138314	0.148348	0.152439	0.139318	0.141556
0	0	0	0	0	0	0	0	0	0	0	0	0.0911547	0.203226	0.213183	0.26289	0.241664	0.174514	0.174668	0.143949	0.192266	0.288669	0.316379	0.314217	0.248225	0.296851	0.294149	0.036431	0.315993	0.176598	0.15653	0.0407533	0.136848	0.143254	0.131985	0.103118	0.0700062	0.0781877	0.134378	0.228002	0.121257	0.134995	0.117011	0.105048	0.116703	0.134687	0.139086	0.141942	0.146419	0.143408
0	0	0	0	0	0	0	0	0	0	0	0	0	0.136076	0.272229	0.305032	0.172275	0.251003	0.31167	0.301173	0.20971	0.243439	0.295539	0.256792	0.254245	0.114542	0.129515	0.233791	0.158923	0.160543	0.138777	0.0891479	0.0829731	0.0382062	0.0566533	0.188021	0.185783	0.252007	0.242204	0.156221	0.0901513	0.112535	0.124884	0.119018	0.12473	0.127123	0.137465	0.145492	0.150818	0.135922
0	0	0	0	0	0	0	0	0	0	0	0	0	0.0173665	0.272692	0.30866	0.433776	0.387851	0.399738	0.343547	0.324946	0.284424	0.274853	0.181769	0.239657	0.15159	0.144412	0.043146	0.0947052	0.24753	0.162396	0.11431	0.128203	0.222291	0.124653	0.133143	0.226768	0.122414	0.195431	0.080812	0.110296	0.095477	0.0782649	0.100185	0.0952454	0.122955	0.142482	0.1431	0.137311	0.109216
0	0	0	0	0	0	0	0	0	0	0	0	0	0	0.0680766	0.279484	0.377894	0.332124	0.306113	0.355434	0.298703	0.266672	0.356669	0.178141	0.154137	0.146187	0.0859833	0.126968	0.149969	0.171272	0.164403	0.0977153	0.30318	0.205619	0.179608	0.123804	0.272692	0.234409	0.175208	0.0980241	0.109525	0.066996	0.0534115	0.0740969	0.0747916	0.103581	0.131445	0.142559	0.115622	0.036431
0	0	0	0	0	0	0	0	0	0	0	0	0	0	0	0.154755	0.348564	0.312982	0.354816	0.286663	0.287357	0.227462	0.217197	0.229392	0.135999	0.170886	0.218895	0.0760266	0.240275	0.201605	0.200834	0.214032	0.0402902	0.28535	0.141865	0.267598	0.267212	0.299784	0.123109	0.0778018	0.0769528	0.0541062	0.0456159	0.0529484	0.0571164	0.064063	0.0744829	0.119173	0.0894566	0.0863692
0	0	0	0	0	0	0	0	0	0	0	0	0	0	0	0	0.219975	0.352192	0.328419	0.357286	0.339688	0.300401	0.146419	0.303952	0.122646	0.178605	0.274699	0.134687	0.156839	0.235875	0.16695	0.0818926	0.0556499	0.0969435	0.0683853	0.079963	0.183313	0.367166	0.13322	0.0723989	0.0432232	0.0271689	0.0272461	0.0291757	0.0549552	0.0591232	0.113538	0.0656839	0.0522538	0.119327
0	0	0	0	0	0	0	0	0	0	0	0	0	0	0	0	0.00810435	0.234177	0.350262	0.376274	0.330503	0.281337	0.264279	0.224529	0.220438	0.151281	0.134224	0.241664	0.140167	0.303412	0.306808	0.170809	0.0270145	0.246835	0.229855	0.0480858	0.234486	0.293069	0.0635227	0.0422198	0.0110374	0.0258567	0.0284038	0.0211485	0.0370485	0.0588916	0.035582	0.163785	0.02385	0.120793
0	0	0	0	0	0	0	0	0	0	0	0	0	0	0	0	0	0.0093393	0.247299	0.306576	0.284887	0.338222	0.289441	0.280874	0.295539	0.227153	0.260574	0.213569	0.223912	0.165483	0.242822	0.315993	0.205233	0.402671	0.431229	0.185011	0.225455	0.0859833	0.0423742	0.0186786	0.0244674	0.0328805	0.0307965	0.0218432	0.00764125	0.123032	0.0620562	0.151127	0.0902285	0.0517135
0	0	0	0	0	0	0	0	0	0	0	0	0	0	0	0	0	0	0.00748688	0.218818	0.35636	0.36485	0.310667	0.280102	0.273078	0.304338	0.355279	0.208938	0.30866	0.22669	0.309509	0.373881	0.361068	0.460559	0.369867	0.216502	0.123649	0.0277092	0.0507101	0.0162087	0.00463106	0.0093393	0.0155912	0.0227694	0.0747144	0.036431	0.211717	0.0592004	0.254708	0.0615159
0	0	0	0	0	0	0	0	0	0	0	0	0	0	0	0	0	0	0	0.00362766	0.22669	0.324097	0.319466	0.276783	0.379361	0.34594	0.33498	0.27933	0.329423	0.335366	0.350262	0.370793	0.354662	0.371257	0.302485	0.159386	0.0527169	0.0712411	0.266749	0.243517	0.0619018	0.0947052	0.0642945	0.0466965	0.176906	0.104816	0.0461562	0.124267	0.161392	0.109679
0	0	0	0	0	0	0	0	0	0	0	0	0	0	0	0	0	0	0	0	0	0.148271	0.320546	0.328496	0.2933	0.28535	0.298317	0.348487	0.369713	0.355974	0.369713	0.326721	0.314603	0.332664	0.207394	0.117011	0.126814	0.32757	0.284347	0.259416	0.134069	0.0427601	0.1272	0.209864	0.222059	0.182541	0.0997993	0.168571	0.138777	0.204153
0	0	0	0	0	0	0	0	0	0	0	0	0	0	0	0	0	0	0	0	0	0	0.0707008	0.280333	0.332124	0.33745	0.333745	0.344937	0.322245	0.325255	0.409849	0.311362	0.328574	0.271689	0.122492	0.0570392	0.162473	0.233791	0.264511	0.322708	0.0475455	0.140939	0.104122	0.15352	0.080812	0.166718	0.148503	0.189565	0.145647	0.152825
0	0	0	0	0	0	0	0	0	0	0	0	0	0	0	0	0	0	0	0	0	0	0	0.026783	0.238036	0.376274	0.311593	0.324097	0.291139	0.328342	0.287666	0.349027	0.267135	0.20122	0.0392096	0.124035	0.279098	0.299244	0.257796	0.187867	0.197746	0.163013	0.0625965	0.159077	0.0345786	0.103581	0.0959401	0.0492436	0.040599	0.0432232
0	0	0	0	0	0	0	0	0	0	0	0	0	0	0	0	0	0	0	0	0	0	0	0	0	0.123881	0.219358	0.141247	0.308197	0.221287	0.271766	0.182541	0.200062	0.115313	0.0300247	0.196125	0.25	0.325563	0.22121	0.396187	0.231321	0.212025	0.160235	0.237496	0.191957	0.150278	0.171658	0.060281	0.0675363	0.042297
0	0	0	0	0	0	0	0	0	0	0	0	0	0	0	0	0	0	0	0	0	0	0	0	0	0	0.0274004	0.108444	0.196434	0.177447	0.140321	0.129978	0.0427601	0.0220747	0.0607441	0.15159	0.280411	0.328265	0.303489	0.381368	0.269373	0.278172	0.258799	0.095477	0.135536	0.015514	0.0145107	0.0389009	0.0124267	0.0705465
0	0	0	0	0	0	0	0	0	0	0	0	0	0	0	0	0	0	0	0	0	0	0	0	0	0	0	0	0.0466193	0.118478	0.11979	0.0360451	0.0175208	0.0168262	0.0303334	0.181692	0.187944	0.293918	0.405835	0.345554	0.338839	0.34787	0.135613	0.159386	0.102501	0.163245	0.116085	0.0610528	0.0463878	0.0788052
0	0	0	0	0	0	0	0	0	0	0	0	0	0	0	0	0	0	0	0	0	0	0	0	0	0	0	0	0	0	0.0419883	0.117011	0.141788	0.06113	0.0375116	0.115699	0.233405	0.317459	0.300401	0.343933	0.29276	0.337295	0.177138	0.15707	0.158923	0.246295	0.0400587	0.065761	0.116626	0.0595863
0	0	0	0	0	0	0	0	0	0	0	0	0	0	0	0	0	0	0	0	0	0	0	0	0	0	0	0	0	0	0	0	0.0116548	0.0808892	0.108444	0.10582	0.135073	0.244829	0.30619	0.314603	0.352269	0.398194	0.243594	0.246295	0.2544	0.181152	0.0223835	0.0622877	0.0510188	0.0510188
0	0	0	0	0	0	0	0	0	0	0	0	0	0	0	0	0	0	0	0	0	0	0	0	0	0	0	0	0	0	0	0	0	0	0	0.0170577	0.0673047	0.144875	0.238268	0.291988	0.328111	0.301559	0.253396	0.263353	0.276783	0.15707	0.127431	0.162627	0.0857518	0.162473
0	0	0	0	0	0	0	0	0	0	0	0	0	0	0	0	0	0	0	0	0	0	0	0	0	0	0	0	0	0	0	0	0	0	0	0	0	0	0	0.0306422	0.0853659	0.130133	0.115005	0.186014	0.213029	0.161315	0.271689	0.191803	0.201683	0.223526
0	0	0	0	0	0	0	0	0	0	0	0	0	0	0	0	0	0	0	0	0	0	0	0	0	0	0	0	0	0	0	0	0	0	0	0	0	0	0	0	0	0	0	0	0	0	0	0	0	0
0	0	0	0	0	0	0	0	0	0	0	0	0	0	0	0	0	0	0	0	0	0	0	0	0	0	0	0	0	0	0	0	0	0	0	0	0	0	0	0	0	0	0	0	0	0	0	0	0	0
0	0	0	0	0	0	0	0	0	0	0	0	0	0	0	0	0	0	0	0	0	0	0	0	0	0	0	0	0	0	0	0	0	0	0	0	0	0	0	0	0	0	0	0	0	0	0	0	0	0
0	0	0	0	0	0	0	0	0	0	0	0	0	0	0	0	0	0	0	0	0	0	0	0	0	0	0	0	0	0	0	0	0	0	0	0	0	0	0	0	0	0	0	0	0	0	0	0	0	0
0	0	0	0	0	0	0	0	0	0	0	0	0	0	0	0	0	0	0	0	0	0	0	0	0	0	0	0	0	0	0	0	0	0	0	0	0	0	0	0	0	0	0	0	0	0	0	0	0	0
0	0	0	0	0	0	0	0	0	0	0	0	0	0	0	0	0	0	0	0	0	0	0	0	0	0	0	0	0	0	0	0	0	0	0	0	0	0	0	0	0	0	0	0	0	0	0	0	0	0
0	0	0	0	0	0	0	0	0	0	0	0	0	0	0	0	0	0	0	0	0	0	0	0	0	0	0	0	0	0	0	0	0	0	0	0	0	0	0	0	0	0	0	0	0	0	0	0	0	0
0	0	0	0	0	0	0	0	0	0	0	0	0	0	0	0	0	0	0	0	0	0	0	0	0	0	0	0	0	0	0	0	0	0	0	0	0	0	0	0	0	0	0	0	0	0	0	0	0	0
0	0	0	0	0	0	0	0	0	0	0	0	0	0	0	0	0	0	0	0	0	0	0	0	0	0	0	0	0	0	0	0	0	0	0	0	0	0	0	0	0	0	0	0	0	0	0	0	0	0
0	0	0	0	0	0	0	0	0	0	0	0	0	0	0	0	0	0	0	0	0	0	0	0	0	0	0	0	0	0	0	0	0	0	0	0	0	0	0	0	0	0	0	0	0	0	0	0	0	0
GREEN
0	0	0	0	0	0	0	0	0	0	0	0	0	0	0	0	0	0	0	0	0	0	0	0	0	0	0	0	0	0	0	0	0	0	0	0	0	0	0	0	0	0	0	0	0	0	0	0	0	0
0	0	0	0	0	0	0	0	0	0	0	0	0	0	0	0	0	0	0	0	0	0	0	0	0	0	0	0	0	0	0	0	0	0	0	0	0	0	0	0	0	0	0	0	0	0	0	0	0	0
0	0	0	0	0	0	0	0	0	0	0	0	0	0	0	0	0	0	0	0	0	0	0	0	0	0	0	0	0	0	0	0	0	0	0	0	0	0	0	0	0	0	0	0	0	0	0	0	0	0
0	0	0	0	0	0	0	0	0	0	0	0	0	0	0	0	0	0	0	0	0	0	0	0	0	0	0	0	0	0	0	0	0	0	0	0	0	0	0	0	0	0	0	0	0	0	0	0	0	0
0	0	0	0	0	0	0	0	0	0	0	0	0	0	0	0	0	0	0	0	0	0	0	0	0	0	0	0	0	0	0	0	0	0	0	0	0	0	0	0	0	0	0	0	0	0	0	0	0	0
0	0	0	0	0	0	0	0	0	0	0	0	0	0	0	0	0	0	0	0	0	0	0	0	0	0	0	0	0	0	0	0	0	0	0	0	0	0	0	0	0	0.00741692	0.029525	0.0534398	0.113298	0.131983	0.133457	0.148101	0.166833	0.155422
0	0	0	0	0	0	0	0	0	0	0	0	0	0	0	0	0	0	0	0	0	0	0	0	0	0	0	0	0	0	0	0	0	0	0	0	0.00156896	0.0263396	0.0934722	0.191271	0.278752	0.366614	0.448771	0.53321	0.521038	0.548281	0.658869	0.663529	0.668759	0.680217
0	0	0	0	0	0	0	0	0	0	0	0	0	0	0	0	0	0	0	0	0	0	0	0	0	0	0	0	0	0	0	0	0	0.00313793	0.0515856	0.207388	0.425712	0.450007	0.453858	0.472448	0.49042	0.521942	0.60001	0.664432	0.593353	0.706414	0.932962	0.604621	0.668188	0.669187
0	0	0	0	0	0	0	0	0	0	0	0	0	0	0	0	0	0	0	0	0	0	0	0	0	0	0	0	0	0	0	0.0388437	0.121238	0.292207	0.509533	0.770076	0.853088	0.710265	0.500214	0.440118	0.46969	0.509818	0.670803	0.538487	0.554367	0.555556	0.653735	0.861028	0.645224	0.799458
0	0	0	0	0	0	0	0	0	0	0	0	0	0	0	0	0	0	0	0	0	0	0	0	0	0	0	0	0	0.0360862	0.32991	0.411354	0.384396	0.423572	0.450673	0.75044	0.812247	0.662007	0.488851	0.396567	0.419151	0.540436	0.527457	0.52527	0.497884	0.541435	0.70494	0.738459	0.587553	0.709742
0	0	0	0	0	0	0	0	0	0	0	0	0	0	0	0	0	0	0	0	0	0	0	0	0	0	0	0.0236295	0.151809	0.347549	0.661865	0.766082	0.409642	0.351448	0.453002	0.653877	0.756145	0.664575	0.39942	0.387581	0.570437	0.428897	0.448866	0.59031	0.548994	0.758522	0.614701	0.6002	0.613037	0.639566
0	0	0	0	0	0	0	0	0	0	0	0	0	0	0	0	0	0	0	0	0	0	0	0	0	0.00755955	0.117197	0.292635	0.374317	0.584463	0.711121	0.661247	0.616983	0.316027	0.302144	0.444064	0.411686	0.467218	0.355964	0.376361	0.470736	0.397471	0.409262	0.420862	0.46698	0.56787	0.460324	0.481291	0.485142	0.744877
0	0	0	0	0	0	0	0	0	0	0	0	0	0	0	0	0	0	0	0	0	0	0	0	0.0555318	0.280416	0.400418	0.40251	0.382352	0.400038	0.596539	0.339181	0.428374	0.301336	0.293253	0.284125	0.270385	0.279038	0.330481	0.360148	0.371939	0.455855	0.452099	0.409309	0.447725	0.48481	0.485618	0.644654	0.504303	0.548471
0	0	0	0	0	0	0	0	0	0	0	0	0	0	0	0	0	0	0	0	0	0	0.00565778	0.129844	0.35701	0.432511	0.429183	0.391005	0.367993	0.348785	0.327105	0.323492	0.301954	0.292398	0.285123	0.275567	0.259735	0.27124	0.310322	0.360243	0.361384	0.632149	0.583417	0.390054	0.603908	0.853611	0.452479	0.434555	0.562592	0.43213
0	0	0	0	0	0	0	0	0	0	0	0	0	0	0	0	0	0	0	0	0	0.0177816	0.213712	0.394095	0.427661	0.422384	0.422669	0.375553	0.353682	0.338373	0.326107	0.315504	0.297865	0.293063	0.283602	0.283792	0.259687	0.267152	0.301051	0.370561	0.358104	0.376171	0.372367	0.38606	0.468169	0.592688	0.409119	0.466315	0.494223	0.540341
0	0	0	0	0	0	0	0	0	0	0	0	0	0	0	0	0	0	0	0	0.0489231	0.275852	0.414824	0.419674	0.41782	0.398612	0.393287	0.395759	0.352874	0.349974	0.336519	0.314696	0.296819	0.289593	0.286074	0.278705	0.26563	0.275282	0.309133	0.661912	0.625874	0.484429	0.355394	0.378928	0.390767	0.397185	0.429848	0.478867	0.646888	0.662293
0	0	0	0	0	0	0	0	0	0	0	0	0	0	0	0	0	0	0	0.0829173	0.304141	0.41297	0.437883	0.419674	0.389008	0.388104	0.376646	0.391005	0.382114	0.833357	0.587505	0.32972	0.296867	0.2846	0.276423	0.275329	0.280321	0.281367	0.298578	0.478581	0.480911	0.372082	0.371416	0.390624	0.385965	0.403224	0.650311	0.776066	0.81239	0.802834
0	0	0	0	0	0	0	0	0	0	0	0	0	0	0	0	0	0	0.0966576	0.424999	0.522893	0.384966	0.400989	0.403176	0.379404	0.376694	0.372415	0.37018	0.38877	0.57871	0.47473	0.32487	0.295963	0.281225	0.280749	0.283745	0.283222	0.281843	0.286122	0.327818	0.337898	0.353635	0.35373	0.354538	0.367755	0.573717	0.927447	0.899349	0.881187	0.941425
0	0	0	0	0	0	0	0	0	0	0	0	0	0	0	0	0	0.101412	0.437503	0.579565	0.521989	0.373936	0.376646	0.388913	0.366709	0.360006	0.365236	0.352589	0.362098	0.371369	0.350972	0.331764	0.303238	0.290211	0.283745	0.279371	0.292065	0.283174	0.292207	0.320591	0.344221	0.337422	0.342177	0.373889	0.498217	0.586317	0.781867	0.938145	0.867351	0.931536
0	0	0	0	0	0	0	0	0	0	0	0	0	0	0	0	0.0815385	0.492036	0.54928	0.465411	0.431798	0.385109	0.356107	0.359958	0.372843	0.367232	0.354491	0.355251	0.353635	0.352018	0.344459	0.333238	0.322969	0.311891	0.290734	0.290543	0.305948	0.298911	0.306233	0.315457	0.32411	0.328817	0.334569	0.354538	0.459088	0.602672	0.893786	0.936386	0.95393	0.950269
0	0	0	0	0	0	0	0	0	0	0	0	0	0	0	0.0464033	0.439452	0.697	0.763514	0.392241	0.622498	0.679456	0.54714	0.428184	0.362953	0.358627	0.353682	0.350021	0.333524	0.333856	0.345362	0.345742	0.330623	0.312366	0.308563	0.317454	0.323872	0.307707	0.304046	0.319878	0.309799	0.319878	0.322303	0.399658	0.327913	0.475206	0.460229	0.699092	0.786573	0.859079
0	0	0	0	0	0	0	0	0	0	0	0	0	0	0.0281938	0.462844	0.669091	0.512671	0.523368	0.649598	0.805163	0.804498	0.675795	0.628679	0.344792	0.343413	0.350544	0.348262	0.340655	0.533875	0.323539	0.333666	0.330148	0.315932	0.309514	0.318214	0.328531	0.29796	0.304617	0.298198	0.328246	0.385537	0.393952	0.350212	0.341036	0.39167	0.343983	0.419721	0.569011	0.541387
0	0	0	0	0	0	0	0	0	0	0	0	0	0.0046118	0.389673	0.787667	0.7725	0.781249	0.52023	0.746161	0.625826	0.714544	0.713545	0.614843	0.402035	0.339229	0.388485	0.527885	0.330005	0.332192	0.30609	0.301621	0.313365	0.318642	0.320734	0.310797	0.299244	0.289307	0.288451	0.295155	0.330481	0.577236	0.506062	0.387724	0.421148	0.332763	0.329149	0.407835	0.354918	0.457995
0	0	0	0	0	0	0	0	0	0	0	0	0	0.23078	0.709742	0.811344	0.839585	0.879285	0.671659	0.510816	0.518091	0.819141	0.721675	0.739742	0.398754	0.339371	0.356107	0.40503	0.330528	0.319878	0.318072	0.307374	0.306186	0.331574	0.322398	0.300908	0.291304	0.291162	0.28983	0.299339	0.329197	0.447677	0.448676	0.468122	0.441449	0.332097	0.311986	0.411449	0.401227	0.417059
0	0	0	0	0	0	0	0	0	0	0	0	0.0831075	0.616412	0.84182	0.727381	0.622736	0.674131	0.666476	0.681928	0.699425	0.792849	0.552227	0.580136	0.600342	0.416536	0.32663	0.311606	0.320259	0.312319	0.307992	0.309561	0.30067	0.320972	0.315314	0.293111	0.298816	0.295678	0.287215	0.29468	0.2972	0.321114	0.316645	0.383588	0.347502	0.29796	0.33029	0.349118	0.334522	0.380307
0	0	0	0	0	0	0	0	0	0	0	0	0.427328	0.587981	0.702705	0.703323	0.458422	0.379832	0.499643	0.540817	0.749109	0.724718	0.775828	0.695859	0.507678	0.341891	0.314363	0.312699	0.310369	0.315694	0.300005	0.308087	0.310845	0.31151	0.292635	0.306899	0.304569	0.297723	0.288166	0.294204	0.323064	0.295678	0.299482	0.321685	0.345219	0.486188	0.446822	0.311178	0.392811	0.441925
0	0	0	0	0	0	0	0	0	0	0	0.181762	0.601674	0.651262	0.500357	0.737127	0.424904	0.333048	0.386821	0.480911	0.747349	0.637379	0.785432	0.738459	0.640898	0.348833	0.304521	0.296772	0.303903	0.301669	0.302715	0.312747	0.332478	0.301764	0.290734	0.296582	0.296534	0.296344	0.287168	0.294109	0.287976	0.283174	0.295868	0.326059	0.322208	0.444825	0.306566	0.285551	0.342462	0.496743
0	0	0	0	0	0	0	0	0	0	0.00736937	0.350021	0.629962	0.71307	0.741121	0.763895	0.576237	0.4482	0.312984	0.325726	0.657253	0.635573	0.681976	0.738791	0.585413	0.380117	0.312414	0.319641	0.287976	0.290401	0.289545	0.317311	0.310037	0.283887	0.291066	0.296011	0.301621	0.314839	0.29525	0.286122	0.283127	0.280464	0.291352	0.323349	0.309181	0.518709	0.372938	0.410688	0.429278	0.451624
0	0	0	0	0	0	0	0	0	0	0.0955166	0.557552	0.539771	0.701517	0.754624	0.588266	0.43213	0.403604	0.32972	0.293872	0.353777	0.550183	0.558836	0.50145	0.358912	0.360386	0.347739	0.330386	0.312794	0.285076	0.303571	0.297009	0.291257	0.291637	0.28113	0.294109	0.302667	0.295916	0.288974	0.282841	0.274664	0.26758	0.285932	0.28926	0.316788	0.293634	0.283554	0.289688	0.40774	0.516474
0	0	0	0	0	0	0	0	0	0.00803499	0.43988	0.602149	0.539486	0.60581	0.649456	0.568916	0.470261	0.427091	0.373794	0.304141	0.321542	0.387867	0.338563	0.313935	0.300242	0.301146	0.337898	0.315362	0.302905	0.34327	0.312794	0.290163	0.282746	0.284268	0.289593	0.281082	0.290353	0.300528	0.284458	0.282033	0.277897	0.280654	0.278752	0.284933	0.308658	0.286597	0.400086	0.309609	0.330148	0.529977
0	0	0	0	0	0	0	0	0	0.0996054	0.492179	0.68925	0.53126	0.482385	0.568345	0.517758	0.594352	0.593306	0.37579	0.313127	0.349926	0.367185	0.409499	0.328294	0.308991	0.300242	0.287406	0.299149	0.314078	0.577093	0.333856	0.291352	0.274616	0.278467	0.292588	0.289355	0.285409	0.304569	0.313032	0.285314	0.279418	0.284933	0.267199	0.275329	0.296867	0.277183	0.35915	0.274806	0.352731	0.447915
0	0	0	0	0	0	0	0	0	0.252603	0.440593	0.446299	0.408453	0.542243	0.578139	0.507869	0.377977	0.322636	0.318785	0.314458	0.352922	0.338088	0.358247	0.364142	0.368564	0.312319	0.275377	0.280416	0.288642	0.324443	0.287073	0.285932	0.272667	0.269339	0.283364	0.300195	0.299577	0.335901	0.314696	0.304854	0.274141	0.264156	0.269909	0.265535	0.28907	0.270717	0.278705	0.260781	0.285646	0.452907
0	0	0	0	0	0	0	0	0.0475919	0.52042	0.434983	0.679884	0.848524	0.429801	0.508487	0.49332	0.37774	0.438596	0.28945	0.311273	0.328912	0.328912	0.354633	0.334522	0.343983	0.296201	0.293539	0.271336	0.296582	0.597822	0.443303	0.275519	0.277516	0.278134	0.280369	0.304141	0.507393	0.845196	0.573717	0.30842	0.264251	0.262587	0.263824	0.252318	0.259735	0.266391	0.252365	0.248324	0.241906	0.41549
0	0	0	0	0	0	0	0	0.168164	0.513859	0.429611	0.748776	0.878524	0.52855	0.370275	0.543146	0.384491	0.277944	0.286074	0.309181	0.354586	0.358247	0.321067	0.331051	0.337375	0.303523	0.293253	0.276137	0.303143	0.329387	0.293253	0.268007	0.255646	0.260686	0.286264	0.309799	0.486188	0.826606	0.563591	0.287025	0.268435	0.261351	0.252556	0.256359	0.252746	0.270194	0.247611	0.233253	0.224267	0.288071
0	0	0	0	0	0	0	0.00261494	0.217468	0.482195	0.389816	0.478439	0.459991	0.44221	0.38606	0.440831	0.406409	0.300575	0.279751	0.315789	0.308943	0.309799	0.349261	0.339609	0.299101	0.274331	0.269767	0.275044	0.288832	0.266058	0.261541	0.261636	0.264061	0.270147	0.264109	0.269957	0.292303	0.325061	0.310465	0.274473	0.287643	0.258213	0.255408	0.254362	0.253554	0.268435	0.245281	0.229924	0.217801	0.263871
0	0	0	0	0	0	0	0.0343746	0.354348	0.363619	0.388722	0.371702	0.426853	0.322493	0.284886	0.277231	0.280749	0.278467	0.277326	0.3059	0.322446	0.291257	0.315457	0.408691	0.330718	0.271145	0.25769	0.259164	0.299957	0.263015	0.256597	0.248039	0.252223	0.256216	0.261969	0.254315	0.266819	0.270004	0.287976	0.292017	0.287643	0.256121	0.254315	0.249703	0.236248	0.24666	0.248942	0.235535	0.231161	0.252556
0	0	0	0	0	0	0	0.0936148	0.297485	0.342081	0.266581	0.283887	0.351828	0.321637	0.284838	0.270575	0.270955	0.268055	0.276233	0.268388	0.269671	0.269719	0.266866	0.297152	0.297485	0.253174	0.269529	0.277279	0.302572	0.253792	0.25246	0.246803	0.244996	0.238863	0.250939	0.266343	0.362526	0.792089	0.531118	0.30785	0.272904	0.26292	0.239291	0.235059	0.231921	0.234156	0.236866	0.245376	0.225788	0.239528
0	0	0	0	0	0	0	0.163505	0.341178	0.291352	0.256834	0.252746	0.252556	0.304949	0.27086	0.270194	0.272762	0.253506	0.278515	0.285789	0.274759	0.255646	0.243712	0.243094	0.249655	0.245899	0.254077	0.272619	0.290543	0.261922	0.251605	0.246898	0.239576	0.226834	0.227642	0.245471	0.400466	0.841487	0.572006	0.71307	0.74269	0.255741	0.235392	0.218324	0.220843	0.2149	0.222888	0.225122	0.219512	0.227975
0	0	0	0	0	0	0.00746446	0.21937	0.292065	0.272952	0.274664	0.229592	0.245757	0.405838	0.397851	0.244568	0.247183	0.256597	0.264632	0.275852	0.297247	0.27357	0.247421	0.240812	0.243332	0.248372	0.243998	0.258403	0.263301	0.241335	0.249322	0.243094	0.237341	0.232207	0.23292	0.223981	0.24086	0.288642	0.289783	0.68616	0.632863	0.238863	0.232254	0.215661	0.217943	0.22032	0.220035	0.233157	0.229592	0.222888
0	0	0	0	0	0	0.0335663	0.264537	0.299577	0.315552	0.253269	0.230495	0.232872	0.52855	0.317881	0.263158	0.247516	0.251034	0.247991	0.239528	0.265963	0.30571	0.271431	0.243427	0.238007	0.24357	0.240717	0.244521	0.260781	0.244853	0.244996	0.234489	0.234726	0.240289	0.233823	0.231065	0.23582	0.231874	0.229687	0.249132	0.245234	0.238102	0.227357	0.207816	0.207911	0.206675	0.20677	0.252841	0.225075	0.223696
0	0	0	0	0	0	0.0665621	0.285123	0.287025	0.356773	0.25227	0.231541	0.228451	0.422194	0.639519	0.387296	0.243998	0.232444	0.2333	0.237959	0.256739	0.275044	0.254933	0.250226	0.242904	0.24395	0.244901	0.242809	0.276565	0.246042	0.242571	0.252936	0.248277	0.248895	0.229211	0.220986	0.225978	0.222317	0.216612	0.21723	0.21704	0.218086	0.211144	0.20116	0.197214	0.2091	0.226501	0.31403	0.287786	0.514905
0	0	0	0	0	0	0.098084	0.296154	0.305044	0.477393	0.334665	0.315932	0.242476	0.451766	0.625874	0.406266	0.241097	0.235582	0.225075	0.236438	0.24666	0.276375	0.268103	0.258926	0.257025	0.267057	0.263301	0.258974	0.275187	0.244711	0.229592	0.242809	0.308563	0.282746	0.243094	0.220796	0.217087	0.215423	0.215614	0.215709	0.211858	0.201208	0.202824	0.21143	0.211667	0.335663	0.371844	0.42847	0.61142	0.844245
0	0	0	0	0	0	0.143061	0.321828	0.405696	0.453145	0.464984	0.380402	0.325346	0.328674	0.338563	0.282318	0.241097	0.246803	0.243712	0.273285	0.282889	0.287215	0.272714	0.258213	0.341559	0.518186	0.261779	0.256074	0.269386	0.251605	0.248277	0.330195	0.844245	0.673323	0.258641	0.237484	0.222935	0.219845	0.213807	0.206438	0.195978	0.200827	0.204916	0.221604	0.260781	0.422527	0.445918	0.430561	0.540294	0.576855
0	0	0	0	0	0	0.211335	0.411781	0.401036	0.550516	0.588314	0.392764	0.289165	0.263063	0.244235	0.251034	0.260733	0.272001	0.287833	0.286692	0.276946	0.255884	0.252746	0.250511	0.344506	0.547853	0.273475	0.245614	0.268958	0.250321	0.245091	0.282223	0.663053	0.528598	0.454191	0.484857	0.249845	0.223886	0.204488	0.201017	0.202349	0.201445	0.211002	0.243522	0.330766	0.404222	0.479722	0.641563	0.663196	0.595778
0	0	0	0	0	0	0.208387	0.407693	0.364903	0.45015	0.457281	0.359768	0.27571	0.256787	0.261541	0.271336	0.273427	0.270622	0.257167	0.247373	0.258023	0.233966	0.232492	0.242001	0.244853	0.250844	0.241525	0.239148	0.267057	0.243807	0.23815	0.229924	0.240242	0.262635	0.673133	0.771264	0.2517	0.223316	0.214045	0.212476	0.200685	0.204393	0.24376	0.638425	0.823563	0.611515	0.454524	0.593448	0.645034	0.670423
0	0	0	0	0	0	0.219084	0.319165	0.31636	0.332525	0.355394	0.350639	0.330766	0.363049	0.358722	0.272904	0.271716	0.259259	0.244235	0.23601	0.245471	0.237246	0.253126	0.242048	0.245852	0.246565	0.231493	0.242952	0.261446	0.230305	0.22208	0.233015	0.235297	0.241288	0.39961	0.389816	0.386345	0.284553	0.228783	0.215186	0.208244	0.200685	0.363952	0.698093	0.782532	0.517568	0.603861	0.756098	0.8151	0.829601
0	0	0	0	0	0	0.265915	0.345552	0.302477	0.401607	0.339799	0.365616	0.377074	0.362573	0.310417	0.2546	0.25498	0.25712	0.249227	0.235487	0.239956	0.251414	0.264347	0.249893	0.246375	0.234108	0.23097	0.237389	0.250131	0.246565	0.229164	0.226739	0.230923	0.257025	0.419103	0.66505	0.732706	0.309419	0.243189	0.216469	0.19807	0.201398	0.416679	0.449389	0.556649	0.517853	0.783008	0.815243	0.82594	0.816526
0	0	0	0	0	0.0272429	0.324918	0.37251	0.352018	0.346075	0.354443	0.341416	0.29544	0.281415	0.27086	0.265155	0.251557	0.239053	0.237531	0.239338	0.24357	0.250464	0.246042	0.235297	0.237151	0.236676	0.234536	0.23021	0.227119	0.241383	0.215994	0.363191	0.382209	0.312937	0.669424	0.724956	0.588456	0.75372	0.561071	0.19864	0.185661	0.183711	0.207151	0.291352	0.738934	0.734703	0.785908	0.770741	0.814292	0.790187
0	0	0	0	0	0.0118385	0.541387	0.631436	0.371131	0.539913	0.324443	0.313412	0.361907	0.269767	0.262159	0.255408	0.246565	0.234869	0.245519	0.257025	0.249988	0.247896	0.249085	0.245804	0.232349	0.225027	0.216517	0.212666	0.212381	0.243189	0.220273	0.423668	0.485713	0.561784	0.590358	0.756573	0.684068	0.547521	0.328484	0.201873	0.178244	0.167736	0.188751	0.293111	0.459088	0.725004	0.788903	0.758475	0.783959	0.784386
0	0	0	0	0	0	0.597918	0.760377	0.440118	0.419246	0.298864	0.278752	0.292968	0.265678	0.253982	0.247944	0.240432	0.241858	0.25731	0.239291	0.241383	0.241002	0.232397	0.217753	0.212048	0.221224	0.220796	0.226311	0.231303	0.254838	0.239576	0.234061	0.238102	0.244188	0.270004	0.480721	0.363429	0.248372	0.212	0.182047	0.163315	0.154472	0.167689	0.305282	0.502876	0.824276	0.792421	0.807445	0.788095	0.752246
0	0	0	0	0	0	0.408168	0.599154	0.35102	0.284743	0.28422	0.271431	0.260923	0.257595	0.250749	0.255313	0.236818	0.248704	0.222888	0.237627	0.252651	0.266201	0.270337	0.260638	0.255836	0.24666	0.23601	0.223981	0.223506	0.222888	0.224504	0.214805	0.207911	0.202586	0.221747	0.217848	0.206533	0.195265	0.172681	0.163695	0.149765	0.141207	0.163505	0.203014	0.301907	0.557838	0.473684	0.435696	0.671088	0.703418
0	0	0	0	0	0	0.208957	0.358912	0.306423	0.281367	0.278229	0.266724	0.272381	0.270622	0.248372	0.242524	0.237769	0.259925	0.274141	0.265773	0.261351	0.248086	0.245804	0.235297	0.224172	0.220416	0.209052	0.200067	0.196596	0.19555	0.212618	0.189797	0.191509	0.188561	0.186469	0.185661	0.173347	0.166025	0.155755	0.140636	0.140731	0.13902	0.141016	0.202396	0.202824	0.699662	0.419293	0.323729	0.467884	0.543194
0	0	0	0	0	0	0.171968	0.357201	0.298103	0.264822	0.257785	0.257976	0.246185	0.227309	0.231398	0.230923	0.238102	0.246517	0.273903	0.323444	0.239005	0.285599	0.202063	0.196501	0.18723	0.187753	0.181191	0.183806	0.180098	0.190748	0.17967	0.166976	0.165169	0.165169	0.160034	0.15257	0.148148	0.142348	0.13726	0.120335	0.1152	0.114534	0.127799	0.236676	0.37018	0.541387	0.250749	0.231636	0.208102	0.194171
0	0	0	0	0	0	0.165407	0.33766	0.294395	0.279323	0.266629	0.248752	0.236486	0.226977	0.231969	0.237436	0.248372	0.276851	0.285266	0.331051	0.34037	0.249893	0.222745	0.173632	0.170969	0.170542	0.162602	0.176057	0.211715	0.177055	0.149479	0.180716	0.223316	0.148291	0.148909	0.154614	0.16303	0.157609	0.127609	0.161461	0.129606	0.113631	0.124043	0.122284	0.128798	0.151476	0.172729	0.177626	0.170446	0.163457
0	0	0	0	0	0	0.0909523	0.325061	0.286169	0.280274	0.243142	0.235154	0.223411	0.218847	0.242904	0.261684	0.34888	0.365283	0.496791	0.487234	0.424523	0.418675	0.255266	0.307184	0.176817	0.245614	0.225455	0.197214	0.19845	0.192127	0.28674	0.271193	0.171065	0.163457	0.356678	0.190748	0.216184	0.110778	0.110541	0.150811	0.155518	0.162697	0.121048	0.11848	0.122141	0.13978	0.159511	0.15043	0.156373	0.150145
0	0	0	0	0	0	0.0723625	0.271621	0.264204	0.233871	0.216945	0.206865	0.205819	0.304759	0.340132	0.454334	0.461798	0.453906	0.460467	0.481291	0.469738	0.388675	0.379879	0.277706	0.234679	0.169163	0.18276	0.275615	0.145818	0.154567	0.261969	0.130509	0.149194	0.216992	0.17173	0.197499	0.203965	0.122855	0.112965	0.250701	0.0990348	0.122997	0.138306	0.118528	0.119574	0.135977	0.140541	0.136595	0.145723	0.149099
0	0	0	0	0	0	0.0309514	0.221509	0.258831	0.236248	0.206723	0.236818	0.3301	0.451101	0.43408	0.461133	0.467218	0.425094	0.518899	0.429896	0.383968	0.373936	0.379879	0.292398	0.134075	0.135929	0.176532	0.249037	0.12547	0.127466	0.325203	0.145153	0.128893	0.132363	0.123615	0.148243	0.309846	0.101555	0.106975	0.211572	0.0968954	0.109447	0.160605	0.107593	0.127989	0.138497	0.145343	0.13921	0.142585	0.146769
0	0	0	0	0	0	0	0.190272	0.270622	0.234441	0.20929	0.219655	0.348405	0.455189	0.459468	0.53397	0.499786	0.448391	0.434698	0.457186	0.396615	0.272381	0.309228	0.223173	0.243047	0.188703	0.25422	0.549945	0.249845	0.1181	0.127894	0.132363	0.12043	0.135644	0.196358	0.311415	0.110636	0.106214	0.105453	0.113013	0.188371	0.451861	0.119336	0.108924	0.126801	0.135026	0.135026	0.143631	0.14425	0.146341
0	0	0	0	0	0	0	0.123805	0.260686	0.236581	0.219084	0.39167	0.341416	0.435696	0.465554	0.486141	0.520658	0.49061	0.494841	0.374697	0.366091	0.485951	0.273332	0.205439	0.198593	0.279466	0.135169	0.128512	0.125897	0.125422	0.192745	0.275519	0.142728	0.116198	0.142158	0.214995	0.0979413	0.100604	0.108781	0.210716	0.124424	0.191556	0.104645	0.123663	0.1365	0.123473	0.135311	0.136215	0.148576	0.151857
0	0	0	0	0	0	0	0.0735035	0.228593	0.232634	0.311225	0.365759	0.320401	0.371559	0.472733	0.505729	0.510056	0.486283	0.486474	0.409357	0.441307	0.424666	0.389245	0.142443	0.152047	0.221414	0.174202	0.31636	0.173965	0.136975	0.272572	0.206295	0.33205	0.126943	0.114392	0.115628	0.111872	0.10436	0.104883	0.160177	0.101888	0.158798	0.193791	0.123615	0.122427	0.128655	0.13669	0.13436	0.142728	0.144154
0	0	0	0	0	0	0	0.0219179	0.210812	0.291732	0.328674	0.374079	0.353872	0.382161	0.454809	0.545904	0.534969	0.464318	0.495507	0.428232	0.407407	0.376789	0.415537	0.327866	0.516284	0.35625	0.386345	0.553416	0.414016	0.402558	0.311368	0.123425	0.198973	0.137879	0.280036	0.185328	0.150478	0.166453	0.125137	0.0981315	0.102125	0.1123	0.126515	0.127371	0.123663	0.133172	0.129844	0.13436	0.136738	0.13379
0	0	0	0	0	0	0	0	0.167023	0.260591	0.302287	0.343413	0.371464	0.465792	0.454239	0.504303	0.515523	0.49313	0.469643	0.475586	0.465602	0.440213	0.492036	0.542005	0.511102	0.619027	0.549042	0.518091	0.452812	0.209861	0.26002	0.369752	0.122332	0.14173	0.289022	0.259354	0.211192	0.344126	0.162744	0.107022	0.112537	0.114154	0.124186	0.125279	0.124947	0.127419	0.132459	0.140969	0.134408	0.137641
0	0	0	0	0	0	0	0	0.0889555	0.300765	0.330148	0.364237	0.441544	0.426045	0.48229	0.530928	0.481529	0.465744	0.452479	0.521847	0.397661	0.451291	0.554747	0.590976	0.578662	0.558789	0.537631	0.5634	0.384919	0.453383	0.171397	0.301051	0.277516	0.362906	0.279085	0.423715	0.258403	0.281605	0.154044	0.120905	0.207103	0.208672	0.127324	0.124566	0.13184	0.135882	0.129558	0.1365	0.13146	0.133124
0	0	0	0	0	0	0	0	0.0144535	0.284838	0.377217	0.371226	0.360624	0.466933	0.500166	0.472971	0.481814	0.516997	0.466457	0.444492	0.471259	0.51985	0.536253	0.530119	0.511672	0.535587	0.649598	0.430466	0.262968	0.232967	0.314886	0.275567	0.339562	0.327818	0.318927	0.234774	0.248086	0.170874	0.141872	0.129558	0.185375	0.197594	0.177435	0.127276	0.129416	0.134598	0.132554	0.131317	0.13184	0.12856
0	0	0	0	0	0	0	0	0	0.156516	0.413683	0.395759	0.36514	0.444302	0.518328	0.499834	0.503114	0.470071	0.52565	0.49603	0.512243	0.445681	0.539486	0.527647	0.516617	0.567347	0.567489	0.447677	0.408216	0.290591	0.242809	0.320449	0.374507	0.485047	0.387058	0.279513	0.461418	0.345457	0.197689	0.121666	0.157372	0.171065	0.1791	0.15005	0.124233	0.130509	0.134218	0.124376	0.127514	0.120572
0	0	0	0	0	0	0	0	0	0.0394143	0.346979	0.419626	0.446679	0.457995	0.51985	0.512575	0.48576	0.474397	0.486474	0.499358	0.480911	0.47996	0.510864	0.515808	0.494318	0.498883	0.544906	0.567204	0.377027	0.337517	0.239243	0.424856	0.327771	0.387249	0.393097	0.418913	0.27086	0.207246	0.181477	0.154472	0.21723	0.194884	0.187705	0.128798	0.12352	0.12604	0.131222	0.122855	0.121333	0.121999
0	0	0	0	0	0	0	0	0	0	0.192697	0.412352	0.454381	0.481719	0.485	0.495555	0.489754	0.501735	0.502829	0.474683	0.467836	0.435744	0.429753	0.481957	0.480055	0.511197	0.497314	0.500927	0.418771	0.311843	0.199829	0.339609	0.32758	0.392954	0.352113	0.374554	0.117244	0.121048	0.136642	0.302762	0.148766	0.195074	0.190368	0.13726	0.269481	0.362288	0.115105	0.124043	0.121428	0.124519
0	0	0	0	0	0	0	0	0	0	0.0504921	0.328389	0.464318	0.539153	0.51752	0.484762	0.483193	0.453668	0.499406	0.483098	0.47454	0.466077	0.426948	0.412352	0.499216	0.459373	0.421005	0.373128	0.341891	0.274141	0.222603	0.303951	0.290496	0.321685	0.338611	0.22265	0.322398	0.149955	0.259212	0.210907	0.223839	0.199876	0.189322	0.131888	0.323967	0.205534	0.119003	0.118005	0.115723	0.119431
0	0	0	0	0	0	0	0	0	0	0	0.198878	0.41259	0.429278	0.460087	0.502116	0.508962	0.475538	0.488756	0.480578	0.464746	0.476917	0.462083	0.436124	0.386963	0.305948	0.355394	0.338896	0.343318	0.294918	0.26582	0.259117	0.26292	0.163885	0.138497	0.132506	0.202729	0.218799	0.202491	0.309276	0.265488	0.185708	0.196881	0.126515	0.11848	0.114582	0.113679	0.116816	0.119431	0.111539
0	0	0	0	0	0	0	0	0	0	0	0.0272904	0.329815	0.426568	0.431893	0.481577	0.485	0.457091	0.487948	0.441497	0.441069	0.425189	0.327723	0.417154	0.314268	0.358104	0.371749	0.417725	0.33728	0.3001	0.296629	0.273142	0.215566	0.220225	0.237246	0.208957	0.20425	0.25712	0.190415	0.273618	0.258641	0.204821	0.164408	0.115723	0.114201	0.107212	0.10688	0.106594	0.112633	0.10978
0	0	0	0	0	0	0	0	0	0	0	0	0.141397	0.383065	0.463843	0.416393	0.428707	0.437741	0.442971	0.383302	0.373508	0.312033	0.283317	0.350354	0.317216	0.386916	0.400371	0.34541	0.379974	0.331669	0.24143	0.269767	0.209433	0.27571	0.213664	0.133267	0.18723	0.230875	0.252983	0.24414	0.211572	0.173109	0.103599	0.103409	0.0981791	0.0994627	0.104693	0.103409	0.107545	0.107593
0	0	0	0	0	0	0	0	0	0	0	0	0	0.261066	0.372177	0.377454	0.446299	0.4182	0.353349	0.285504	0.290496	0.347929	0.347264	0.34037	0.35411	0.382019	0.387344	0.387486	0.354776	0.253126	0.282366	0.256977	0.280797	0.247421	0.214663	0.262397	0.239576	0.271763	0.217658	0.241097	0.121666	0.0990348	0.0939476	0.0927115	0.0977987	0.0989398	0.103837	0.105644	0.106499	0.106499
0	0	0	0	0	0	0	0	0	0	0	0	0	0.0351828	0.266391	0.320687	0.294585	0.326297	0.30338	0.298816	0.298341	0.308563	0.322541	0.355204	0.343032	0.372272	0.316217	0.300813	0.262635	0.347929	0.336186	0.234821	0.263776	0.223458	0.195835	0.200019	0.199163	0.19536	0.199544	0.112347	0.100509	0.0989873	0.0979413	0.0924737	0.0976561	0.0977987	0.10241	0.0980364	0.104027	0.107498
0	0	0	0	0	0	0	0	0	0	0	0	0	0	0.090572	0.27647	0.298721	0.311796	0.339134	0.328579	0.338183	0.312937	0.327153	0.27319	0.359625	0.281225	0.29216	0.226786	0.242191	0.329387	0.247991	0.229877	0.217563	0.228213	0.213094	0.235535	0.218086	0.288974	0.151857	0.0995578	0.0932344	0.0996529	0.0977987	0.0956592	0.0984168	0.0964199	0.0927115	0.0970855	0.10417	0.133362
0	0	0	0	0	0	0	0	0	0	0	0	0	0	0	0.138402	0.26021	0.298816	0.307136	0.337137	0.291637	0.308277	0.30281	0.280084	0.295821	0.346408	0.279371	0.245757	0.331384	0.235915	0.245186	0.213046	0.200922	0.227975	0.162269	0.222888	0.243189	0.235725	0.130509	0.0998431	0.0931869	0.0849142	0.0876242	0.0921409	0.0885751	0.103124	0.27571	0.0995578	0.111396	0.163457
0	0	0	0	0	0	0	0	0	0	0	0	0	0	0	0	0.177863	0.268673	0.291447	0.288071	0.274188	0.26777	0.28151	0.289117	0.251842	0.261636	0.251937	0.259497	0.214045	0.262492	0.13921	0.14791	0.279894	0.248039	0.23853	0.143156	0.192745	0.21143	0.140636	0.0977512	0.0852945	0.0798745	0.0862454	0.0921885	0.0888604	0.0962297	0.159701	0.118338	0.125945	0.176247
0	0	0	0	0	0	0	0	0	0	0	0	0	0	0	0	0.00946132	0.18276	0.279751	0.306423	0.303856	0.288594	0.290543	0.28113	0.282271	0.231256	0.221937	0.247991	0.262682	0.264584	0.242666	0.146484	0.131603	0.152094	0.123853	0.103884	0.223696	0.16341	0.136215	0.0875767	0.0860552	0.078258	0.0791138	0.0854372	0.0849617	0.0861503	0.115057	0.161318	0.204441	0.419293
0	0	0	0	0	0	0	0	0	0	0	0	0	0	0	0	0	0.00979413	0.18528	0.25227	0.272572	0.297675	0.260163	0.270908	0.25208	0.257453	0.278467	0.223411	0.200447	0.197404	0.243142	0.176389	0.211192	0.2333	0.178054	0.119384	0.161508	0.103742	0.0817763	0.0781629	0.0743118	0.073456	0.0795892	0.0830124	0.102648	0.134265	0.279703	0.281035	0.186374	0.343936
0	0	0	0	0	0	0	0	0	0	0	0	0	0	0	0	0	0	0.0100319	0.19864	0.255075	0.251224	0.274854	0.281938	0.264869	0.270908	0.261874	0.283602	0.282366	0.263253	0.259164	0.234108	0.199306	0.185328	0.175771	0.106642	0.103124	0.10241	0.0802548	0.0847715	0.0850093	0.0877193	0.0845338	0.0833452	0.114106	0.270337	0.396567	0.306994	0.376741	0.286835
0	0	0	0	0	0	0	0	0	0	0	0	0	0	0	0	0	0	0	0.010745	0.168592	0.239433	0.249465	0.251652	0.270099	0.277326	0.276423	0.236438	0.2546	0.232016	0.221366	0.219417	0.18994	0.168973	0.135501	0.105976	0.0893358	0.123758	0.140589	0.189369	0.222745	0.0973233	0.0835829	0.125327	0.172015	0.310037	0.34037	0.308943	0.316217	0.303523
0	0	0	0	0	0	0	0	0	0	0	0	0	0	0	0	0	0	0	0	0	0.12818	0.250511	0.269291	0.248514	0.269053	0.275139	0.23544	0.217087	0.266961	0.213094	0.208054	0.169115	0.172396	0.111919	0.0872439	0.114059	0.138402	0.1452	0.229164	0.192032	0.223744	0.208244	0.264204	0.224362	0.213331	0.29216	0.333761	0.283697	0.29468
0	0	0	0	0	0	0	0	0	0	0	0	0	0	0	0	0	0	0	0	0	0	0.0853896	0.197452	0.182333	0.221842	0.227595	0.226691	0.238482	0.215138	0.202396	0.189654	0.149004	0.135406	0.0958018	0.0941853	0.151809	0.196786	0.218371	0.182523	0.178244	0.193173	0.250701	0.254267	0.273047	0.236771	0.245091	0.287025	0.28384	0.273713
0	0	0	0	0	0	0	0	0	0	0	0	0	0	0	0	0	0	0	0	0	0	0	0.0254838	0.154186	0.204726	0.196738	0.165264	0.181905	0.187372	0.188656	0.167832	0.154472	0.11577	0.0854372	0.106024	0.133742	0.1607	0.184615	0.251319	0.180431	0.199591	0.198973	0.225075	0.212618	0.232254	0.205629	0.212428	0.265488	0.252033
0	0	0	0	0	0	0	0	0	0	0	0	0	0	0	0	0	0	0	0	0	0	0	0	0	0.0813008	0.180526	0.146484	0.140731	0.143204	0.153663	0.171302	0.12314	0.0947559	0.099748	0.116151	0.132649	0.159131	0.180668	0.223316	0.262064	0.165121	0.169876	0.203918	0.205629	0.21666	0.22555	0.207198	0.355869	0.425046
0	0	0	0	0	0	0	0	0	0	0	0	0	0	0	0	0	0	0	0	0	0	0	0	0	0	0.018257	0.0953739	0.13379	0.127181	0.123568	0.121	0.100794	0.100937	0.106262	0.122236	0.17425	0.184947	0.183569	0.214282	0.198783	0.208672	0.201255	0.212476	0.259069	0.359483	0.386821	0.36514	0.366091	0.432844
0	0	0	0	0	0	0	0	0	0	0	0	0	0	0	0	0	0	0	0	0	0	0	0	0	0	0	0	0.0264347	0.102838	0.106785	0.0946608	0.080445	0.0933771	0.11558	0.15005	0.156944	0.163267	0.202824	0.209861	0.217801	0.206675	0.228451	0.337565	0.324775	0.263633	0.277754	0.286169	0.359197	0.340655
0	0	0	0	0	0	0	0	0	0	0	0	0	0	0	0	0	0	0	0	0	0	0	0	0	0	0	0	0	0	0.0218704	0.0752151	0.0974183	0.0855798	0.101792	0.124756	0.163172	0.17406	0.173156	0.186184	0.214045	0.22479	0.210954	0.26235	0.337042	0.273665	0.250844	0.299815	0.384729	0.304141
0	0	0	0	0	0	0	0	0	0	0	0	0	0	0	0	0	0	0	0	0	0	0	0	0	0	0	0	0	0	0	0	0.00817763	0.0560072	0.0942329	0.116959	0.130937	0.161365	0.160557	0.163125	0.185993	0.214187	0.274521	0.322731	0.315266	0.276423	0.232302	0.234584	0.264917	0.252175
0	0	0	0	0	0	0	0	0	0	0	0	0	0	0	0	0	0	0	0	0	0	0	0	0	0	0	0	0	0	0	0	0	0	0	0.0141207	0.0690819	0.111919	0.144012	0.180906	0.196311	0.220463	0.260638	0.323254	0.30533	0.262635	0.263966	0.277944	0.240765	0.33804
0	0	0	0	0	0	0	0	0	0	0	0	0	0	0	0	0	0	0	0	0	0	0	0	0	0	0	0	0	0	0	0	0	0	0	0	0	0	0	0.0226311	0.059478	0.106785	0.169543	0.209766	0.271859	0.279466	0.271193	0.283412	0.317263	0.306471
0	0	0	0	0	0	0	0	0	0	0	0	0	0	0	0	0	0	0	0	0	0	0	0	0	0	0	0	0	0	0	0	0	0	0	0	0	0	0	0	0	0	0	0	0	0	0	0	0	0
0	0	0	0	0	0	0	0	0	0	0	0	0	0	0	0	0	0	0	0	0	0	0	0	0	0	0	0	0	0	0	0	0	0	0	0	0	0	0	0	0	0	0	0	0	0	0	0	0	0
0	0	0	0	0	0	0	0	0	0	0	0	0	0	0	0	0	0	0	0	0	0	0	0	0	0	0	0	0	0	0	0	0	0	0	0	0	0	0	0	0	0	0	0	0	0	0	0	0	0
0	0	0	0	0	0	0	0	0	0	0	0	0	0	0	0	0	0	0	0	0	0	0	0	0	0	0	0	0	0	0	0	0	0	0	0	0	0	0	0	0	0	0	0	0	0	0	0	0	0
0	0	0	0	0	0	0	0	0	0	0	0	0	0	0	0	0	0	0	0	0	0	0	0	0	0	0	0	0	0	0	0	0	0	0	0	0	0	0	0	0	0	0	0	0	0	0	0	0	0
0	0	0	0	0	0	0	0	0	0	0	0	0	0	0	0	0	0	0	0	0	0	0	0	0	0	0	0	0	0	0	0	0	0	0	0	0	0	0	0	0	0	0	0	0	0	0	0	0	0
0	0	0	0	0	0	0	0	0	0	0	0	0	0	0	0	0	0	0	0	0	0	0	0	0	0	0	0	0	0	0	0	0	0	0	0	0	0	0	0	0	0	0	0	0	0	0	0	0	0
0	0	0	0	0	0	0	0	0	0	0	0	0	0	0	0	0	0	0	0	0	0	0	0	0	0	0	0	0	0	0	0	0	0	0	0	0	0	0	0	0	0	0	0	0	0	0	0	0	0
0	0	0	0	0	0	0	0	0	0	0	0	0	0	0	0	0	0	0	0	0	0	0	0	0	0	0	0	0	0	0	0	0	0	0	0	0	0	0	0	0	0	0	0	0	0	0	0	0	0
0	0	0	0	0	0	0	0	0	0	0	0	0	0	0	0	0	0	0	0	0	0	0	0	0	0	0	0	0	0	0	0	0	0	0	0	0	0	0	0	0	0	0	0	0	0	0	0	0	0
BLUE
0	0	0	0	0	0	0	0	0	0	0	0	0	0	0	0	0	0	0	0	0	0	0	0	0	0	0	0	0	0	0	0	0	0	0	0	0	0	0	0	0	0	0	0	0	0	0	0	0	0
0	0	0	0	0	0	0	0	0	0	0	0	0	0	0	0	0	0	0	0	0	0	0	0	0	0	0	0	0	0	0	0	0	0	0	0	0	0	0	0	0	0	0	0	0	0	0	0	0	0
0	0	0	0	0	0	0	0	0	0	0	0	0	0	0	0	0	0	0	0	0	0	0	0	0	0	0	0	0	0	0	0	0	0	0	0	0	0	0	0	0	0	0	0	0	0	0	0	0	0
0	0	0	0	0	0	0	0	0	0	0	0	0	0	0	0	0	0	0	0	0	0	0	0	0	0	0	0	0	0	0	0	0	0	0	0	0	0	0	0	0	0	0	0	0	0	0	0	0	0
0	0	0	0	0	0	0	0	0	0	0	0	0	0	0	0	0	0	0	0	0	0	0	0	0	0	0	0	0	0	0	0	0	0	0	0	0	0	0	0	0	0	0	0	0	0	0	0	0	0
0	0	0	0	0	0	0	0	0	0	0	0	0	0	0	0	0	0	0	0	0	0	0	0	0	0	0	0	0	0	0	0	0	0	0	0	0	0	0	0	0	0.0200679	0.0698518	0.159077	0.197592	0.28975	0.343316	0.319157	0.261964	0.246218
0	0	0	0	0	0	0	0	0	0	0	0	0	0	0	0	0	0	0	0	0	0	0	0	0	0	0	0	0	0	0	0	0	0	0	0	0.00432232	0.0591232	0.189951	0.32649	0.476536	0.549398	0.568771	0.540676	0.63021	0.614696	0.432464	0.419651	0.378358	0.312751
0	0	0	0	0	0	0	0	0	0	0	0	0	0	0	0	0	0	0	0	0	0	0	0	0	0	0	0	0	0	0	0	0	0.00416795	0.0524853	0.0199907	0.0768756	0.419805	0.566687	0.608058	0.61184	0.592004	0.497762	0.403134	0.530488	0.365236	0.107672	0.519605	0.365391	0.326798
0	0	0	0	0	0	0	0	0	0	0	0	0	0	0	0	0	0	0	0	0	0	0	0	0	0	0	0	0	0	0	0.0206854	0.0917722	0.233946	0.00131213	0.0274776	0.00833591	0.0676906	0.490584	0.629824	0.607749	0.568926	0.343779	0.580117	0.567382	0.575486	0.404523	0.0508645	0.365391	0.0663785
0	0	0	0	0	0	0	0	0	0	0	0	0	0	0	0	0	0	0	0	0	0	0	0	0	0	0	0	0	0.0294844	0.0941649	0.126814	0.233328	0.146187	0.0997221	0.0631368	0.00949367	0	0.412936	0.638546	0.633838	0.495292	0.525394	0.558737	0.621025	0.610837	0.309663	0.205773	0.421967	0.190645
0	0	0	0	0	0	0	0	0	0	0	0	0	0	0	0	0	0	0	0	0	0	0	0	0	0	0	0.0278635	0.202686	0.359833	0.145107	0	0.277092	0.283189	0.0711639	0.0668416	0.0453844	0.0135073	0.400432	0.586832	0.35937	0.642096	0.642868	0.432618	0.532572	0.275394	0.466734	0.421272	0.35937	0.27632
0	0	0	0	0	0	0	0	0	0	0	0	0	0	0	0	0	0	0	0	0	0	0	0	0	0.0165946	0.19736	0.480241	0.59046	0.266595	0.139858	0.0119636	0.0480086	0.373186	0.300247	0.0175208	0.0460019	0	0.366471	0.59046	0.514433	0.684548	0.669265	0.678605	0.681538	0.572708	0.70423	0.606977	0.553257	0.0889163
0	0	0	0	0	0	0	0	0	0	0	0	0	0	0	0	0	0	0	0	0	0	0	0	0.0932387	0.37527	0.65352	0.715885	0.681692	0.589611	0.174128	0.515437	0.288747	0.446048	0.373649	0.248842	0.02385	0.139549	0.431692	0.613384	0.661547	0.576335	0.586138	0.693578	0.722985	0.709555	0.667413	0.317845	0.503242	0.390861
0	0	0	0	0	0	0	0	0	0	0	0	0	0	0	0	0	0	0	0	0	0	0.0068694	0.204075	0.551713	0.685705	0.705002	0.743208	0.743439	0.68092	0.635999	0.570778	0.536431	0.515746	0.430843	0.314449	0.116162	0.18941	0.4567	0.61678	0.666795	0.268061	0.358753	0.717119	0.462488	0.255403	0.696203	0.660852	0.393254	0.559046
0	0	0	0	0	0	0	0	0	0	0	0	0	0	0	0	0	0	0	0	0	0.028481	0.290445	0.613538	0.708089	0.747916	0.721982	0.77192	0.770763	0.740815	0.670269	0.606128	0.570932	0.549166	0.507024	0.381445	0.238114	0.336832	0.51096	0.5954	0.673202	0.681152	0.694196	0.735026	0.687712	0.497762	0.771843	0.612843	0.491741	0.36624
0	0	0	0	0	0	0	0	0	0	0	0	0	0	0	0	0	0	0	0	0.0354276	0.360142	0.633297	0.703381	0.72862	0.767135	0.758645	0.747221	0.759957	0.729083	0.689256	0.641865	0.612303	0.612303	0.584671	0.466193	0.340383	0.503473	0.567536	0.10636	0.226768	0.478002	0.72013	0.731707	0.811207	0.809741	0.726768	0.582433	0.217351	0.168802
0	0	0	0	0	0	0	0	0	0	0	0	0	0	0	0	0	0	0	0.0222291	0.362689	0.618246	0.669111	0.701914	0.746295	0.756175	0.764356	0.730704	0.732942	0.0399043	0.336678	0.670191	0.642868	0.638932	0.618555	0.54222	0.493748	0.581507	0.626737	0.381445	0.446048	0.635458	0.670346	0.708552	0.819543	0.804261	0.378743	0.0835906	0.00679222	0.00424514
0	0	0	0	0	0	0	0	0	0	0	0	0	0	0	0	0	0	0.0374344	0.171426	0.437481	0.723449	0.699213	0.706005	0.739657	0.754014	0.75988	0.769605	0.728774	0.384687	0.524159	0.732942	0.706005	0.68532	0.64858	0.587759	0.611609	0.652825	0.661315	0.631445	0.639626	0.653597	0.692806	0.760651	0.843007	0.518061	0.0433004	0.0192961	0.0144335	0.0407533
0	0	0	0	0	0	0	0	0	0	0	0	0	0	0	0	0	0.0430688	0.0758722	0.256406	0.439719	0.713878	0.722136	0.684779	0.729778	0.750463	0.768138	0.787666	0.761269	0.732865	0.722522	0.735798	0.742127	0.72916	0.699907	0.669805	0.665483	0.679454	0.674437	0.634918	0.623958	0.654446	0.702223	0.735798	0.599722	0.482016	0.152902	0.0302563	0.0347329	0.0440722
0	0	0	0	0	0	0	0	0	0	0	0	0	0	0	0	0.0186014	0.113384	0.23904	0.305264	0.552563	0.664325	0.717737	0.716811	0.709555	0.719975	0.747916	0.754708	0.753782	0.755789	0.722445	0.712411	0.707935	0.728697	0.718509	0.691108	0.671812	0.67737	0.652285	0.622569	0.625733	0.643408	0.692112	0.735335	0.667027	0.44327	0.00486261	0.0551096	0.0316456	0.056113
0	0	0	0	0	0	0	0	0	0	0	0	0	0	0	0.0164403	0.134918	0.0429917	0.184702	0.206622	0.129747	0.135227	0.38762	0.602501	0.700834	0.701297	0.711176	0.740815	0.770068	0.764048	0.735721	0.692729	0.692421	0.706314	0.72314	0.66201	0.642174	0.663939	0.634146	0.597484	0.618478	0.634146	0.680457	0.629515	0.865468	0.655449	0.646264	0.151436	0.0690028	0.0549552
0	0	0	0	0	0	0	0	0	0	0	0	0	0	0.0132757	0.0752547	0.0952454	0.0387465	0.0561902	0.0412164	0.0504014	0.118092	0.171812	0.256175	0.72561	0.723526	0.697746	0.728929	0.732942	0.429068	0.755326	0.707935	0.67791	0.692884	0.69381	0.672893	0.635613	0.678836	0.641016	0.628975	0.582973	0.520763	0.551405	0.701914	0.842544	0.775857	0.816996	0.580272	0.229932	0.204616
0	0	0	0	0	0	0	0	0	0	0	0	0	0.00301019	0.0805804	0.0336524	0.122337	0.132448	0.116703	0.0710868	0.0547237	0.0383606	0.100571	0.280025	0.612998	0.694119	0.626891	0.39719	0.731553	0.729392	0.787512	0.780719	0.715885	0.664403	0.653442	0.674051	0.674591	0.671812	0.666101	0.614927	0.554261	0.177987	0.325949	0.609216	0.672893	0.867783	0.841695	0.580426	0.571241	0.31962
0	0	0	0	0	0	0	0	0	0	0	0	0	0.056113	0.0429917	0.071627	0.0532572	0.0865236	0.161006	0.210327	0.0838222	0.022615	0.0945508	0.178913	0.598719	0.705928	0.6546	0.573248	0.699444	0.7226	0.745832	0.794149	0.765128	0.684779	0.666023	0.683621	0.705542	0.681229	0.6705	0.614464	0.55017	0.361223	0.395184	0.470824	0.635613	0.861994	0.884301	0.593625	0.495215	0.357518
0	0	0	0	0	0	0	0	0	0	0	0	0.0192189	0.115545	0.0202223	0.0371257	0.0227694	0.0558814	0.0068694	0.152516	0.107595	0.140321	0.269296	0.292297	0.285042	0.557734	0.694736	0.715499	0.668956	0.704924	0.738963	0.799861	0.825486	0.747916	0.730781	0.728311	0.705233	0.681229	0.692343	0.622877	0.591849	0.541757	0.590769	0.596558	0.794072	0.918339	0.860682	0.719589	0.613307	0.397499
0	0	0	0	0	0	0	0	0	0	0	0	0.0126582	0.0754091	0.0500926	0.124807	0.267598	0.429299	0.243285	0.0923124	0.0730935	0.0842853	0.150046	0.148271	0.434085	0.681769	0.716348	0.686091	0.680843	0.668416	0.717814	0.786277	0.838608	0.811902	0.795925	0.73904	0.721751	0.707086	0.708475	0.642174	0.548935	0.58552	0.593625	0.670655	0.832664	0.623109	0.658691	0.815607	0.559663	0.275857
0	0	0	0	0	0	0	0	0	0	0	0.0833591	0.0151281	0.0894566	0.189565	0.0246218	0.37527	0.594165	0.551945	0.424977	0.0761037	0.144489	0.055264	0.191726	0.21218	0.683776	0.724298	0.745678	0.703149	0.699985	0.700756	0.723989	0.785814	0.872492	0.85335	0.800633	0.775085	0.729083	0.71272	0.653983	0.616162	0.591772	0.581044	0.633374	0.872877	0.723294	0.913939	0.865468	0.656839	0.172275
0	0	0	0	0	0	0	0	0	0	0.00509416	0.065761	0.0848256	0.0202223	0.0919265	0.0593547	0.207935	0.427292	0.690105	0.70778	0.182927	0.21874	0.13214	0.0814295	0.302177	0.615931	0.739117	0.737496	0.76289	0.741973	0.72669	0.700834	0.764742	0.87967	0.901744	0.876968	0.813137	0.741818	0.733483	0.703381	0.648811	0.602887	0.577493	0.606977	0.871102	0.606669	0.821473	0.718432	0.562288	0.297391
0	0	0	0	0	0	0	0	0	0	0.0416795	0.102424	0.0690028	0.0401358	0.064063	0.214264	0.489889	0.549244	0.689719	0.750617	0.674977	0.3613	0.337836	0.424668	0.651513	0.65954	0.715421	0.763199	0.768447	0.759108	0.717505	0.724915	0.751544	0.837064	0.923665	0.946743	0.903211	0.830272	0.780642	0.736107	0.680148	0.602501	0.557657	0.641942	0.803797	0.943578	1	0.969589	0.669111	0.219821
0	0	0	0	0	0	0	0	0	0.00409077	0.11184	0.127972	0.124035	0.134532	0.0635227	0.261886	0.460713	0.547546	0.624112	0.723757	0.711022	0.604893	0.68393	0.72013	0.782726	0.833977	0.771071	0.828574	0.821627	0.721133	0.732942	0.744288	0.761578	0.788283	0.881522	0.97862	0.983868	0.889626	0.810204	0.764202	0.716116	0.634995	0.580889	0.597484	0.732093	0.928296	0.763739	0.901204	0.836446	0.349877
0	0	0	0	0	0	0	0	0	0.0361223	0.0889935	0.0672275	0.21573	0.100803	0.288515	0.269373	0.246604	0.282495	0.644566	0.742667	0.659154	0.634224	0.556499	0.68941	0.780951	0.822708	0.862843	0.857441	0.831584	0.406221	0.764356	0.79222	0.759262	0.773696	0.838376	0.950679	0.984332	0.949907	0.878512	0.794921	0.753242	0.667336	0.606437	0.576953	0.663322	0.902207	0.797391	0.914634	0.767521	0.548163
0	0	0	0	0	0	0	0	0	0.0944736	0.0193733	0.121411	0.113615	0.107363	0.141324	0.199444	0.512427	0.690722	0.720593	0.738036	0.656684	0.671581	0.639086	0.610837	0.678141	0.794767	0.879978	0.865854	0.856746	0.819929	0.882062	0.843239	0.812982	0.803643	0.811439	0.881908	0.958938	0.898271	0.904832	0.839071	0.770685	0.694273	0.61624	0.565221	0.620716	0.842621	0.858598	0.90105	0.852192	0.558583
0	0	0	0	0	0	0	0	0.0605897	0.0568848	0.182078	0.0714727	0.0852115	0.260266	0.0750232	0.231321	0.422044	0.410543	0.717505	0.719667	0.693115	0.682464	0.600108	0.652979	0.695662	0.802717	0.811747	0.860142	0.831275	0.342312	0.599877	0.885304	0.860219	0.839302	0.840151	0.860296	0.592698	0.0588144	0.46079	0.846326	0.772615	0.693192	0.610219	0.562828	0.585134	0.761655	0.850957	0.870485	0.896573	0.588608
0	0	0	0	0	0	0	0	0.120022	0.0612843	0.066147	0.175749	0.0024699	0.105279	0.352655	0.112843	0.421118	0.636308	0.665252	0.665174	0.614233	0.613229	0.66942	0.654909	0.698595	0.765668	0.78728	0.827956	0.778095	0.749305	0.809741	0.887079	0.93941	0.911006	0.877817	0.85034	0.616471	0.0547237	0.462874	0.860759	0.768524	0.668185	0.622337	0.538438	0.527169	0.623649	0.811284	0.832819	0.869713	0.751081
0	0	0	0	0	0	0	0.00154369	0.0615159	0.0608984	0.150973	0.058197	0.0360451	0.238654	0.413168	0.37419	0.464804	0.631291	0.703072	0.635767	0.653056	0.651744	0.598101	0.629515	0.718586	0.783421	0.7774	0.783344	0.789981	0.835289	0.852964	0.865082	0.877123	0.890707	0.930843	0.947592	0.900741	0.859216	0.85335	0.862535	0.759339	0.647345	0.597638	0.58058	0.497993	0.520994	0.740892	0.769682	0.815915	0.716348
0	0	0	0	0	0	0	0.010034	0.0505557	0.112535	0.114464	0.0591232	0.0747916	0.349027	0.577493	0.697052	0.708706	0.723449	0.732711	0.667336	0.653134	0.672353	0.627277	0.486261	0.620793	0.742899	0.771534	0.763199	0.744134	0.823865	0.841232	0.875733	0.85883	0.867243	0.893254	0.921889	0.910775	0.916718	0.861994	0.816301	0.75795	0.612998	0.538747	0.568771	0.507255	0.471828	0.623263	0.668493	0.724298	0.607286
0	0	0	0	0	0	0	0.0613615	0.040213	0.0601266	0.0261655	0.0351189	0.0311053	0.081661	0.329114	0.58799	0.688175	0.732402	0.728543	0.730704	0.712488	0.732711	0.753319	0.691571	0.68038	0.738654	0.708861	0.712488	0.702763	0.823557	0.812519	0.852115	0.84787	0.844165	0.81962	0.817845	0.705773	0.0323402	0.433467	0.770994	0.773618	0.633915	0.49753	0.514665	0.504785	0.469358	0.506329	0.53975	0.640321	0.579114
0	0	0	0	0	0	0	0.0725533	0.0348873	0.0642945	0.0232325	0.0467737	0.0733251	0.0230009	0.112149	0.340228	0.518833	0.699058	0.685474	0.682232	0.682155	0.762349	0.816919	0.810204	0.79878	0.804955	0.770299	0.746681	0.738577	0.773387	0.792914	0.786817	0.807348	0.808814	0.811825	0.781877	0.515051	0.050247	0.269142	0.12581	0.185165	0.694736	0.543378	0.472291	0.458166	0.444504	0.448595	0.507101	0.623804	0.656607
0	0	0	0	0	0	0.00177524	0.0676906	0.0329577	0.0230781	0.0219975	0.0792683	0.0240815	0.0868324	0.197978	0.265205	0.458938	0.59787	0.669034	0.664017	0.623726	0.714958	0.807734	0.836832	0.816456	0.816301	0.831893	0.813368	0.779793	0.80866	0.809818	0.799089	0.791216	0.779176	0.76397	0.757255	0.664866	0.584594	0.587527	0.166564	0.106206	0.70284	0.536971	0.425131	0.38214	0.375888	0.434702	0.477462	0.712874	0.77686
0	0	0	0	0	0	0.0162859	0.0617475	0.0352732	0.249614	0.106977	0.0290985	0.0732479	0.0614387	0.193733	0.354971	0.56167	0.646264	0.659308	0.703072	0.663631	0.59239	0.757718	0.829654	0.856051	0.836061	0.858984	0.847561	0.817613	0.85196	0.836601	0.833668	0.800479	0.746913	0.732634	0.655526	0.63214	0.575718	0.544149	0.570083	0.596789	0.621642	0.5795	0.434239	0.350648	0.32896	0.358984	0.400973	0.767135	0.796156
0	0	0	0	0	0	0.0233097	0.0436091	0.0467737	0.0677678	0.219975	0.0923124	0.0914634	0.174591	0.169805	0.31607	0.527015	0.620408	0.663476	0.68092	0.656375	0.60281	0.752238	0.831661	0.82649	0.842621	0.83691	0.840614	0.784193	0.896959	0.928373	0.859139	0.804801	0.737882	0.708243	0.659077	0.598564	0.560435	0.511809	0.472522	0.458938	0.513044	0.606514	0.450602	0.341	0.297468	0.287048	0.297546	0.621951	0.305881
0	0	0	0	0	0	0.0433004	0.0489349	0.143408	0.0860605	0.349722	0.260574	0.290367	0.159	0.070778	0.204153	0.531723	0.609988	0.659386	0.640707	0.652285	0.586755	0.69435	0.779793	0.80866	0.803643	0.79222	0.823402	0.784887	0.891633	0.945508	0.89557	0.706391	0.706854	0.681692	0.642405	0.542065	0.503936	0.445045	0.392559	0.367629	0.360682	0.398889	0.438947	0.325486	0.0873726	0.120408	0.130133	0.106514	0.0602038
0	0	0	0	0	0	0.0518679	0.07456	0.187635	0.384069	0.358058	0.356437	0.41255	0.410003	0.454616	0.551482	0.640939	0.644566	0.647576	0.599491	0.585443	0.71218	0.79168	0.838839	0.693115	0.438175	0.83691	0.882217	0.863152	0.909694	0.917258	0.762427	0.0199907	0.210636	0.670577	0.632062	0.558351	0.471056	0.407224	0.365005	0.338067	0.325795	0.296928	0.359216	0.356051	0.0571164	0.150973	0.188793	0.134069	0.0566533
0	0	0	0	0	0	0.112303	0.363229	0.134146	0.322785	0.371797	0.401744	0.578342	0.61925	0.691649	0.659617	0.656453	0.641942	0.607672	0.703998	0.804569	0.876659	0.89858	0.920809	0.763584	0.45037	0.896187	0.973835	0.931769	0.947052	0.941417	0.861686	0.216734	0.375039	0.428913	0.312596	0.600494	0.545307	0.510651	0.421735	0.334208	0.293995	0.267366	0.278481	0.259802	0.164557	0.0955542	0.027632	0.00532572	0.00548009
0	0	0	0	0	0	0.0788052	0.121797	0.31908	0.239271	0.383529	0.451605	0.634995	0.66201	0.681306	0.6431	0.651744	0.719126	0.806345	0.855743	0.912319	0.974452	0.972136	0.981399	0.976613	0.951374	0.983405	0.980318	0.931383	0.945662	0.924977	0.910312	0.864542	0.80318	0.158305	0.0913862	0.6705	0.680457	0.610296	0.517752	0.448595	0.352269	0.37419	0.0822785	0.0433776	0.23657	0.0382834	0.0598178	0.0290985	0.0398271
0	0	0	0	0	0	0.0424514	0.12226	0.30372	0.40159	0.429145	0.499305	0.560204	0.516132	0.513816	0.656993	0.71519	0.804646	0.855511	0.89858	0.915406	0.932309	0.918416	0.943115	0.962103	0.94929	0.984949	0.962411	0.904446	0.94489	0.930148	0.864233	0.837218	0.816301	0.549861	0.503628	0.429068	0.539364	0.555418	0.549398	0.444119	0.355974	0.229392	0.116471	0.0817382	0.125502	0.0715499	0.0726304	0.0909231	0.0645261
0	0	0	0	0	0	0.0572708	0.335752	0.541216	0.408382	0.521689	0.510883	0.489194	0.506483	0.603427	0.747067	0.792992	0.83552	0.883915	0.907533	0.915869	0.890167	0.905218	0.93941	0.962025	0.966116	0.95971	0.96025	0.936863	0.911856	0.908459	0.881754	0.837836	0.740584	0.441263	0.0751003	0.0014665	0.393486	0.46218	0.518138	0.421735	0.306499	0.0964032	0.116162	0.0551096	0.0573479	0.0562674	0.0323402	0.0321087	0.0977925
0	0	0	0	0	0.00347329	0.0798858	0.494751	0.548009	0.551173	0.538901	0.543995	0.616857	0.637388	0.719589	0.775548	0.832047	0.896959	0.899969	0.90653	0.919342	0.935088	0.964495	0.978697	0.957471	0.969744	0.956931	0.939873	0.922507	0.883683	0.905835	0.629438	0.570006	0.670346	0.115236	0.130905	0.104739	0.0729392	0.262118	0.521149	0.403288	0.300479	0.254708	0.0967891	0.112998	0.0535659	0.0826644	0.0838222	0.0237728	0.099259
0	0	0	0	0	0.00154369	0.0957857	0.119713	0.533884	0.261115	0.588453	0.589688	0.492204	0.652902	0.727848	0.794304	0.858367	0.905449	0.889395	0.913939	0.935165	0.953226	0.953844	0.931538	0.950679	0.943578	0.951914	0.930071	0.91448	0.85636	0.856051	0.511886	0.397808	0.247144	0.151204	0.03728	0.0955542	0.105202	0.360605	0.404446	0.35088	0.323865	0.328574	0.182078	0.128666	0.0653751	0.104662	0.159231	0.0782649	0.123263
0	0	0	0	0	0	0.136693	0.0587373	0.416487	0.433313	0.607209	0.624344	0.584903	0.656916	0.73055	0.813754	0.84841	0.855511	0.887851	0.947206	0.941726	0.93586	0.932078	0.935705	0.931074	0.89063	0.868555	0.81468	0.762658	0.692266	0.685165	0.656916	0.623495	0.586601	0.49205	0.136076	0.29029	0.357132	0.380056	0.300942	0.248533	0.220824	0.164248	0.0703921	0.161624	0.0441494	0.0824328	0.0436863	0.0555727	0.0494751
0	0	0	0	0	0	0.183699	0.0363538	0.509339	0.609139	0.621642	0.633838	0.632217	0.609988	0.678296	0.761578	0.808969	0.816996	0.945045	0.905681	0.860914	0.781568	0.721519	0.673896	0.636153	0.615776	0.586138	0.598024	0.584594	0.581661	0.570855	0.549398	0.528404	0.496141	0.424745	0.360528	0.310281	0.303489	0.294304	0.22916	0.186246	0.151204	0.117629	0.0527169	0.110991	0.0890707	0.0350417	0.112612	0.095477	0.187558
0	0	0	0	0	0	0.102346	0.367243	0.552871	0.615699	0.618941	0.621411	0.585289	0.55264	0.539827	0.66448	0.677138	0.654523	0.609447	0.591155	0.510883	0.442806	0.36377	0.309355	0.29716	0.289518	0.31715	0.309432	0.307811	0.347947	0.320778	0.266286	0.271457	0.287434	0.306653	0.30565	0.322708	0.306267	0.213646	0.17544	0.097561	0.0539518	0.0386693	0.0152825	0.067845	0.0635227	0.191186	0.0746372	0.151822	0
0	0	0	0	0	0	0.0606669	0.317845	0.575332	0.640398	0.634301	0.613307	0.580195	0.572167	0.527015	0.529176	0.508182	0.426443	0.309895	0.142868	0.211871	0.0599722	0.160929	0.144566	0.126968	0.150509	0.190954	0.226227	0.210173	0.171735	0.1705	0.212488	0.226613	0.250695	0.286354	0.293146	0.259262	0.207163	0.15653	0.091309	0.026397	0.0297931	0.0225378	0.111609	0.0418339	0.147268	0.0765668	0.158459	0.375116	0.313446
0	0	0	0	0	0	0.0560358	0.299861	0.57209	0.562288	0.512658	0.485181	0.450834	0.423433	0.378898	0.305418	0.229469	0.134146	0.0707008	0.192575	0.112458	0.102424	0.210636	0.102964	0.0841309	0.0532572	0.111223	0.138932	0.120871	0.13762	0.162164	0.120408	0.0606669	0.191571	0.213492	0.196743	0.137851	0.0741741	0.0581198	0.0171349	0.106128	0.0122723	0.0395956	0.0774931	0.0567305	0.0315684	0.0812751	0.155063	0.278944	0.176984
0	0	0	0	0	0	0.0695431	0.17297	0.412705	0.335057	0.314217	0.317536	0.309741	0.249074	0.14966	0.0840537	0.12226	0.157533	0.170346	0.1908	0.316687	0.0446897	0.196974	0.100957	0.154291	0.0466193	0.182387	0.120639	0.0715499	0.0568077	0.0527169	0.0506329	0.127123	0.118246	0.0953998	0.105665	0.0447669	0.0437635	0.0112689	0.0601266	0.0300247	0.0574251	0.0820469	0.110219	0.0614387	0.0707008	0.0897654	0.181306	0.172198	0.144412
0	0	0	0	0	0	0.0300247	0.048163	0.117011	0.0952454	0.120099	0.173665	0.180766	0.0329577	0.0849799	0.188638	0.121565	0.305187	0.219358	0.168571	0.215036	0.0949367	0.0958629	0.21465	0.0483174	0.0751003	0.034347	0.196897	0.0815066	0.0551096	0.0265514	0.0593547	0.078728	0.0200679	0.0687712	0.0636771	0.00509416	0.149197	0.00903056	0	0.12967	0.0335752	0.0937789	0.114927	0.103504	0.123495	0.158614	0.212103	0.208243	0.173588
0	0	0	0	0	0	0.0110374	0.066996	0.026783	0.0404446	0.0480858	0.0893023	0.0367397	0.178373	0.213029	0.306576	0.28126	0.150046	0.0288669	0.179994	0.124498	0.212103	0.183004	0.115622	0.0450756	0.0130441	0.100262	0	0.0835134	0.0127354	0.0397499	0.187635	0.0317228	0.0560358	0.032263	0.0707008	0.0332664	0.0933158	0.0124267	0.0340383	0.0695431	0.0317228	0.0287126	0.108521	0.107672	0.137697	0.183621	0.208475	0.207935	0.197283
0	0	0	0	0	0	0	0.0470824	0.0138932	0.0223835	0.0309509	0.0458475	0.0677678	0.200834	0.198904	0.221828	0.206082	0.242822	0.254863	0.0646033	0.108058	0.0908459	0.147345	0.0482402	0.168879	0.208629	0.0671504	0.0917722	0.177292	0.0180611	0.0288669	0.056962	0.0197592	0.0104971	0.0447669	0.213569	0.00995678	0.00717814	0.00987959	0.00208398	0.170577	0.102424	0.142791	0.0754863	0.120022	0.159772	0.212952	0.193347	0.201142	0.180688
0	0	0	0	0	0	0	0.0720902	0.0214572	0.0336524	0.0664557	0.120562	0.184702	0.12226	0.201065	0.270917	0.219126	0.174205	0.257333	0.138623	0.183313	0.170886	0.108444	0.0688484	0.122414	0.0983328	0.0165946	0.0169805	0.0126582	0.0119636	0.0599722	0.221056	0.0687712	0.120793	0.0658382	0.0561902	0.0324946	0.0116548	0.00208398	0.0301019	0.0811207	0.0147422	0.0595863	0.0753319	0.113538	0.183621	0.192266	0.203381	0.193347	0.179454
0	0	0	0	0	0	0	0.0683081	0.056113	0.0407533	0.0553412	0.309741	0.259648	0.219435	0.186477	0.154369	0.131831	0.266286	0.199367	0.217814	0.219203	0.237496	0.175594	0.103427	0.0680766	0.00115776	0.0849027	0.0578111	0.157379	0.0338067	0.103195	0.0437635	0.0416023	0.168262	0.0178296	0.0211485	0.0223063	0.0196048	0.016749	0.072862	0.0235412	0.0801945	0.0842081	0.1069	0.145184	0.174282	0.194196	0.199136	0.193038	0.195971
0	0	0	0	0	0	0	0.015514	0.0477771	0.0173665	0.0220747	0.238191	0.233791	0.236724	0.0985644	0.189719	0.180148	0.282649	0.193347	0.163631	0.109525	0.175749	0.0436863	0.181229	0.0860605	0.12033	0.0857518	0.170809	0.0403674	0.139472	0.141247	0.0294844	0.0571936	0.169883	0.0846712	0.0621334	0.206545	0	0.10937	0.0231553	0.0106514	0.0426829	0.0817382	0.13322	0.157224	0.180688	0.196434	0.198132	0.19489	0.200911
0	0	0	0	0	0	0	0	0.0656067	0.019682	0.0714727	0.204538	0.230472	0.189719	0.248688	0.213337	0.195739	0.151976	0.299321	0.201451	0.190105	0.207086	0.126582	0.224992	0.200139	0.0869867	0.151976	0.0345786	0.259108	0.111454	0.0250077	0.0737882	0.228234	0.0416023	0.0703149	0.155372	0.134224	0.119404	0.0390553	0.0191417	0.108212	0.0696974	0.111686	0.140321	0.161778	0.186477	0.195431	0.176829	0.190877	0.174437
0	0	0	0	0	0	0	0	0.0702377	0.0574251	0.18285	0.264279	0.16502	0.25054	0.209401	0.189642	0.22862	0.241973	0.172893	0.167876	0.199676	0.0751003	0.280025	0.24699	0.237342	0.127277	0.183544	0.0734795	0.0906916	0	0.0247762	0.0429917	0.131831	0.118246	0.179762	0.0802717	0.206391	0.0328033	0.233714	0.0375888	0.0198364	0.0351189	0.131985	0.149506	0.148194	0.158691	0.189642	0.17791	0.199985	0.171349
0	0	0	0	0	0	0	0	0.00648348	0.101729	0.154909	0.234949	0.219203	0.128666	0.248919	0.201991	0.245678	0.262041	0.306576	0.143949	0.241047	0.0682309	0.233714	0.246681	0.173124	0.071627	0.18038	0.14858	0.0259339	0.104662	0.0207626	0.225378	0.062828	0.102269	0.11624	0.0562674	0.00926212	0.217737	0.161006	0.0346558	0.072013	0.118555	0.0433776	0.140012	0.136693	0.155526	0.17791	0.192266	0.178913	0.175131
0	0	0	0	0	0	0	0	0	0.151822	0.0948595	0.268833	0.285814	0.226304	0.214727	0.235798	0.301328	0.266826	0.179917	0.194659	0.160235	0.228311	0.152979	0.251235	0.200602	0.130287	0.170577	0.213029	0.122646	0.00779562	0.0416795	0.0655295	0.0271689	0.0489349	0.142405	0.102115	0.0124267	0.358598	0.189873	0.068694	0.0428373	0.128666	0.0733251	0.0934702	0.139318	0.162705	0.15761	0.177601	0.162627	0.177524
0	0	0	0	0	0	0	0	0	0.0318771	0.2341	0.287357	0.292065	0.253396	0.2456	0.241741	0.266363	0.292451	0.218432	0.217428	0.252393	0.182387	0.17104	0.267058	0.240815	0.2023	0.182309	0.0991047	0.232402	0.018833	0.0826644	0.0558814	0.14804	0.14858	0.19875	0.218818	0.0906916	0.0659154	0.126196	0.112921	0.0767984	0.0958629	0.151204	0.111763	0.128975	0.14804	0.145492	0.168648	0.164866	0.160543
0	0	0	0	0	0	0	0	0	0	0.20284	0.349027	0.295693	0.240661	0.296697	0.321704	0.264742	0.232865	0.257178	0.191571	0.178296	0.209247	0.11624	0.157842	0.221828	0.226382	0.125656	0.200834	0.0524853	0.190182	0.187172	0.115931	0.213955	0.226845	0.19929	0.0621334	0.0135844	0.026397	0.0803489	0.0439179	0.143794	0.171581	0.0719358	0.0847484	0.040599	0.255403	0.159231	0.147654	0.162473	0.140012
0	0	0	0	0	0	0	0	0	0	0.0388237	0.296851	0.208784	0.167722	0.234023	0.268987	0.296697	0.279407	0.176521	0.242204	0.23464	0.208398	0.18833	0.171581	0.0973294	0.0449213	0.0903828	0.0381291	0.0781105	0.159077	0.118787	0.207935	0.099645	0.194427	0.154214	0.0615159	0.0277092	0.191417	0.0473912	0.0923896	0.3454	0.12033	0.0764897	0.0869095	0.14171	0.0112689	0.141402	0.147499	0.159772	0.152285
0	0	0	0	0	0	0	0	0	0	0	0.120948	0.243285	0.28728	0.247144	0.19875	0.240352	0.221442	0.210559	0.26397	0.22916	0.201065	0.153597	0.0646805	0.197978	0.35636	0.229855	0.180534	0.0971751	0.143872	0.0729392	0.293069	0.101729	0.081661	0.0855974	0.116317	0.111377	0.157456	0.129901	0.14611	0.172044	0.322862	0.231553	0.0863692	0.116394	0.136693	0.15159	0.141556	0.141479	0.162241
0	0	0	0	0	0	0	0	0	0	0	0.0172893	0.227462	0.289827	0.289287	0.191417	0.203844	0.251775	0.22121	0.244983	0.175131	0.132525	0.212566	0.0781877	0.319234	0.277323	0.119559	0.0798858	0.18038	0.0977925	0.0221519	0.104816	0.155372	0.109061	0.0891479	0.0292529	0.0930071	0.0456931	0.0828188	0.177524	0.199599	0.247993	0.0744057	0.105048	0.10883	0.138314	0.148348	0.152439	0.139318	0.141556
0	0	0	0	0	0	0	0	0	0	0	0	0.0911547	0.203226	0.213183	0.26289	0.241664	0.174514	0.174668	0.143949	0.192266	0.288669	0.316379	0.314217	0.248225	0.296851	0.294149	0.036431	0.315993	0.176598	0.15653	0.0407533	0.136848	0.143254	0.131985	0.103118	0.0700062	0.0781877	0.134378	0.228002	0.121257	0.134995	0.117011	0.105048	0.116703	0.134687	0.139086	0.141942	0.146419	0.143408
0	0	0	0	0	0	0	0	0	0	0	0	0	0.136076	0.272229	0.305032	0.172275	0.251003	0.31167	0.301173	0.20971	0.243439	0.295539	0.256792	0.254245	0.114542	0.129515	0.233791	0.158923	0.160543	0.138777	0.0891479	0.0829731	0.0382062	0.0566533	0.188021	0.185783	0.252007	0.242204	0.156221	0.0901513	0.112535	0.124884	0.119018	0.12473	0.127123	0.137465	0.145492	0.150818	0.135922
0	0	0	0	0	0	0	0	0	0	0	0	0	0.0173665	0.272692	0.30866	0.433776	0.387851	0.399738	0.343547	0.324946	0.284424	0.274853	0.181769	0.239657	0.15159	0.144412	0.043146	0.0947052	0.24753	0.162396	0.11431	0.128203	0.222291	0.124653	0.133143	0.226768	0.122414	0.195431	0.080812	0.110296	0.095477	0.0782649	0.100185	0.0952454	0.122955	0.142482	0.1431	0.137311	0.109216
0	0	0	0	0	0	0	0	0	0	0	0	0	0	0.0680766	0.279484	0.377894	0.332124	0.306113	0.355434	0.298703	0.266672	0.356669	0.178141	0.154137	0.146187	0.0859833	0.126968	0.149969	0.171272	0.164403	0.0977153	0.30318	0.205619	0.179608	0.123804	0.272692	0.234409	0.175208	0.0980241	0.109525	0.066996	0.0534115	0.0740969	0.0747916	0.103581	0.131445	0.142559	0.115622	0.036431
0	0	0	0	0	0	0	0	0	0	0	0	0	0	0	0.154755	0.348564	0.312982	0.354816	0.286663	0.287357	0.227462	0.217197	0.229392	0.135999	0.170886	0.218895	0.0760266	0.240275	0.201605	0.200834	0.214032	0.0402902	0.28535	0.141865	0.267598	0.267212	0.299784	0.123109	0.0778018	0.0769528	0.0541062	0.0456159	0.0529484	0.0571164	0.064063	0.0744829	0.119173	0.0894566	0.0863692
0	0	0	0	0	0	0	0	0	0	0	0	0	0	0	0	0.219975	0.352192	0.328419	0.357286	0.339688	0.300401	0.146419	0.303952	0.122646	0.178605	0.274699	0.134687	0.156839	0.235875	0.16695	0.0818926	0.0556499	0.0969435	0.0683853	0.079963	0.183313	0.367166	0.13322	0.0723989	0.0432232	0.0271689	0.0272461	0.0291757	0.0549552	0.0591232	0.113538	0.0656839	0.0522538	0.119327
0	0	0	0	0	0	0	0	0	0	0	0	0	0	0	0	0.00810435	0.234177	0.350262	0.376274	0.330503	0.281337	0.264279	0.224529	0.220438	0.151281	0.134224	0.241664	0.140167	0.303412	0.306808	0.170809	0.0270145	0.246835	0.229855	0.0480858	0.234486	0.293069	0.0635227	0.0422198	0.0110374	0.0258567	0.0284038	0.0211485	0.0370485	0.0588916	0.035582	0.163785	0.02385	0.120793
0	0	0	0	0	0	0	0	0	0	0	0	0	0	0	0	0	0.0093393	0.247299	0.306576	0.284887	0.338222	0.289441	0.280874	0.295539	0.227153	0.260574	0.213569	0.223912	0.165483	0.242822	0.315993	0.205233	0.402671	0.431229	0.185011	0.225455	0.0859833	0.0423742	0.0186786	0.0244674	0.0328805	0.0307965	0.0218432	0.00764125	0.123032	0.0620562	0.151127	0.0902285	0.0517135
0	0	0	0	0	0	0	0	0	0	0	0	0	0	0	0	0	0	0.00748688	0.218818	0.35636	0.36485	0.310667	0.280102	0.273078	0.304338	0.355279	0.208938	0.30866	0.22669	0.309509	0.373881	0.361068	0.460559	0.369867	0.216502	0.123649	0.0277092	0.0507101	0.0162087	0.00463106	0.0093393	0.0155912	0.0227694	0.0747144	0.036431	0.211717	0.0592004	0.254708	0.0615159
0	0	0	0	0	0	0	0	0	0	0	0	0	0	0	0	0	0	0	0.00362766	0.22669	0.324097	0.319466	0.276783	0.379361	0.34594	0.33498	0.27933	0.329423	0.335366	0.350262	0.370793	0.354662	0.371257	0.302485	0.159386	0.0527169	0.0712411	0.266749	0.243517	0.0619018	0.0947052	0.0642945	0.0466965	0.176906	0.104816	0.0461562	0.124267	0.161392	0.109679
0	0	0	0	0	0	0	0	0	0	0	0	0	0	0	0	0	0	0	0	0	0.148271	0.320546	0.328496	0.2933	0.28535	0.298317	0.348487	0.369713	0.355974	0.369713	0.326721	0.314603	0.332664	0.207394	0.117011	0.126814	0.32757	0.284347	0.259416	0.134069	0.0427601	0.1272	0.209864	0.222059	0.182541	0.0997993	0.168571	0.138777	0.204153
0	0	0	0	0	0	0	0	0	0	0	0	0	0	0	0	0	0	0	0	0	0	0.0707008	0.280333	0.332124	0.33745	0.333745	0.344937	0.322245	0.325255	0.409849	0.311362	0.328574	0.271689	0.122492	0.0570392	0.162473	0.233791	0.264511	0.322708	0.0475455	0.140939	0.104122	0.15352	0.080812	0.166718	0.148503	0.189565	0.145647	0.152825
0	0	0	0	0	0	0	0	0	0	0	0	0	0	0	0	0	0	0	0	0	0	0	0.026783	0.238036	0.376274	0.311593	0.324097	0.291139	0.328342	0.287666	0.349027	0.267135	0.20122	0.0392096	0.124035	0.279098	0.299244	0.257796	0.187867	0.197746	0.163013	0.0625965	0.159077	0.0345786	0.103581	0.0959401	0.0492436	0.040599	0.0432232
0	0	0	0	0	0	0	0	0	0	0	0	0	0	0	0	0	0	0	0	0	0	0	0	0	0.123881	0.219358	0.141247	0.308197	0.221287	0.271766	0.182541	0.200062	0.115313	0.0300247	0.196125	0.25	0.325563	0.22121	0.396187	0.231321	0.212025	0.160235	0.237496	0.191957	0.150278	0.171658	0.060281	0.0675363	0.042297
0	0	0	0	0	0	0	0	0	0	0	0	0	0	0	0	0	0	0	0	0	0	0	0	0	0	0.0274004	0.108444	0.196434	0.177447	0.140321	0.129978	0.0427601	0.0220747	0.0607441	0.15159	0.280411	0.328265	0.303489	0.381368	0.269373	0.278172	0.258799	0.095477	0.135536	0.015514	0.0145107	0.0389009	0.0124267	0.0705465
0	0	0	0	0	0	0	0	0	0	0	0	0	0	0	0	0	0	0	0	0	0	0	0	0	0	0	0	0.0466193	0.118478	0.11979	0.0360451	0.0175208	0.0168262	0.0303334	0.181692	0.187944	0.293918	0.405835	0.345554	0.338839	0.34787	0.135613	0.159386	0.102501	0.163245	0.116085	0.0610528	0.0463878	0.0788052
0	0	0	0	0	0	0	0	0	0	0	0	0	0	0	0	0	0	0	0	0	0	0	0	0	0	0	0	0	0	0.0419883	0.117011	0.141788	0.06113	0.0375116	0.115699	0.233405	0.317459	0.300401	0.343933	0.29276	0.337295	0.177138	0.15707	0.158923	0.246295	0.0400587	0.065761	0.116626	0.0595863
0	0	0	0	0	0	0	0	0	0	0	0	0	0	0	0	0	0	0	0	0	0	0	0	0	0	0	0	0	0	0	0	0.0116548	0.0808892	0.108444	0.10582	0.135073	0.244829	0.30619	0.314603	0.352269	0.398194	0.243594	0.246295	0.2544	0.181152	0.0223835	0.0622877	0.0510188	0.0510188
0	0	0	0	0	0	0	0	0	0	0	0	0	0	0	0	0	0	0	0	0	0	0	0	0	0	0	0	0	0	0	0	0	0	0	0.0170577	0.0673047	0.144875	0.238268	0.291988	0.328111	0.301559	0.253396	0.263353	0.276783	0.15707	0.127431	0.162627	0.0857518	0.162473
0	0	0	0	0	0	0	0	0	0	0	0	0	0	0	0	0	0	0	0	0	0	0	0	0	0	0	0	0	0	0	0	0	0	0	0	0	0	0	0.0306422	0.0853659	0.130133	0.115005	0.186014	0.213029	0.161315	0.271689	0.191803	0.201683	0.223526
0	0	0	0	0	0	0	0	0	0	0	0	0	0	0	0	0	0	0	0	0	0	0	0	0	0	0	0	0	0	0	0	0	0	0	0	0	0	0	0	0	0	0	0	0	0	0	0	0	0
0	0	0	0	0	0	0	0	0	0	0	0	0	0	0	0	0	0	0	0	0	0	0	0	0	0	0	0	0	0	0	0	0	0	0	0	0	0	0	0	0	0	0	0	0	0	0	0	0	0
0	0	0	0	0	0	0	0	0	0	0	0	0	0	0	0	0	0	0	0	0	0	0	0	0	0	0	0	0	0	0	0	0	0	0	0	0	0	0	0	0	0	0	0	0	0	0	0	0	0
0	0	0	0	0	0	0	0	0	0	0	0	0	0	0	0	0	0	0	0	0	0	0	0	0	0	0	0	0	0	0	0	0	0	0	0	0	0	0	0	0	0	0	0	0	0	0	0	0	0
0	0	0	0	0	0	0	0	0	0	0	0	0	0	0	0	0	0	0	0	0	0	0	0	0	0	0	0	0	0	0	0	0	0	0	0	0	0	0	0	0	0	0	0	0	0	0	0	0	0
0	0	0	0	0	0	0	0	0	0	0	0	0	0	0	0	0	0	0	0	0	0	0	0	0	0	0	0	0	0	0	0	0	0	0	0	0	0	0	0	0	0	0	0	0	0	0	0	0	0
0	0	0	0	0	0	0	0	0	0	0	0	0	0	0	0	0	0	0	0	0	0	0	0	0	0	0	0	0	0	0	0	0	0	0	0	0	0	0	0	0	0	0	0	0	0	0	0	0	0
0	0	0	0	0	0	0	0	0	0	0	0	0	0	0	0	0	0	0	0	0	0	0	0	0	0	0	0	0	0	0	0	0	0	0	0	0	0	0	0	0	0	0	0	0	0	0	0	0	0
0	0	0	0	0	0	0	0	0	0	0	0	0	0	0	0	0	0	0	0	0	0	0	0	0	0	0	0	0	0	0	0	0	0	0	0	0	0	0	0	0	0	0	0	0	0	0	0	0	0
0	0	0	0	0	0	0	0	0	0	0	0	0	0	0	0	0	0	0	0	0	0	0	0	0	0	0	0	0	0	0	0	0	0	0	0	0	0	0	0	0	0	0	0	0	0	0	0	0	0
Replicate 4
RED
0	0	0	0	0	0	0	0	0	0	0	0	0	0	0	0	0	0	0	0	0	0	0	0	0	0	0	0	0	0	0	0	0	0	0	0	0	0	0	0	0	0	0	0	0	0	0	0	0	0
0	0	0	0	0	0	0	0	0	0	0	0	0	0	0	0	0	0	0	0	0	0	0	0	0	0	0	0	0	0	0	0	0	0	0	0	0	0	0	0	0	0	0	0	0	0	0	0	0	0
0	0	0	0	0	0	0	0	0	0	0	0	0	0	0	0	0	0	0	0	0	0	0	0	0	0	0	0	0	0	0	0	0	0	0	0	0	0	0	0	0	0	0	0	0	0	0	0	0	0
0	0	0	0	0	0	0	0	0	0	0	0	0	0	0	0	0	0	0	0	0	0	0	0	0	0	0	0	0	0	0	0	0	0	0	0	0	0	0	0	0	0	0	0	0	0	0	0	0	0
0	0	0	0	0	0	0	0	0	0	0	0	0	0	0	0	0	0	0	0	0	0	0	0	0	0	0	0	0	0	0	0	0	0	0	0	0	0	0	0	0	0	0	0	0	0	0	0	0	0
0	0	0	0	0	0	0	0	0	0	0	0	0	0	0	0	0	0	0	0	0	0	0	0	0	0	0	0	0	0	0	0	0	0	0	0	0	0	0	0	0	0	0	0	0	0	0	0	0	0
0	0	0	0	0	0	0	0	0	0	0	0	0	0	0	0	0	0	0	0	0	0	0	0	0	0	0	0	0	0	0	0	0	0	0	0	0	0	0	0	0	0	0	0	0	0	0	0	0	0
0	0	0	0	0	0	0	0	0	0	0	0	0	0	0	0	0	0	0	0	0	0	0	0	0	0	0	0	0	0	0	0	0	0	0	0	0	0	0	0	0	0	0.103277	0.357374	0.493617	0.645579	0.474562	0.158251	0.144531	0.122237
0	0	0	0	0	0	0	0	0	0	0	0	0	0	0	0	0	0	0	0	0	0	0	0	0	0	0	0	0	0	0	0	0	0	0	0	0.00495427	0.0591654	0.0880335	0.00933689	0.0121951	0.00438262	0.0122904	0.461223	0.261147	0.738377	0.363948	0.0161014	0.016673	0.0185785
0	0	0	0	0	0	0	0	0	0	0	0	0	0	0	0	0	0	0	0	0	0	0	0	0	0	0	0	0	0	0	0	0	0.0124809	0.0951791	0.00628811	0.0130526	0.0132431	0.0234375	0.0400152	0.0280107	0.0303925	0.0355373	0.0148628	0.0186738	0.0172447	0.0185785	0.0123857	0.0106707	0.0163872
0	0	0	0	0	0	0	0	0	0	0	0	0	0	0	0	0	0	0	0	0	0	0	0	0	0	0	0	0	0	0.00619284	0.0912729	0.0699314	0.162538	0.274486	0.164348	0.0995617	0.0440168	0.0536395	0.0189596	0.0165777	0.0307736	0.0243902	0.0100991	0.0074314	0.0125762	0.0262005	0.0081936	0.00847942	0.00733613
0	0	0	0	0	0	0	0	0	0	0	0	0	0	0	0	0	0	0	0	0	0	0	0	0	0	0	0	0.0164825	0.154154	0.117378	0.250476	0.422256	0.460271	0.371189	0.129192	0.112329	0.0822218	0.0891768	0.0568788	0.0117188	0.00847942	0.0153392	0.0124809	0.0189596	0.0339177	0.023247	0.0108613	0.0181974	0.0184832
0	0	0	0	0	0	0	0	0	0	0	0	0	0	0	0	0	0	0	0	0	0	0	0	0	0	0.00714558	0.133289	0.228849	0.336604	0.5242	0.523342	0.435595	0.335175	0.241806	0.20122	0.154916	0.131764	0.121951	0.0594512	0.0558308	0.00514482	0.0212462	0.0214367	0.0157203	0.0157203	0.0223895	0.0144817	0.00876524	0.0233422
0	0	0	0	0	0	0	0	0	0	0	0	0	0	0	0	0	0	0	0	0	0	0	0	0.000476372	0.0757431	0.291635	0.435499	0.438643	0.413967	0.473514	0.426639	0.303544	0.301543	0.302877	0.129192	0.219036	0.205126	0.120713	0.146532	0	0	0.021532	0.0338224	0.0224848	0.0189596	0.0190549	0.0221037	0.0133384	0.0293445
0	0	0	0	0	0	0	0	0	0	0	0	0	0	0	0	0	0	0	0	0	0	0	0.017721	0.018388	0.174638	0.458079	0.446837	0.395675	0.429021	0.404726	0.39396	0.392245	0.35242	0.290968	0.17197	0.336414	0.319836	0.233803	0.181307	0.153011	0.0314405	0.00104802	0.02258	0.023247	0.0241044	0.0169588	0	0	0.00543064
0	0	0	0	0	0	0	0	0	0	0	0	0	0	0	0	0	0	0	0	0	0.00085747	0.0547828	0.017721	0.201791	0.470751	0.486757	0.414348	0.383765	0.394245	0.412633	0.38205	0.405774	0.425877	0.189596	0.18931	0.40625	0.313453	0.26372	0.252287	0.200648	0.176162	0.00962271	0.0044779	0.0201982	0.0357279	0.0342988	0	0.0100038	0.0289634
0	0	0	0	0	0	0	0	0	0	0	0	0	0	0	0	0	0	0	0	0.00581174	0.0170541	0.0230564	0.399104	0.475038	0.471132	0.438834	0.385004	0.368236	0.402725	0.399676	0.36128	0.404916	0.465606	0.478754	0.449886	0.406536	0.38529	0.319836	0.261433	0.304878	0.20665	0.174352	0.0501143	0.00838415	0.0427782	0.0259146	0.00485899	0.0300114	0.0761242
0	0	0	0	0	0	0	0	0	0	0	0	0	0	0	0	0	0	0	0.00971799	0.068407	0.208746	0.497523	0.50362	0.446837	0.444169	0.415206	0.377287	0.403201	0.422828	0.440835	0.402534	0.440739	0.502858	0.432069	0.499524	0.436166	0.443312	0.343274	0.390339	0.310309	0.270579	0.301067	0.292969	0.0579268	0.051734	0.0237233	0.0158155	0.0293445	0.0833651
0	0	0	0	0	0	0	0	0	0	0	0	0	0	0	0	0	0	0.019436	0.024295	0.31412	0.530964	0.540396	0.504097	0.475705	0.469512	0.381098	0.384432	0.402725	0.375286	0.402534	0.426734	0.471037	0.466463	0.469893	0.479516	0.493998	0.445503	0.484756	0.409966	0.323933	0.25524	0.408251	0.413396	0.187024	0.0359184	0.0173399	0.0599276	0.0280107	0.0616425
0	0	0	0	0	0	0	0	0	0	0	0	0	0	0	0	0	0.0228659	0.0113377	0.278011	0.45665	0.506098	0.519912	0.506764	0.511433	0.455507	0.369569	0.365568	0.424924	0.415015	0.42178	0.481421	0.531822	0.523342	0.475133	0.421589	0.443693	0.497046	0.529345	0.415968	0.426162	0.376524	0.456079	0.334794	0.201601	0.0195312	0.00142912	0.0360137	0.0487805	0.0531631
0	0	0	0	0	0	0	0	0	0	0	0	0	0	0	0	0.0188643	0.11128	0.381479	0.428354	0.408537	0.532012	0.545541	0.524676	0.537252	0.456745	0.380431	0.390244	0.407584	0.418636	0.387671	0.507812	0.52258	0.432736	0.492188	0.429688	0.397104	0.477611	0.457603	0.555926	0.54697	0.563929	0.380621	0.46008	0.327934	0.112043	0.0551639	0.086795	0.0997523	0.135671
0	0	0	0	0	0	0	0	0	0	0	0	0	0	0	0.0146723	0.027439	0.347085	0.516959	0.456841	0.43226	0.498952	0.546208	0.532965	0.56593	0.500095	0.400724	0.401391	0.423209	0.438739	0.421018	0.491139	0.485518	0.540587	0.475229	0.466749	0.47904	0.495332	0.489996	0.555354	0.550591	0.585842	0.585271	0.400248	0.183022	0.136147	0.0918445	0.136052	0.232851	0.132336
0	0	0	0	0	0	0	0	0	0	0	0	0	0	0.00943216	0.0512576	0.27258	0.442931	0.496094	0.490187	0.481231	0.481993	0.541921	0.565644	0.523342	0.474752	0.407203	0.38205	0.409394	0.427591	0.457889	0.444836	0.407298	0.500286	0.459889	0.522199	0.439882	0.43912	0.485042	0.576029	0.556593	0.537252	0.272866	0.106803	0.0326791	0.0429688	0.0461128	0.0776486	0.227706	0.326791
0	0	0	0	0	0	0	0	0	0	0	0	0	0.00457317	0.0690739	0.289634	0.420636	0.434165	0.48609	0.482184	0.518197	0.489425	0.501429	0.537633	0.545351	0.468083	0.404154	0.446075	0.450648	0.442168	0.445217	0.314977	0.376143	0.435404	0.426829	0.505335	0.459318	0.519531	0.526391	0.546399	0.541921	0.247904	0.167302	0.0595465	0.159108	0.109756	0.0876524	0.0860328	0.152915	0.365854
0	0	0	0	0	0	0	0	0	0	0	0	0.000762195	0.0376334	0.289825	0.421303	0.424924	0.423971	0.489043	0.516387	0.555259	0.475896	0.503906	0.554306	0.524295	0.500572	0.407203	0.38005	0.411776	0.398056	0.483899	0.433213	0.454173	0.418921	0.372999	0.450076	0.514577	0.41311	0.433594	0.537824	0.22056	0.16492	0.0702172	0.0918445	0.198838	0.219607	0.0574505	0.0497332	0.0713605	0.262576
0	0	0	0	0	0	0	0	0	0	0	0	0.0396341	0.086128	0.468083	0.485518	0.445408	0.442645	0.487995	0.507241	0.505907	0.495617	0.482946	0.543921	0.48104	0.466368	0.419779	0.373761	0.354325	0.454078	0.519436	0.441216	0.460461	0.464463	0.265625	0.410823	0.448266	0.551734	0.577934	0.364234	0.110137	0.247046	0.0244855	0.196456	0.17521	0.185785	0.0210556	0	0.0707889	0.137195
0	0	0	0	0	0	0	0	0	0	0	0.0139101	0.106993	0.431402	0.490568	0.479135	0.537633	0.526486	0.491711	0.544303	0.481612	0.511433	0.49638	0.516864	0.424924	0.498761	0.448075	0.466082	0.42702	0.44255	0.475991	0.39415	0.448075	0.482374	0.398438	0.41311	0.490473	0.513053	0.526486	0.172256	0.243236	0.340511	0.106898	0.151582	0.0572599	0.0120046	0.00762195	0.0324886	0.145389	0.261719
0	0	0	0	0	0	0	0	0	0	0.000476372	0.0777439	0.377763	0.526867	0.512386	0.461986	0.501905	0.568883	0.536395	0.521627	0.54154	0.527534	0.504764	0.466654	0.417683	0.437119	0.427877	0.49314	0.437976	0.492378	0.42883	0.429878	0.509146	0.418826	0.456364	0.468559	0.450553	0.555926	0.457031	0.0827934	0.220751	0.41311	0.112805	0.110328	0.157298	0.0268674	0.0370617	0.186071	0.186738	0.0882241
0	0	0	0	0	0	0	0	0	0	0.0270579	0.176639	0.450076	0.576982	0.55888	0.506288	0.428068	0.48247	0.531822	0.563262	0.544588	0.560309	0.544684	0.44112	0.466463	0.436738	0.467797	0.375572	0.43064	0.420255	0.396341	0.450457	0.344131	0.462271	0.488567	0.446932	0.520103	0.586223	0.422161	0.0106707	0.118426	0.2863	0.0445884	0.0487805	0.103087	0.00419207	0.0117188	0	0.186261	0.120713
0	0	0	0	0	0	0	0	0	0.00457317	0.0804116	0.366616	0.524962	0.534299	0.537538	0.505621	0.445789	0.448266	0.483994	0.574219	0.587938	0.629478	0.575743	0.54878	0.422447	0.472656	0.372332	0.429497	0.422447	0.423971	0.45484	0.422732	0.305831	0.420541	0.374714	0.475705	0.495903	0.515434	0.259432	0.0766959	0.0301067	0.0476372	0.0765053	0.15444	0.135194	0.0329649	0.133765	0.038205	0.108708	0.0985137
0	0	0	0	0	0	0	0	0	0.0280107	0.2762	0.486757	0.553925	0.517149	0.478849	0.430926	0.454745	0.471989	0.493712	0.538396	0.562786	0.603182	0.560976	0.576601	0.522675	0.481612	0.445408	0.336795	0.41997	0.445694	0.489043	0.410823	0.468369	0.404916	0.50343	0.540015	0.512957	0.452744	0.094798	0.0889863	0	0.0286776	0.0460175	0.00590701	0.0814596	0.0658346	0.02258	0.0163872	0.0224848	0.0566883
0	0	0	0	0	0	0	0	0.00895579	0.0234375	0.430736	0.501715	0.550495	0.499905	0.460556	0.47037	0.456555	0.421875	0.490758	0.5121	0.555736	0.556974	0.610995	0.553258	0.573361	0.462176	0.474181	0.471894	0.500667	0.447218	0.481231	0.320694	0.313262	0.386433	0.505526	0.491902	0.363186	0.17197	0.0256288	0.0226753	0.0320122	0.0169588	0.00771723	0.130526	0.0222942	0.0515434	0.0782203	0.0122904	0.0563072	0.0103849
0	0	0	0	0	0	0	0	0.0108613	0.0619284	0.473133	0.409299	0.478849	0.493712	0.472561	0.443788	0.438548	0.449695	0.452744	0.500762	0.538586	0.535823	0.569931	0.584794	0.54497	0.525915	0.445789	0.443693	0.397675	0.429021	0.474943	0.469989	0.33851	0.367854	0.425591	0.444836	0.349181	0.13205	0.03125	0.20846	0.0626905	0.0351562	0.0626905	0.0187691	0.0138148	0.00866997	0.0531631	0.0647866	0.0179116	0.0529726
0	0	0	0	0	0	0	0.000952744	0.0221037	0.160252	0.401296	0.321361	0.406345	0.408251	0.44979	0.507527	0.313357	0.372523	0.442835	0.459127	0.556974	0.538396	0.566025	0.532584	0.565263	0.531631	0.45846	0.42016	0.281631	0.217893	0.431307	0.275248	0.351753	0.359756	0.340892	0.259623	0.330316	0.216463	0.0699314	0.109947	0.0343941	0.000381098	0.0238186	0.0172447	0.133003	0.106421	0.152344	0.0423971	0.0202934	0.0587843
0	0	0	0	0	0	0	0.00428735	0.0121951	0.0141006	0.0997523	0.290396	0.369188	0.342797	0.362138	0.440072	0.13205	0.0907012	0.473323	0.443502	0.453411	0.458651	0.536871	0.570694	0.527725	0.489806	0.450171	0.436643	0.433403	0.381764	0.379192	0.305164	0.265053	0.437976	0.049638	0.0356326	0.363281	0.313548	0.0178163	0.162157	0.058689	0.0213415	0.0108613	0.0676448	0.178544	0.269722	0.416825	0.0198171	0.0334413	0.078125
0	0	0	0	0	0	0	0.027439	0.0318216	0.0201029	0.134337	0.238853	0.275152	0.332412	0.309261	0.360042	0.0621189	0.0424924	0.447313	0.479897	0.433117	0.40263	0.502572	0.498571	0.488853	0.486662	0.4133	0.429878	0.358518	0.367569	0.265625	0.390816	0.293921	0.3871	0.294493	0.407203	0.437881	0.231803	0.101848	0.0696456	0.082984	0.0268674	0.101753	0.0265816	0.0699314	0.35242	0.285633	0.110709	0.0623095	0.0411585
0	0	0	0	0	0	0.0078125	0.0081936	0.0085747	0.0270579	0.167588	0.237138	0.223514	0.270389	0.329649	0.346037	0.38005	0.376524	0.430545	0.413491	0.384051	0.349371	0.436928	0.458175	0.470084	0.476848	0.467321	0.439691	0.446265	0.345465	0.280393	0.321932	0.412729	0.34899	0.229707	0.288586	0.0137195	0.0773628	0.0892721	0.0480183	0.153487	0.0395389	0.105088	0.101467	0.105373	0.0731707	0.0191502	0.0314405	0.0504954	0.0807927
0	0	0	0	0	0	0.0132431	0.0114329	0.12157	0.15263	0.195503	0.225896	0.287633	0.314596	0.381002	0.425305	0.369188	0.392245	0.381098	0.35604	0.408918	0.412729	0.419493	0.429592	0.425972	0.390434	0.421589	0.389863	0.399295	0.427496	0.416063	0.409585	0.412157	0.515911	0.487424	0.378049	0.0952744	0.0456364	0.0254383	0.0806974	0.0449695	0.026391	0.0776486	0.226562	0.0448742	0.136338	0.0977515	0.00666921	0.107946	0.157107
0	0	0	0	0	0	0.0220084	0.234375	0.284394	0.260671	0.33146	0.344703	0.306307	0.407393	0.392721	0.313548	0.343178	0.344512	0.382908	0.386528	0.443407	0.448457	0.365377	0.406155	0.325934	0.378906	0.389386	0.339463	0.348704	0.434832	0.350896	0.417969	0.498666	0.544112	0.509051	0.456269	0.335842	0.28287	0.0816502	0.0160061	0.028487	0.0628811	0.133765	0.119188	0.0410633	0.045827	0.0463986	0.0717416	0.051734	0.261242
0	0	0	0	0	0.000666921	0.0342035	0.279059	0.261623	0.208556	0.301639	0.358708	0.354802	0.167016	0.21532	0.306879	0.328697	0.331079	0.333746	0.317168	0.395293	0.341654	0.44455	0.324219	0.0410633	0.172542	0.338415	0.314882	0.378906	0.447027	0.431879	0.419588	0.478563	0.506574	0.458556	0.273438	0.0134337	0.139482	0.133289	0.069455	0.0230564	0.0611662	0.070122	0.0457317	0.0525915	0.00276296	0.0172447	0.0317264	0.0700267	0.237995
0	0	0	0	0	0.0132431	0.0240091	0.296208	0.271437	0.178163	0.211223	0.241425	0.296875	0.356421	0.40444	0.409966	0.425114	0.40101	0.369569	0.349562	0.373571	0.31955	0.198361	0.428639	0.27782	0.386814	0.421208	0.420541	0.411204	0.434832	0.471989	0.330412	0.425591	0.486852	0.458556	0.393769	0.0727896	0.0379192	0.0782203	0.174162	0.0885099	0.124524	0.109375	0.0584985	0.175591	0.0443979	0.047923	0.104897	0.0210556	0.11814
0	0	0	0	0	0.0209604	0.0261052	0.0070503	0.0851753	0.0366806	0.0981326	0.258384	0.274771	0.316787	0.35423	0.348514	0.38005	0.385385	0.413967	0.401963	0.369093	0.42883	0.377858	0.404821	0.457412	0.462081	0.0633575	0.403392	0.409585	0.454364	0.452839	0.110709	0.473895	0.460556	0.44255	0.438453	0.0437309	0.113472	0.114901	0.0950838	0.048971	0.0509718	0.0424924	0.0872713	0.0307736	0.150534	0.0963224	0.156631	0.0695503	0
0	0	0	0	0	0.0229611	0.03125	0.0314405	0.0254383	0.0186738	0.0222942	0.122904	0.233422	0.272199	0.293159	0.290396	0.307355	0.284489	0.338319	0.344036	0.340225	0.360995	0.434451	0.363948	0.408346	0.400819	0.409966	0.412538	0.420732	0.440072	0.428639	0.454745	0.437691	0.39758	0.298495	0.080221	0.0173399	0.0488758	0.141673	0.0330602	0.201886	0.224943	0.253716	0.0882241	0.0372523	0.0442073	0.00438262	0.0985137	0.237233	0.0835556
0	0	0	0	0	0.0191502	0.0241997	0.0123857	0.0210556	0.0195312	0.0127668	0.018388	0.137576	0.211414	0.268197	0.245808	0.263529	0.338415	0.3367	0.385766	0.352706	0.298495	0.322885	0.400819	0.412348	0.377858	0.396151	0.400057	0.400534	0.435309	0.431021	0.419588	0.440835	0.4113	0.27077	0.132717	0.0928925	0	0.0381098	0.0298209	0.0249619	0.107279	0.0731707	0.0343941	0.0241044	0.00200076	0.0368712	0.0972752	0.237805	0.218845
0	0	0	0	0	0.0342035	0.0210556	0.0142912	0.0348704	0.054878	0.037157	0.0696456	0.0647866	0.122713	0.205507	0.247523	0.280011	0.301543	0.21875	0.26372	0.282489	0.281536	0.342988	0.392245	0.32117	0.25867	0.384813	0.346799	0.155393	0.377858	0.423971	0.450076	0.429497	0.369093	0.14939	0.230755	0.113281	0.0483041	0.0790777	0.0110518	0.0935595	0.0550686	0.055545	0.0250572	0.0903201	0.0476372	0.0198171	0.108613	0.266101	0.106898
0	0	0	0	0.00524009	0.0243902	0.0254383	0.00962271	0.0339177	0.0214367	0.0114329	0	0.0315358	0.0709794	0.135099	0.196265	0.0914634	0.0362043	0.138624	0.263434	0.324219	0.290587	0.317168	0.283346	0.341559	0.3387	0.399295	0.35747	0.351086	0.404535	0.429592	0.404821	0.127668	0.314405	0.1754	0.122904	0.140149	0.0591654	0.0280107	0.0214367	0.016673	0.0160061	0.0223895	0.0831745	0.0955602	0.0279154	0.0598323	0.0389672	0.165492	0.075362
0	0	0	0	0.00800305	0.0359184	0.00133384	0.0272485	0.0276296	0.0148628	0.0210556	0.038872	0.0469703	0.0394436	0.114806	0.138815	0.0514482	0.216273	0.198742	0.264196	0.29697	0.307927	0.295827	0.323933	0.28811	0.20503	0.367283	0.41654	0.430164	0.424352	0.374809	0.426353	0.409775	0.315358	0.279154	0.197313	0.21513	0.13186	0.052782	0.0104802	0.0171494	0.0433498	0.00190549	0	0.0834604	0.0896532	0.226372	0.0389672	0.0484947	0.184451
0	0	0	0	0.0120046	0.0383956	0.0373476	0.0262005	0.0273438	0.0240091	0.0255335	0.0178163	0.0323933	0.0451601	0.0172447	0.162252	0.168921	0.214463	0.292683	0.311738	0.298399	0.218464	0.32984	0.331079	0.326029	0.352896	0.371856	0.414729	0.424066	0.423685	0.389768	0.391578	0.374714	0.3125	0.105564	0.0151486	0.125953	0.136719	0.0735518	0.040968	0.0790777	0.0150534	0.0564977	0.029154	0.089939	0.0143864	0.207889	0.35604	0.287157	0.507336
0	0	0	0	0.00495427	0.030202	0.0418255	0.0282012	0.0268674	0.00724085	0.000952744	0	0	0.0141959	0.0182927	0.119188	0.188262	0.219036	0.2621	0.272485	0.269817	0.226372	0.303354	0.354802	0.351944	0.356326	0.324409	0.304878	0.355469	0.372523	0.397961	0.349562	0.358422	0.314024	0.230755	0.152248	0.172066	0.0301067	0.0328697	0	0.121856	0.0153392	0.0401105	0.038205	0.309928	0.0993712	0.249619	0.408537	0.490568	0.497428
0	0	0	0	0.0149581	0.0219131	0.0452553	0.013529	0.0176258	0.0385861	0.0307736	0.0265816	0.0244855	0.0289634	0.0355373	0.0704078	0.140053	0.246284	0.21513	0.259718	0.211414	0.167492	0.218274	0.286109	0.294207	0.313167	0.306498	0.377858	0.395198	0.389768	0.431402	0.406441	0.389005	0.174924	0.212748	0.220941	0.107565	0.0305831	0.168921	0.044779	0.0439215	0.0589748	0.0724085	0.253049	0.352801	0.305831	0.264196	0.0823171	0.102801	0.117378
0	0	0	0	0.0176258	0.0370617	0.0256288	0.0216273	0.0238186	0.0305831	0.0241044	0.00619284	0	0.00390625	0.0323933	0.0474466	0.127001	0.160728	0.170827	0.218464	0.186738	0.23971	0.254954	0.264386	0.2621	0.25705	0.378335	0.362519	0.34537	0.399676	0.339558	0.404535	0.381479	0.179878	0.349657	0.373952	0.315549	0.303163	0.269245	0.148914	0.0766006	0.0195312	0.0348704	0.292588	0.385194	0.421303	0.0040968	0.0636433	0.0590701	0.0832698
0	0	0	0	0.0245808	0.0327744	0.0451601	0.0201029	0.0170541	0.035061	0.0346799	0.00876524	0.0185785	0.0126715	0.0081936	0.0233422	0.0936547	0.231231	0.0640244	0.0713605	0.307355	0.305164	0.222466	0.314691	0.289158	0.327458	0.319169	0.260004	0.334699	0.359756	0.387862	0.395675	0.390816	0.351848	0.312309	0.380145	0.316406	0.272485	0.246856	0.208937	0.197027	0.101372	0.074314	0.204649	0.368426	0.372237	0.0319169	0.0713605	0.164539	0.104802
0	0	0	0	0.0221037	0.0407774	0.00771723	0.0144817	0.0360137	0.112519	0.0319169	0.0383956	0.0256288	0.0359184	0.024295	0.0341082	0.0866997	0.246475	0.380526	0.382146	0.364139	0.364043	0.318121	0.259051	0.265149	0.305831	0.275915	0.333175	0.322218	0.328506	0.383479	0.405774	0.42702	0.332984	0.361471	0.335938	0.331555	0.268102	0.245141	0.264863	0.22056	0.0605945	0.0610709	0.132527	0.226848	0.265244	0.0342035	0.0250572	0.0797447	0.121665
0	0	0	0	0.0100038	0.0486852	0.00914634	0.0443979	0.0206745	0.0918445	0	0.0223895	0.0197218	0.0268674	0.034013	0.0341082	0.0595465	0.197409	0.337557	0.325934	0.334794	0.361852	0.349943	0.28811	0.293731	0.298018	0.302782	0.320694	0.332031	0.353659	0.380907	0.398819	0.40282	0.362329	0.362329	0.293255	0.297161	0.271627	0.244093	0.260099	0.199505	0.0329649	0.080888	0.102515	0.135861	0.129954	0.132241	0.0662157	0.0995617	0.108136
0	0	0	0	0.00504954	0.035061	0.0364901	0.0602134	0.0378239	0.0429687	0.0310595	0.227325	0.209508	0.183498	0.229802	0.253716	0.202172	0.344036	0.365854	0.342893	0.354421	0.343464	0.327839	0.291349	0.309451	0.292588	0.29354	0.283918	0.280011	0.30383	0.327268	0.370903	0.368521	0.356612	0.294684	0.298971	0.270865	0.276582	0.263053	0.23771	0.158251	0.0971799	0.11471	0.187119	0.192168	0.202649	0.172542	0.126239	0.207508	0.27601
0	0	0	0	0	0.0256288	0.0547828	0.0294398	0.118331	0.0854611	0.443026	0.519341	0.543826	0.513338	0.507812	0.503049	0.463986	0.36271	0.281917	0.312405	0.32279	0.30888	0.309928	0.2863	0.266101	0.253049	0.286966	0.273152	0.318788	0.34375	0.333365	0.315549	0.340606	0.244379	0.276296	0.288586	0.265339	0.250095	0.209508	0.17521	0.14415	0.185785	0.186928	0.207889	0.233518	0.19255	0.207603	0.20503	0.158822	0.198075
0	0	0	0	0	0.0162919	0.0159108	0.0686928	0.0824123	0.418445	0.515149	0.560499	0.592988	0.555259	0.548304	0.557832	0.501524	0.406536	0.326601	0.327363	0.314501	0.316025	0.300781	0.291063	0.269722	0.252382	0.26029	0.287157	0.260957	0.288491	0.323075	0.305164	0.268769	0.27096	0.30888	0.272485	0.275152	0.25362	0.234947	0.167111	0.164444	0.163872	0.185499	0.224562	0.214177	0.19798	0.188167	0.131764	0.18407	0.173018
0	0	0	0	0	0.00886052	0.0670732	0.205793	0.169779	0.362995	0.499619	0.502191	0.43569	0.298114	0.202172	0.50505	0.496951	0.470655	0.43226	0.343274	0.351372	0.332793	0.294112	0.244474	0.231803	0.216654	0.238567	0.218369	0.223418	0.237614	0.27258	0.333746	0.368712	0.304211	0.29154	0.291921	0.273914	0.252763	0.212367	0.164729	0.144817	0.202172	0.154726	0.160633	0.218655	0.211033	0.173114	0.188739	0.165111	0.150534
0	0	0	0	0	0.0315358	0.0103849	0.0592607	0.112614	0.383289	0.485042	0.479611	0.479802	0.494188	0.57279	0.553163	0.549924	0.53811	0.464558	0.368998	0.303735	0.313262	0.284394	0.25686	0.225419	0.193121	0.20827	0.252572	0.277153	0.29878	0.344607	0.362233	0.34375	0.296494	0.29354	0.280964	0.244665	0.21351	0.197218	0.122523	0.132336	0.163396	0.0856517	0.226467	0.24838	0.216654	0.214844	0.186452	0.134146	0.0568788
0	0	0	0	0	0.0139101	0.0248666	0.362424	0.457127	0.131288	0.0670732	0.405011	0.498285	0.525629	0.528392	0.586795	0.542683	0.506764	0.450171	0.382908	0.332031	0.288491	0.299447	0.256955	0.228754	0.196646	0.268388	0.315644	0.335652	0.360709	0.320122	0.339844	0.317454	0.303163	0.303735	0.271437	0.234756	0.20503	0.143197	0.171018	0.122523	0.195408	0.195503	0.211414	0.224752	0.197885	0.172732	0.140816	0.0397294	0.00485899
0	0	0	0	0	0.00181021	0.029154	0.504954	0.499619	0.0272485	0.271627	0.595084	0.428258	0.482565	0.501429	0.548209	0.517626	0.467416	0.425781	0.392816	0.346608	0.282965	0.282298	0.224562	0.210747	0.192073	0.329268	0.364901	0.339844	0.309546	0.319931	0.323933	0.308498	0.305736	0.27963	0.266673	0.235042	0.203887	0.194169	0.144245	0.120998	0.135194	0.185213	0.197313	0.200076	0.143388	0.0725038	0	0.0440168	0.0882241
0	0	0	0	0	0	0.0272485	0.548399	0.578316	0.358994	0.353659	0.465987	0.459604	0.519627	0.440549	0.47218	0.423209	0.400152	0.352801	0.349371	0.308498	0.255145	0.277725	0.258861	0.234756	0.277725	0.346227	0.29497	0.259146	0.278582	0.304592	0.295065	0.305164	0.305545	0.215415	0.259051	0.25	0.253144	0.210652	0.169588	0.106517	0.131002	0.155774	0.156059	0.0593559	0.0298209	0.0530678	0.134337	0.136623	0.124047
0	0	0	0	0	0	0.0221989	0.466749	0.566025	0.568693	0.55545	0.504287	0.431117	0.400915	0.371475	0.366521	0.340034	0.332127	0.316502	0.348895	0.343559	0.324981	0.273914	0.269912	0.292683	0.321075	0.273247	0.247999	0.256383	0.281345	0.309165	0.269627	0.263053	0.281536	0.263624	0.25181	0.232755	0.225133	0.116044	0.155583	0.142626	0.0938453	0.0997523	0.0449695	0.0120998	0.124809	0.202458	0.106517	0.186261	0.182832
0	0	0	0	0	0	0.00971799	0.211319	0.483994	0.470274	0.363377	0.234375	0.0580221	0.158155	0.237519	0.282965	0.341749	0.346799	0.41673	0.405393	0.413014	0.387481	0.383765	0.350514	0.323457	0.287729	0.266387	0.25867	0.362043	0.319455	0.301639	0.31431	0.282965	0.253811	0.251715	0.293255	0.253049	0.244569	0.17016	0.1371	0.1371	0.127001	0.0833651	0.0774581	0.125191	0.180545	0.0766959	0.203792	0.165206	0.175305
0	0	0	0	0	0	0	0.0471608	0.0466845	0.1371	0.0621189	0.044779	0.0504954	0.0572599	0.199219	0.322313	0.403678	0.41835	0.429592	0.422447	0.400915	0.364996	0.339367	0.341559	0.305831	0.272771	0.296208	0.322409	0.339177	0.330602	0.32822	0.29859	0.269912	0.288967	0.229325	0.227992	0.231136	0.215606	0.15444	0.131955	0.156441	0.0854611	0.0425877	0.150248	0.167302	0.162729	0.134909	0.170351	0.200362	0.152058
0	0	0	0	0	0	0	0.0160061	0.0464939	0	0.0405869	0.0106707	0.0368712	0.202839	0.38729	0.457222	0.477706	0.470941	0.448552	0.423018	0.388243	0.347656	0.327839	0.303258	0.287824	0.283346	0.34556	0.363662	0.369188	0.351277	0.303258	0.29154	0.268388	0.25	0.232565	0.2258	0.20484	0.190263	0.155869	0.151296	0.110232	0.0271532	0.12843	0.206936	0.0991806	0.0890816	0.185785	0.15625	0.163205	0.158537
0	0	0	0	0	0	0	0.00219131	0.0139101	0.0934642	0.0157203	0.0504002	0.222561	0.400152	0.367283	0.201124	0.440835	0.476944	0.412443	0.366521	0.316787	0.3004	0.289158	0.290111	0.352706	0.34375	0.359661	0.355183	0.344893	0.306688	0.280393	0.284775	0.214939	0.240377	0.226181	0.231517	0.204459	0.16492	0.156536	0.153678	0.0993712	0.0295351	0.219989	0.158822	0.101086	0.150629	0.163681	0.194836	0.17178	0.107755
0	0	0	0	0	0	0	0	0.0243902	0.09375	0.103563	0.287252	0.443502	0.490187	0.0626905	0.0788872	0.403392	0.0726944	0.342607	0.277344	0.25	0.283822	0.319741	0.331079	0.330126	0.370903	0.371284	0.31936	0.304402	0.299543	0.285918	0.271437	0.258765	0.230088	0.20141	0.188739	0.168064	0.155678	0.165492	0.136242	0.0587843	0.0363948	0.226658	0.139958	0.104325	0.157393	0.179306	0.208175	0.350991	0.38872
0	0	0	0	0	0	0	0	0.0180069	0.0396341	0.299447	0.467702	0.498285	0.348609	0.0841273	0.338605	0.287062	0.0952744	0.183213	0.177782	0.254668	0.330697	0.359375	0.325171	0.358232	0.362424	0.336604	0.320312	0.29678	0.304021	0.264101	0.272104	0.264577	0.250857	0.212748	0.190263	0.174638	0.155869	0.150724	0.110042	0.0141959	0.0756479	0.258479	0.113472	0.0838415	0.135575	0.233518	0.214367	0.291254	0.261052
0	0	0	0	0	0	0	0	0	0.0044779	0.351562	0.445598	0.224371	0.335747	0.308308	0.262195	0.167873	0.131193	0.155583	0.261814	0.32822	0.360709	0.337462	0.339082	0.358899	0.309832	0.305354	0.29335	0.302877	0.236662	0.229611	0.265625	0.237995	0.236852	0.193598	0.179878	0.14253	0.175019	0.144436	0.0460175	0.00533537	0.0714558	0.14596	0.0970846	0.102611	0.15968	0.201791	0.242283	0.297732	0.296875
0	0	0	0	0	0	0	0	0	0.00619284	0.0911776	0.358899	0.0898437	0.198171	0.0372523	0.101372	0.0692645	0.129287	0.0498285	0.328887	0.336033	0.326029	0.333937	0.346037	0.307165	0.25	0.268197	0.305736	0.248285	0.195217	0.197599	0.246094	0.240473	0.190263	0.171113	0.171303	0.161585	0.155869	0.108803	0.0172447	0	0.0689787	0.24638	0.130716	0.0977515	0.197123	0.267435	0.240282	0.335652	0.267149
0	0	0	0	0	0	0	0	0	0	0.0470655	0.139863	0.156155	0.129002	0.0435404	0.125857	0.174924	0.164062	0.320312	0.335366	0.321551	0.34013	0.340701	0.293159	0.26029	0.0545922	0.190644	0.241044	0.207412	0.0213415	0.0221037	0.237329	0.216845	0.177496	0.159013	0.15101	0.140911	0.130907	0.0967988	0.0211509	0.0130526	0.0912729	0.183975	0.101944	0.129668	0.108041	0.220274	0.329554	0.38024	0.289158
0	0	0	0	0	0	0	0	0	0	0.00152439	0.028487	0.027439	0.0967035	0.195503	0.296589	0.289062	0.158727	0.324981	0.337462	0.331174	0.339463	0.307832	0.253811	0.270008	0.0233422	0.0507812	0.236947	0.217702	0.196361	0.245522	0.233613	0.176543	0.17883	0.153868	0.142721	0.143007	0.108899	0.0436357	0.0191502	0.0101944	0.065263	0.154345	0.0681212	0.0769817	0.192931	0.161585	0.228468	0.221608	0.302115
0	0	0	0	0	0	0	0	0	0	0	0.00276296	0.0842226	0.282489	0.0826982	0.0591654	0.33508	0.339939	0.34013	0.359566	0.353373	0.294493	0.253049	0.243902	0.254478	0.0592607	0.220751	0.233899	0.214939	0.220655	0.21532	0.182927	0.152915	0.169588	0.175019	0.147961	0.138338	0.0935595	0.0381098	0.0227706	0.0033346	0.0402058	0.162443	0.0352515	0.0539253	0.121665	0.0980373	0.188262	0.305164	0.317645
0	0	0	0	0	0	0	0	0	0	0	0	0.068407	0.316978	0.359851	0.370808	0.376239	0.382336	0.410442	0.36795	0.306879	0.247713	0.0423971	0.15282	0.283346	0.215606	0.230183	0.204554	0.20322	0.21694	0.197599	0.163014	0.15987	0.175877	0.15806	0.143293	0.139958	0.0828887	0.0427782	0.0201029	0.00657393	0.00647866	0.234184	0.0907012	0.0665015	0.144722	0.156155	0.147008	0.172542	0.339082
0	0	0	0	0	0	0	0	0	0	0	0	0	0.103563	0.387862	0.400819	0.428068	0.403011	0.375667	0.295446	0.236757	0.218655	0.0546875	0.0488758	0.109947	0.216749	0.198742	0.180926	0.148628	0.140149	0.196932	0.159108	0.15263	0.169493	0.170351	0.145103	0.125191	0.080888	0.0405869	0.0193407	0.0279154	0.0531631	0.204459	0.0883194	0.0922256	0.0973704	0.117664	0.19617	0.0988948	0.24295
0	0	0	0	0	0	0	0	0	0	0	0	0	0.0100991	0.271818	0.41311	0.423018	0.352611	0.305736	0.250286	0.172256	0.280011	0.0383003	0.0438262	0.0621189	0.177496	0.126239	0.00390625	0.0119093	0.0454459	0.162538	0.151867	0.039253	0.132241	0.135194	0.138529	0.137005	0.0918445	0.0438262	0.024295	0.00990854	0.0360137	0.15625	0.0658346	0.0746951	0.0463986	0.072218	0.084032	0.147961	0.0545922
0	0	0	0	0	0	0	0	0	0	0	0	0	0	0.0505907	0.253716	0.135385	0.29859	0.241997	0.181784	0.0919398	0.102992	0.0866997	0.103468	0.153678	0.140434	0.0146723	0.0530678	0.0190549	0.025343	0.138053	0.157393	0.145865	0.1613	0.135861	0.135671	0.123761	0.091654	0.0373476	0.0229611	0.0139101	0.0113377	0.080221	0.0892721	0.0823171	0.0450648	0.0540206	0.0578316	0.0807927	0.0693598
0	0	0	0	0	0	0	0	0	0	0	0	0	0	0	0.0445884	0.190072	0.133479	0.109089	0.157203	0.240568	0.160442	0.135385	0.171399	0.12681	0.104135	0	0.00495427	0.0168636	0.0852706	0.140053	0.151296	0.159394	0.154535	0.124428	0.131193	0.139005	0.087843	0.0309642	0.0216273	0.00504954	0.011814	0.0324886	0.207603	0.0946075	0.0543064	0.101467	0.152248	0.115949	0.124524
0	0	0	0	0	0	0	0	0	0	0	0	0	0	0	0	0.0205793	0.0300114	0.0109566	0.203411	0.265434	0.162252	0.0691692	0.126905	0.106707	0.139863	0.0626905	0.0120998	0	0.110709	0.139005	0.146913	0.1633	0.139196	0.11795	0.13186	0.114806	0.0841273	0.057641	0.0281059	0.0342988	0.0277248	0.0330602	0.0396341	0.0875572	0.0806974	0.044779	0.0492569	0.0306784	0.0852706
0	0	0	0	0	0	0	0	0	0	0	0	0	0	0	0	0	0.0465892	0.123761	0.0337271	0.224371	0.107374	0.120808	0.102611	0.0966082	0.126334	0.052782	0.0985137	0.107755	0.14596	0.150057	0.153296	0.163872	0.138624	0.116806	0.110518	0.0908918	0.0744093	0.0776486	0.0504002	0.0265816	0.00638338	0.024295	0.0144817	0.0241044	0.0894627	0.0670732	0.0478277	0.115187	0.0427782
0	0	0	0	0	0	0	0	0	0	0	0	0	0	0	0	0	0	0.0334413	0.0902248	0.03125	0.0129573	0.0639291	0.0252477	0.0920351	0.128144	0.108232	0.120236	0.1512	0.128239	0.145675	0.139482	0.156059	0.119474	0.10585	0.1008	0.0881288	0.0704078	0.0314405	0.0349657	0.0308689	0.0254383	0.0282012	0.033346	0.0244855	0.00381098	0.0512576	0.0456364	0.0961319	0.0720274
0	0	0	0	0	0	0	0	0	0	0	0	0	0	0	0	0	0	0	0.00962271	0.0795541	0.049638	0.0229611	0.0731707	0.0924162	0.0765053	0.120236	0.15282	0.123666	0.12138	0.147485	0.158251	0.153582	0.114234	0.111376	0.0907965	0.0747904	0.0549733	0.0490663	0.0282965	0.0174352	0.0149581	0.032298	0.0248666	0.0240091	0.0108613	0.0100038	0.0549733	0.0901296	0.023247
0	0	0	0	0	0	0	0	0	0	0	0	0	0	0	0	0	0	0	0	0.00685976	0.017721	0.0423971	0.0842226	0.11271	0.123857	0.119284	0.128906	0.123857	0.144722	0.164729	0.162348	0.137862	0.0964177	0.0739329	0.0815549	0.0612614	0.0390625	0.0249619	0.0279154	0.0244855	0.0301067	0.0281059	0.0345846	0.0141006	0.0168636	0.0155297	0.0270579	0.0223895	0.0519245
0	0	0	0	0	0	0	0	0	0	0	0	0	0	0	0	0	0	0	0	0	0.000952744	0.0434451	0.0897485	0.110423	0.122142	0.112329	0.136528	0.1512	0.145579	0.147675	0.161109	0.125095	0.0911776	0.0947027	0.0966082	0.0734566	0.0516387	0.0442073	0.0272485	0.0367759	0.0439215	0.0190549	0.0276296	0.00676448	0.00438262	0.0389672	0.00171494	0.0121951	0.0880335
0	0	0	0	0	0	0	0	0	0	0	0	0	0	0	0	0	0	0	0	0	0	0	0.0247713	0.104802	0.129383	0.145675	0.133289	0.135194	0.134051	0.134623	0.132622	0.108136	0.116235	0.104516	0.0698361	0.0748857	0.0503049	0.0321075	0.0411585	0.0286776	0.0249619	0.0100038	0.0167683	0.038872	0.0134337	0.0195312	0.0182927	0.0173399	0.0250572
0	0	0	0	0	0	0	0	0	0	0	0	0	0	0	0	0	0	0	0	0	0	0	0	0.00342988	0.0766006	0.134051	0.163872	0.148152	0.151391	0.130526	0.112138	0.110995	0.0855564	0.0912729	0.0761242	0.0521151	0.0192454	0.0307736	0.0521151	0.00866997	0.0186738	0.0321075	0.00981326	0.0571646	0.0103849	0.0158155	0.00828887	0.0198171	0.021532
0	0	0	0	0	0	0	0	0	0	0	0	0	0	0	0	0	0	0	0	0	0	0	0	0	0	0.0163872	0.0908918	0.161776	0.142721	0.128239	0.123666	0.120713	0.104421	0.0960366	0.0795541	0.057641	0.034013	0.021532	0.0309642	0.0400152	0.0355373	0.0241044	0.0547828	0.0830793	0.018388	0.0152439	0.0276296	0.0190549	0.0338224
0	0	0	0	0	0	0	0	0	0	0	0	0	0	0	0	0	0	0	0	0	0	0	0	0	0	0	0	0.018388	0.0907012	0.130716	0.131002	0.0797447	0.0723133	0.106326	0.0571646	0.028487	0.0109566	0.00524009	0.0401105	0.0356326	0.0354421	0.0214367	0.030202	0.0211509	0.0213415	0.0666921	0.0219131	0.00628811	0
0	0	0	0	0	0	0	0	0	0	0	0	0	0	0	0	0	0	0	0	0	0	0	0	0	0	0	0	0	0	0.0120998	0.0761242	0.128906	0.100419	0.0837462	0.0459223	0.0165777	0.0205793	0.0286776	0.0338224	0.0359184	0.0230564	0.0110518	0.00485899	0.0205793	0.0214367	0.0303925	0.00524009	0.00438262	0.00800305
0	0	0	0	0	0	0	0	0	0	0	0	0	0	0	0	0	0	0	0	0	0	0	0	0	0	0	0	0	0	0	0	0	0.0330602	0.0938453	0.100324	0.0788872	0.0438262	0.0342035	0.0636433	0.101658	0.0994665	0.0355373	0.0229611	0.0267721	0.0264863	0.020484	0.0199123	0.019436	0.0150534
0	0	0	0	0	0	0	0	0	0	0	0	0	0	0	0	0	0	0	0	0	0	0	0	0	0	0	0	0	0	0	0	0	0	0	0	0.0121951	0.0618331	0.0656441	0.0665015	0.0679306	0.260385	0.0952744	0.0515434	0.0481136	0.0453506	0.037157	0.0342988	0.0695503	0.0581174
0	0	0	0	0	0	0	0	0	0	0	0	0	0	0	0	0	0	0	0	0	0	0	0	0	0	0	0	0	0	0	0	0	0	0	0	0	0	0	0	0	0	0.0280107	0.0467797	0.0516387	0.0423018	0.0483994	0.0617378	0.0613567	0.0690739
0	0	0	0	0	0	0	0	0	0	0	0	0	0	0	0	0	0	0	0	0	0	0	0	0	0	0	0	0	0	0	0	0	0	0	0	0	0	0	0	0	0	0	0	0	0	0	0	0	0
0	0	0	0	0	0	0	0	0	0	0	0	0	0	0	0	0	0	0	0	0	0	0	0	0	0	0	0	0	0	0	0	0	0	0	0	0	0	0	0	0	0	0	0	0	0	0	0	0	0
0	0	0	0	0	0	0	0	0	0	0	0	0	0	0	0	0	0	0	0	0	0	0	0	0	0	0	0	0	0	0	0	0	0	0	0	0	0	0	0	0	0	0	0	0	0	0	0	0	0
0	0	0	0	0	0	0	0	0	0	0	0	0	0	0	0	0	0	0	0	0	0	0	0	0	0	0	0	0	0	0	0	0	0	0	0	0	0	0	0	0	0	0	0	0	0	0	0	0	0
0	0	0	0	0	0	0	0	0	0	0	0	0	0	0	0	0	0	0	0	0	0	0	0	0	0	0	0	0	0	0	0	0	0	0	0	0	0	0	0	0	0	0	0	0	0	0	0	0	0
0	0	0	0	0	0	0	0	0	0	0	0	0	0	0	0	0	0	0	0	0	0	0	0	0	0	0	0	0	0	0	0	0	0	0	0	0	0	0	0	0	0	0	0	0	0	0	0	0	0
0	0	0	0	0	0	0	0	0	0	0	0	0	0	0	0	0	0	0	0	0	0	0	0	0	0	0	0	0	0	0	0	0	0	0	0	0	0	0	0	0	0	0	0	0	0	0	0	0	0
GREEN
0	0	0	0	0	0	0	0	0	0	0	0	0	0	0	0	0	0	0	0	0	0	0	0	0	0	0	0	0	0	0	0	0	0	0	0	0	0	0	0	0	0	0	0	0	0	0	0	0	0
0	0	0	0	0	0	0	0	0	0	0	0	0	0	0	0	0	0	0	0	0	0	0	0	0	0	0	0	0	0	0	0	0	0	0	0	0	0	0	0	0	0	0	0	0	0	0	0	0	0
0	0	0	0	0	0	0	0	0	0	0	0	0	0	0	0	0	0	0	0	0	0	0	0	0	0	0	0	0	0	0	0	0	0	0	0	0	0	0	0	0	0	0	0	0	0	0	0	0	0
0	0	0	0	0	0	0	0	0	0	0	0	0	0	0	0	0	0	0	0	0	0	0	0	0	0	0	0	0	0	0	0	0	0	0	0	0	0	0	0	0	0	0	0	0	0	0	0	0	0
0	0	0	0	0	0	0	0	0	0	0	0	0	0	0	0	0	0	0	0	0	0	0	0	0	0	0	0	0	0	0	0	0	0	0	0	0	0	0	0	0	0	0	0	0	0	0	0	0	0
0	0	0	0	0	0	0	0	0	0	0	0	0	0	0	0	0	0	0	0	0	0	0	0	0	0	0	0	0	0	0	0	0	0	0	0	0	0	0	0	0	0	0	0	0	0	0	0	0	0
0	0	0	0	0	0	0	0	0	0	0	0	0	0	0	0	0	0	0	0	0	0	0	0	0	0	0	0	0	0	0	0	0	0	0	0	0	0	0	0	0	0	0	0	0	0	0	0	0	0
0	0	0	0	0	0	0	0	0	0	0	0	0	0	0	0	0	0	0	0	0	0	0	0	0	0	0	0	0	0	0	0	0	0	0	0	0	0	0	0	0	0	0.00663705	0.0154686	0.0176631	0.0211957	0.0254242	0.0185195	0.016325	0.0131135
0	0	0	0	0	0	0	0	0	0	0	0	0	0	0	0	0	0	0	0	0	0	0	0	0	0	0	0	0	0	0	0	0	0	0	0	0.00155221	0.0225874	0.0886367	0.198309	0.297115	0.498849	0.655676	0.523578	0.66788	0.450677	0.517904	0.54852	0.49917	0.514318
0	0	0	0	0	0	0	0	0	0	0	0	0	0	0	0	0	0	0	0	0	0	0	0	0	0	0	0	0	0	0	0	0	0.0105979	0.0532034	0.316116	0.513194	0.584542	0.748595	0.666863	0.512766	0.481079	0.475138	0.466039	0.453086	0.443826	0.434941	0.429481	0.418616	0.420222
0	0	0	0	0	0	0	0	0	0	0	0	0	0	0	0	0	0	0	0	0	0	0	0	0	0	0	0	0	0	0.00503131	0.0422309	0.298721	0.512016	0.700905	0.757534	0.695713	0.662795	0.634962	0.597334	0.445378	0.366376	0.357544	0.360809	0.357651	0.347642	0.333351	0.341915	0.333726	0.334047
0	0	0	0	0	0	0	0	0	0	0	0	0	0	0	0	0	0	0	0	0	0	0	0	0	0	0	0	0.0100091	0.0638013	0.449446	0.718514	0.734572	0.713322	0.70979	0.717283	0.615854	0.611465	0.663758	0.647541	0.518546	0.316544	0.301397	0.304073	0.29567	0.280897	0.291602	0.296366	0.288765	0.291067
0	0	0	0	0	0	0	0	0	0	0	0	0	0	0	0	0	0	0	0	0	0	0	0	0	0	0.00529893	0.0700637	0.388749	0.705829	0.677086	0.653803	0.663598	0.637638	0.647326	0.571161	0.543917	0.601456	0.566611	0.57662	0.604453	0.356367	0.276133	0.269764	0.273457	0.265536	0.273136	0.272654	0.288926	0.298239
0	0	0	0	0	0	0	0	0	0	0	0	0	0	0	0	0	0	0	0	0	0	0	0	0.00133811	0.0416421	0.262806	0.573195	0.680458	0.666863	0.610662	0.604721	0.62688	0.570412	0.547235	0.496815	0.531927	0.543542	0.572446	0.581438	0.685008	0.387732	0.263662	0.257721	0.257614	0.254135	0.271209	0.262645	0.33196	0.306857
0	0	0	0	0	0	0	0	0	0	0	0	0	0	0	0	0	0	0	0	0	0	0	0.0230156	0.263716	0.613178	0.669379	0.667077	0.641653	0.603062	0.589359	0.585131	0.568645	0.466788	0.473318	0.424718	0.50661	0.501472	0.522614	0.569448	0.609592	0.506931	0.374512	0.25087	0.247444	0.248354	0.276133	0.270032	0.360916	0.418241
0	0	0	0	0	0	0	0	0	0	0	0	0	0	0	0	0	0	0	0	0	0.00101697	0.0672269	0.534711	0.77418	0.67805	0.632286	0.629075	0.604935	0.579671	0.565327	0.55976	0.487395	0.443505	0.465022	0.440775	0.460151	0.541669	0.55125	0.580742	0.52042	0.625863	0.574105	0.448857	0.273136	0.270299	0.239683	0.2855	0.452443	0.420864
0	0	0	0	0	0	0	0	0	0	0	0	0	0	0	0	0	0	0	0	0.00995557	0.184285	0.733287	0.710914	0.665043	0.632928	0.610448	0.584542	0.570519	0.546968	0.545523	0.550233	0.444682	0.411444	0.421132	0.433924	0.453139	0.45801	0.469464	0.517155	0.557352	0.547557	0.543114	0.62035	0.353048	0.250656	0.24814	0.283252	0.337687	0.440829
0	0	0	0	0	0	0	0	0	0	0	0	0	0	0	0	0	0	0	0.0222127	0.229085	0.671894	0.65771	0.643419	0.636889	0.593481	0.574801	0.569823	0.542365	0.53819	0.549483	0.494032	0.435958	0.403094	0.45346	0.442595	0.438259	0.456993	0.503506	0.476369	0.544399	0.495691	0.548948	0.591447	0.501847	0.264037	0.326072	0.347696	0.372103	0.476904
0	0	0	0	0	0	0	0	0	0	0	0	0	0	0	0	0	0	0.0286892	0.344698	0.657657	0.631804	0.622063	0.619654	0.612214	0.582401	0.576406	0.550608	0.533373	0.535728	0.530536	0.46909	0.452069	0.414441	0.404967	0.403201	0.447787	0.463095	0.449392	0.451266	0.422951	0.51389	0.541722	0.476315	0.521758	0.259915	0.391211	0.465182	0.378847	0.448536
0	0	0	0	0	0	0	0	0	0	0	0	0	0	0	0	0	0.0387518	0.422363	0.686346	0.633464	0.617513	0.607183	0.599957	0.587111	0.583846	0.579457	0.559493	0.541776	0.521008	0.525665	0.424932	0.417652	0.407269	0.411444	0.41412	0.395868	0.401809	0.413424	0.422684	0.428678	0.467056	0.465557	0.466092	0.449821	0.291602	0.357116	0.365412	0.445485	0.436011
0	0	0	0	0	0	0	0	0	0	0	0	0	0	0	0	0.0413745	0.392871	0.669593	0.643419	0.621688	0.579618	0.579778	0.587165	0.567842	0.579778	0.576032	0.568485	0.533212	0.522186	0.502542	0.430338	0.390301	0.414387	0.382701	0.391158	0.416742	0.398972	0.396992	0.401274	0.4161	0.41428	0.460258	0.401274	0.426698	0.305411	0.318471	0.473479	0.399293	0.394369
0	0	0	0	0	0	0	0	0	0	0	0	0	0	0	0.0332388	0.507253	0.665097	0.634588	0.617353	0.597549	0.575818	0.569234	0.577209	0.551892	0.555906	0.567468	0.55307	0.5224	0.511963	0.472569	0.411337	0.398116	0.388535	0.397848	0.388535	0.394904	0.390355	0.373709	0.391318	0.387357	0.422309	0.403575	0.380132	0.33212	0.249639	0.279827	0.369962	0.355832	0.395975
0	0	0	0	0	0	0	0	0	0	0	0	0	0	0.021731	0.309265	0.671038	0.628325	0.617941	0.594123	0.575818	0.570893	0.56356	0.553498	0.566986	0.565969	0.561205	0.553123	0.51389	0.485147	0.461275	0.391479	0.380506	0.368677	0.3751	0.375047	0.364342	0.375796	0.370711	0.375475	0.381202	0.383236	0.433603	0.297276	0.323449	0.264037	0.226195	0.255473	0.332923	0.3713
0	0	0	0	0	0	0	0	0	0	0	0	0	0.00679762	0.209495	0.628486	0.627576	0.612107	0.59514	0.597334	0.566397	0.5634	0.565701	0.55885	0.545683	0.568217	0.555264	0.510196	0.515174	0.49537	0.448857	0.407643	0.406252	0.381684	0.378419	0.355724	0.367446	0.358668	0.349997	0.355243	0.345234	0.362469	0.404753	0.301611	0.451694	0.302146	0.318685	0.299042	0.284216	0.342718
0	0	0	0	0	0	0	0	0	0	0	0	0.00123107	0.143499	0.575871	0.644757	0.620939	0.59241	0.578708	0.56431	0.535299	0.558743	0.546486	0.535888	0.541669	0.547343	0.560081	0.532249	0.500669	0.50479	0.414227	0.358561	0.364074	0.391907	0.353209	0.359739	0.345073	0.379864	0.376974	0.359739	0.35717	0.412246	0.365787	0.292619	0.35642	0.409035	0.416154	0.290317	0.224696	0.301504
0	0	0	0	0	0	0	0	0	0	0	0	0.0568966	0.573516	0.627576	0.610448	0.606648	0.599743	0.563721	0.566825	0.56629	0.552641	0.542044	0.521918	0.551143	0.54943	0.544345	0.544559	0.536691	0.485093	0.394797	0.401809	0.353102	0.374993	0.423219	0.349409	0.386876	0.355243	0.342129	0.340791	0.388535	0.475727	0.536477	0.378258	0.373441	0.38816	0.679227	0.667719	0.330728	0.250549
0	0	0	0	0	0	0	0	0	0	0	0.0169673	0.347	0.633303	0.607397	0.598619	0.582133	0.575336	0.572553	0.539153	0.569127	0.542365	0.534122	0.519831	0.566023	0.509822	0.51116	0.511535	0.505968	0.450998	0.383932	0.427822	0.383878	0.366483	0.408179	0.367286	0.38891	0.354547	0.372157	0.343253	0.397367	0.453567	0.409891	0.352888	0.304287	0.438581	0.652144	0.550768	0.314671	0.363914
0	0	0	0	0	0	0	0	0	0	0.00117754	0.143018	0.581063	0.619761	0.588985	0.57753	0.565969	0.549323	0.567521	0.553551	0.538029	0.534764	0.533158	0.525826	0.550072	0.526736	0.505165	0.489697	0.47669	0.448804	0.362736	0.365305	0.354707	0.352513	0.354119	0.347589	0.386019	0.349676	0.329497	0.30402	0.396778	0.441899	0.485896	0.43751	0.411818	0.443023	0.512659	0.419205	0.326554	0.258631
0	0	0	0	0	0	0	0	0	0	0.0428197	0.487448	0.648558	0.566611	0.556656	0.553605	0.574372	0.55778	0.548841	0.53637	0.53455	0.517476	0.504095	0.543435	0.522239	0.519082	0.495745	0.506129	0.468715	0.473264	0.393834	0.346251	0.396992	0.341433	0.388749	0.359685	0.340631	0.351014	0.310282	0.462934	0.37114	0.443184	0.416689	0.303163	0.424878	0.821977	0.528234	0.566076	0.34336	0.508591
0	0	0	0	0	0	0	0	0	0.00497779	0.231066	0.617941	0.575229	0.555853	0.546433	0.543649	0.557887	0.55323	0.556067	0.517958	0.502328	0.482685	0.489322	0.489322	0.530268	0.482738	0.531125	0.469357	0.457154	0.424022	0.360113	0.354922	0.386287	0.336295	0.352727	0.337312	0.340952	0.355457	0.32377	0.283841	0.495745	0.427501	0.371514	0.369962	0.405342	0.40031	0.361505	0.560403	0.31617	0.386822
0	0	0	0	0	0	0	0	0	0.0550233	0.497243	0.581009	0.534015	0.528288	0.545362	0.563935	0.536852	0.527592	0.526414	0.505326	0.511213	0.488572	0.491677	0.472194	0.466895	0.457475	0.474335	0.522614	0.44859	0.424932	0.344912	0.334154	0.33592	0.37114	0.344698	0.344698	0.312744	0.335225	0.2331	0.316277	0.567575	0.550286	0.400578	0.388856	0.379918	0.3675	0.717711	0.448911	0.421988	0.273029
0	0	0	0	0	0	0	0	0.00562008	0.296259	0.54761	0.529198	0.49901	0.515281	0.529679	0.525504	0.520687	0.535781	0.501418	0.508377	0.487877	0.496869	0.463791	0.47107	0.447626	0.458652	0.434192	0.425788	0.416635	0.41974	0.355296	0.380399	0.370123	0.387625	0.332655	0.341969	0.292458	0.2984	0.227265	0.307285	0.412086	0.484772	0.46454	0.375529	0.43462	0.469678	0.529305	0.468929	0.502114	0.541937
0	0	0	0	0	0	0	0	0.0732216	0.549912	0.493283	0.51785	0.481347	0.481989	0.501151	0.519563	0.510036	0.500669	0.494781	0.490981	0.478135	0.487663	0.459883	0.449981	0.45239	0.434513	0.449071	0.438848	0.426216	0.425092	0.367928	0.323021	0.366162	0.360328	0.357598	0.342343	0.322111	0.275063	0.324573	0.488037	0.315099	0.589359	0.776963	0.623294	0.452765	0.435958	0.496601	0.303217	0.50463	0.537869
0	0	0	0	0	0	0	0.00171279	0.248086	0.545202	0.453728	0.508055	0.460579	0.47942	0.482952	0.464005	0.571054	0.519724	0.478724	0.479313	0.454477	0.466199	0.441364	0.464379	0.429588	0.424343	0.421934	0.410427	0.481614	0.513461	0.396938	0.432746	0.385377	0.424985	0.415458	0.487502	0.338864	0.306803	0.3956	0.320077	0.401113	0.800407	0.783332	0.783172	0.417117	0.388107	0.298828	0.395921	0.481561	0.352459
0	0	0	0	0	0	0	0.0294385	0.406787	0.458866	0.524006	0.479527	0.437778	0.455655	0.49339	0.455976	0.882621	0.791361	0.444415	0.458171	0.447626	0.484398	0.444254	0.424932	0.427019	0.424611	0.423165	0.409677	0.409624	0.402077	0.40031	0.402719	0.421453	0.339078	0.525879	0.752342	0.400578	0.3265	0.403575	0.478242	0.397902	0.783761	0.638709	0.445592	0.357919	0.476476	0.436386	0.388	0.381256	0.41337
0	0	0	0	0	0	0	0.122571	0.478242	0.523203	0.485468	0.47305	0.453728	0.446823	0.480009	0.466253	0.71632	0.769951	0.444736	0.42627	0.447466	0.465985	0.431462	0.440133	0.424236	0.408607	0.410212	0.398812	0.425521	0.369587	0.467751	0.35155	0.372959	0.34047	0.408072	0.388374	0.339346	0.355724	0.386983	0.335171	0.403415	0.71557	0.490553	0.440454	0.474121	0.59059	0.451212	0.308516	0.351871	0.38618
0	0	0	0	0	0	0.00540598	0.339774	0.502168	0.453032	0.454959	0.442755	0.441953	0.428786	0.450998	0.465022	0.436547	0.443826	0.427073	0.435958	0.460472	0.473853	0.447252	0.418883	0.407964	0.394904	0.387197	0.369641	0.372371	0.423219	0.43569	0.418134	0.321629	0.322807	0.392549	0.308088	0.550554	0.392549	0.38056	0.502489	0.606059	0.685704	0.565166	0.419633	0.386501	0.452122	0.562651	0.438795	0.510571	0.443612
0	0	0	0	0	0	0.0395547	0.500723	0.499224	0.501633	0.470588	0.448911	0.442434	0.445485	0.465075	0.457368	0.439919	0.428411	0.425788	0.44875	0.448161	0.425253	0.427019	0.410694	0.398865	0.392871	0.373334	0.386876	0.360542	0.338436	0.326179	0.356688	0.350426	0.298828	0.299149	0.300059	0.459134	0.290853	0.400096	0.445164	0.397527	0.518225	0.800835	0.526682	0.624097	0.708398	0.452176	0.563507	0.395761	0.297971
0	0	0	0	0	0	0.146283	0.503024	0.522561	0.513515	0.471123	0.458492	0.471605	0.457421	0.447519	0.445325	0.435316	0.429107	0.418616	0.417652	0.412139	0.409196	0.451373	0.391265	0.552856	0.371247	0.358026	0.363753	0.355243	0.334957	0.38618	0.348713	0.3432	0.275116	0.288283	0.288123	0.337044	0.288123	0.31617	0.340952	0.727506	0.81427	0.58679	0.496655	0.611411	0.610716	0.60547	0.501258	0.389498	0.303859
0	0	0	0	0	0.00128459	0.291227	0.521008	0.531553	0.535514	0.480758	0.446716	0.451748	0.651715	0.557512	0.461703	0.433977	0.417652	0.412996	0.443879	0.417545	0.429107	0.385002	0.428518	0.882139	0.536959	0.369641	0.392978	0.35171	0.32923	0.351978	0.351978	0.341166	0.27972	0.256543	0.318953	0.5391	0.394209	0.473746	0.488251	0.697265	0.927635	0.749665	0.586844	0.473532	0.580742	0.446502	0.418616	0.380506	0.42445
0	0	0	0	0	0.00974148	0.406145	0.434673	0.435208	0.46454	0.443184	0.444789	0.440668	0.440775	0.409731	0.407269	0.384039	0.389713	0.394316	0.39453	0.396724	0.450035	0.500241	0.358668	0.424289	0.362201	0.345983	0.335653	0.352192	0.34138	0.340523	0.407162	0.34229	0.324627	0.269496	0.253492	0.439705	0.335599	0.535781	0.572553	0.622491	0.560028	0.491142	0.3508	0.317776	0.602473	0.297276	0.256276	0.394637	0.363539
0	0	0	0	0	0.0501525	0.464808	0.391318	0.355403	0.448268	0.524541	0.473264	0.45619	0.450302	0.454477	0.425521	0.407322	0.39651	0.380613	0.382594	0.403575	0.390569	0.38816	0.389231	0.365412	0.345234	0.534229	0.327196	0.325483	0.320077	0.327089	0.504255	0.300273	0.313065	0.276401	0.228229	0.257507	0.513622	0.437082	0.437617	0.468715	0.503131	0.510464	0.363057	0.295242	0.28625	0.496494	0.278596	0.355564	0.587058
0	0	0	0	0	0.146283	0.431836	0.34245	0.302628	0.31708	0.452765	0.407643	0.418616	0.420703	0.408072	0.39635	0.399133	0.405609	0.397313	0.398705	0.420115	0.415672	0.384414	0.40106	0.366215	0.355724	0.337312	0.321148	0.323931	0.314029	0.313654	0.307981	0.296794	0.312155	0.369373	0.276883	0.233367	0.314778	0.421667	0.582187	0.452818	0.716748	0.44404	0.447037	0.273511	0.314403	0.438152	0.35535	0.259862	0.365091
0	0	0	0	0	0.231387	0.409463	0.330889	0.277632	0.29385	0.317454	0.493818	0.431676	0.387679	0.36279	0.364556	0.350372	0.375529	0.403629	0.436493	0.39833	0.420489	0.418883	0.367125	0.35642	0.358989	0.32939	0.328159	0.321897	0.31435	0.311567	0.316009	0.303163	0.290799	0.270406	0.246962	0.329176	0.355832	0.226677	0.306107	0.394102	0.665899	0.555799	0.263983	0.247712	0.369962	0.458278	0.338329	0.260558	0.264519
0	0	0	0	0	0.301504	0.398812	0.321201	0.26393	0.239844	0.267837	0.280415	0.403094	0.375529	0.40288	0.36188	0.345929	0.34154	0.387732	0.38998	0.405716	0.4404	0.40213	0.365198	0.363753	0.398651	0.328427	0.345394	0.466092	0.337419	0.303217	0.301558	0.302093	0.301718	0.307445	0.25269	0.27972	0.369427	0.337633	0.245357	0.318685	0.238131	0.194027	0.201895	0.344431	0.407536	0.396136	0.318846	0.291227	0.333458
0	0	0	0	0.00315795	0.351121	0.382701	0.307499	0.260076	0.246695	0.24723	0.262806	0.277846	0.382166	0.345662	0.36113	0.40668	0.477279	0.412246	0.337098	0.349462	0.368463	0.374833	0.396564	0.342772	0.339881	0.316277	0.35551	0.33865	0.316598	0.291709	0.306214	0.477439	0.296419	0.312637	0.334582	0.292405	0.320024	0.459295	0.253332	0.243269	0.350158	0.212279	0.272494	0.391372	0.273297	0.3098	0.525504	0.315688	0.443291
0	0	0	0	0.0111866	0.380239	0.370016	0.288926	0.250656	0.242413	0.234277	0.232511	0.308141	0.308034	0.343253	0.325911	0.380935	0.326661	0.349409	0.331745	0.317936	0.32088	0.328213	0.322272	0.330461	0.409624	0.333298	0.291709	0.291656	0.299149	0.313975	0.295135	0.295616	0.279827	0.278221	0.302253	0.265536	0.27988	0.284216	0.348927	0.360221	0.720923	0.531446	0.455601	0.344484	0.302842	0.398865	0.383236	0.486057	0.35064
0	0	0	0	0.0169673	0.403147	0.348177	0.283734	0.250816	0.237703	0.231387	0.26393	0.330943	0.353691	0.333726	0.288658	0.310175	0.30418	0.311567	0.309265	0.318685	0.351014	0.299577	0.292351	0.309854	0.310014	0.306375	0.2984	0.298078	0.299738	0.297276	0.296366	0.302253	0.27897	0.376492	0.444415	0.318418	0.276508	0.300166	0.366965	0.349569	0.262859	0.227854	0.294546	0.282877	0.508591	0.261628	0.249371	0.306	0.248836
0	0	0	0	0.0385912	0.424022	0.330514	0.277579	0.247658	0.244447	0.25467	0.281861	0.312851	0.330943	0.319328	0.278917	0.291388	0.300701	0.314296	0.282877	0.29294	0.290853	0.275063	0.271156	0.279077	0.280844	0.315099	0.352192	0.320238	0.306857	0.288069	0.310336	0.290424	0.270032	0.314403	0.328855	0.294813	0.3713	0.421078	0.551571	0.298239	0.426966	0.307552	0.34609	0.245678	0.394583	0.33014	0.26955	0.277953	0.26302
0	0	0	0	0.0528823	0.418509	0.325376	0.279773	0.2574	0.227854	0.224964	0.264251	0.291923	0.278703	0.325751	0.277311	0.311727	0.266071	0.294439	0.272119	0.268426	0.271477	0.262913	0.27244	0.287588	0.306107	0.339025	0.316063	0.297061	0.287106	0.278488	0.280951	0.27881	0.349462	0.317829	0.312744	0.342718	0.35155	0.264411	0.408339	0.395707	0.339078	0.343949	0.261949	0.25103	0.294225	0.297864	0.451908	0.835787	0.583258
0	0	0	0	0.0633731	0.403682	0.32559	0.280201	0.243751	0.224643	0.220147	0.235562	0.254991	0.267623	0.292405	0.243002	0.257079	0.245089	0.271798	0.25938	0.267088	0.264786	0.266552	0.277204	0.286731	0.315635	0.29856	0.296419	0.317668	0.281539	0.308409	0.27319	0.268961	0.331799	0.243965	0.223947	0.226141	0.207301	0.193384	0.23706	0.271691	0.287641	0.321843	0.22384	0.232564	0.224589	0.496441	0.87866	0.915003	0.853289
0	0	0	0	0.0629449	0.397367	0.325055	0.273511	0.247337	0.221271	0.214312	0.229674	0.229728	0.229621	0.232136	0.237703	0.23599	0.227854	0.379703	0.404914	0.284269	0.283092	0.336937	0.287427	0.289247	0.300166	0.317722	0.369855	0.296419	0.272708	0.2779	0.267141	0.274099	0.268801	0.253921	0.219237	0.207782	0.211208	0.205963	0.20516	0.201681	0.208853	0.235348	0.195365	0.178772	0.204196	0.617941	0.869239	0.80881	0.826687
0	0	0	0	0.0409998	0.389659	0.34047	0.275438	0.244393	0.393138	0.224643	0.203393	0.208639	0.197452	0.209121	0.215169	0.250281	0.262806	0.258417	0.276133	0.278649	0.268747	0.291816	0.316866	0.300915	0.295242	0.320131	0.29278	0.280308	0.271584	0.263823	0.259594	0.257079	0.279291	0.249318	0.218862	0.203661	0.200503	0.20334	0.19954	0.194562	0.219183	0.186854	0.177434	0.172884	0.191404	0.333726	0.895681	0.851844	0.851737
0	0	0	0	0.0271905	0.372692	0.473318	0.310817	0.256276	0.447733	0.245678	0.215383	0.213081	0.205963	0.209014	0.239576	0.282342	0.288498	0.304341	0.302253	0.292672	0.27228	0.268051	0.289354	0.286731	0.289086	0.290317	0.309105	0.284911	0.259327	0.252636	0.256918	0.249371	0.254884	0.240754	0.222181	0.199165	0.201092	0.212921	0.203715	0.205267	0.218755	0.190494	0.167318	0.169084	0.177006	0.193598	0.526361	0.7593	0.646577
0	0	0	0	0.00802869	0.369908	0.52695	0.458331	0.386929	0.763528	0.338222	0.224482	0.210512	0.216453	0.233956	0.267141	0.342772	0.310657	0.285607	0.286838	0.279238	0.274849	0.273297	0.286838	0.277579	0.288712	0.285714	0.272868	0.277579	0.291977	0.274742	0.25178	0.248675	0.244661	0.22475	0.212814	0.208211	0.196114	0.199004	0.204303	0.205802	0.213617	0.175614	0.156345	0.155757	0.163571	0.197185	0.232564	0.22582	0.21351
0	0	0	0	0	0.358133	0.382219	0.6249	0.809452	0.562329	0.288069	0.265107	0.254884	0.255312	0.26013	0.249532	0.246802	0.294011	0.301076	0.279452	0.274421	0.272494	0.265054	0.278328	0.291709	0.295242	0.267409	0.275812	0.263609	0.254724	0.254295	0.242145	0.242199	0.234224	0.216346	0.20896	0.210298	0.209388	0.210459	0.213777	0.203179	0.193545	0.167586	0.144142	0.128031	0.162019	0.188942	0.204946	0.210245	0.212011
0	0	0	0	0	0.420971	0.77343	0.638013	0.489215	0.278542	0.255633	0.258898	0.240593	0.251512	0.244019	0.231173	0.242252	0.264144	0.294011	0.28641	0.282235	0.269229	0.265321	0.26211	0.261575	0.271744	0.257025	0.253385	0.262217	0.252368	0.240165	0.221859	0.224536	0.21929	0.197934	0.203072	0.20607	0.199004	0.194883	0.205909	0.193706	0.186908	0.144784	0.141466	0.143285	0.151635	0.174704	0.214045	0.177381	0.18193
0	0	0	0	0	0.456511	0.443826	0.386662	0.503934	0.333672	0.266231	0.270406	0.325108	0.400257	0.445485	0.261254	0.260558	0.259113	0.266124	0.294225	0.270513	0.262699	0.258631	0.269817	0.258791	0.245999	0.240754	0.259648	0.247391	0.243644	0.239844	0.219183	0.211636	0.212814	0.200236	0.197934	0.20045	0.199861	0.200878	0.206658	0.197559	0.176471	0.182733	0.168121	0.151689	0.148103	0.182947	0.159771	0.149227	0.159503
0	0	0	0	0	0.264304	0.673446	0.597816	0.531981	0.372745	0.338382	0.330782	0.327785	0.319381	0.274795	0.257079	0.247926	0.233046	0.247337	0.277846	0.281486	0.262485	0.250763	0.248408	0.235562	0.253011	0.253225	0.240058	0.228871	0.226141	0.210512	0.204143	0.20061	0.209602	0.199433	0.196971	0.209014	0.208906	0.208853	0.231387	0.202216	0.186051	0.202698	0.1306	0.142322	0.158165	0.146122	0.143553	0.146604	0.181181
0	0	0	0	0	0.14184	0.662206	0.458759	0.384895	0.560563	0.593588	0.403629	0.33667	0.316866	0.297061	0.246267	0.248354	0.241075	0.243965	0.254938	0.268961	0.261521	0.240754	0.239201	0.239362	0.242627	0.224482	0.217685	0.202376	0.199326	0.208371	0.199111	0.211369	0.204732	0.196221	0.198844	0.204036	0.203019	0.232083	0.190601	0.199111	0.162394	0.143018	0.144088	0.150832	0.146764	0.145159	0.144731	0.201252	0.272119
0	0	0	0	0	0.00727934	0.509394	0.41883	0.423861	0.765562	0.497136	0.302789	0.368035	0.329283	0.300808	0.254188	0.234491	0.239041	0.236097	0.227533	0.246374	0.2574	0.241556	0.251673	0.248461	0.262378	0.205963	0.199111	0.200931	0.203126	0.204839	0.202751	0.207515	0.204303	0.20698	0.200021	0.20136	0.196275	0.188942	0.192046	0.180592	0.158433	0.152706	0.150886	0.157202	0.145801	0.201734	0.271102	0.333458	0.350533
0	0	0	0	0	0	0.37692	0.403575	0.374297	0.456137	0.431729	0.356956	0.330621	0.270192	0.295616	0.246641	0.23599	0.224	0.219665	0.221057	0.236151	0.266713	0.24541	0.245464	0.254242	0.228711	0.197934	0.19483	0.19681	0.18846	0.190708	0.198683	0.198897	0.192635	0.219504	0.187818	0.187978	0.176845	0.175293	0.17829	0.184553	0.155703	0.161002	0.161377	0.17722	0.256329	0.408018	0.396564	0.405823	0.374458
0	0	0	0	0	0	0.174116	0.389391	0.367072	0.331371	0.290264	0.281807	0.28079	0.258524	0.258042	0.230959	0.226409	0.223412	0.215758	0.212974	0.223786	0.243269	0.252047	0.254349	0.233635	0.203768	0.202965	0.195365	0.194776	0.200878	0.193384	0.20987	0.204732	0.185088	0.180164	0.177434	0.183215	0.171653	0.220147	0.175561	0.159824	0.16887	0.164106	0.182412	0.306161	0.484076	0.475031	0.550447	0.523845	0.450356
0	0	0	0	0	0	0.0345234	0.408179	0.36295	0.311995	0.294278	0.321201	0.598244	0.658299	0.251191	0.224054	0.206766	0.213991	0.210084	0.213724	0.211529	0.219344	0.221271	0.217149	0.204785	0.194187	0.194508	0.190173	0.179789	0.18739	0.199165	0.185142	0.184499	0.185516	0.186533	0.160253	0.169298	0.163732	0.177273	0.175132	0.156988	0.145052	0.16705	0.254563	0.38254	0.475191	0.501311	0.501204	0.4814	0.491142
0	0	0	0	0	0	0	0.402398	0.631537	0.301397	0.498796	0.249906	0.615105	0.741797	0.239844	0.220789	0.212867	0.215062	0.220361	0.217738	0.216453	0.218594	0.208425	0.19317	0.18755	0.18664	0.188835	0.186426	0.189477	0.186426	0.177113	0.180913	0.179682	0.162929	0.181395	0.168549	0.162715	0.15763	0.173473	0.167425	0.143714	0.170529	0.244607	0.365305	0.45148	0.477868	0.496869	0.479527	0.464754	0.503131
0	0	0	0	0	0	0	0.123053	0.314243	0.596478	0.297971	0.206391	0.215008	0.236043	0.217952	0.208371	0.20987	0.203661	0.206177	0.206551	0.204357	0.196275	0.182572	0.185409	0.194776	0.194455	0.179307	0.186373	0.176792	0.173259	0.18011	0.170476	0.165712	0.163357	0.167478	0.156238	0.155864	0.161216	0.16127	0.153241	0.146818	0.205963	0.252208	0.350265	0.449928	0.459616	0.480437	0.455441	0.444682	0.494567
0	0	0	0	0	0	0	0.00877803	0.274528	0.411604	0.210833	0.200717	0.234759	0.2369	0.276133	0.380025	0.229192	0.212279	0.206926	0.194669	0.189477	0.180324	0.183429	0.197292	0.185302	0.180271	0.178558	0.178505	0.170958	0.177434	0.175347	0.166515	0.188728	0.159129	0.15581	0.1511	0.150297	0.160734	0.151314	0.138147	0.141144	0.234117	0.262538	0.39271	0.463951	0.497351	0.473264	0.487341	0.429428	0.463844
0	0	0	0	0	0	0	0	0.178023	0.416689	0.19879	0.224696	0.218273	0.219986	0.463362	0.694375	0.230049	0.502757	0.182572	0.171118	0.177006	0.174651	0.185516	0.187818	0.190976	0.177327	0.176792	0.179147	0.172991	0.164321	0.163357	0.16598	0.156827	0.163464	0.164642	0.158807	0.15945	0.15201	0.135899	0.134079	0.136113	0.260451	0.262378	0.411176	0.456832	0.504844	0.502703	0.460686	0.46561	0.449339
0	0	0	0	0	0	0	0	0.0300808	0.299845	0.233153	0.211904	0.209174	0.277418	0.767543	0.21913	0.206551	0.457154	0.171975	0.164535	0.179254	0.185944	0.183001	0.18846	0.182679	0.177809	0.168281	0.167532	0.162394	0.158433	0.163625	0.159824	0.150779	0.150939	0.150672	0.142697	0.142215	0.143285	0.137772	0.12771	0.156934	0.268961	0.269389	0.409463	0.489643	0.483809	0.503452	0.514907	0.547824	0.477332
0	0	0	0	0	0	0	0	0	0.297276	0.260879	0.241771	0.344752	0.226141	0.196382	0.177488	0.1716	0.307873	0.218969	0.180164	0.189852	0.192046	0.190226	0.188032	0.183643	0.17904	0.171707	0.171172	0.164588	0.168977	0.162875	0.150511	0.152973	0.147032	0.146925	0.146497	0.155435	0.137505	0.127281	0.121929	0.158593	0.279773	0.335064	0.421774	0.495638	0.461703	0.493764	0.490553	0.535246	0.449018
0	0	0	0	0	0	0	0	0	0.0497779	0.445539	0.220093	0.40015	0.223251	0.52695	0.164428	0.1754	0.621313	0.35626	0.190922	0.196328	0.203179	0.192207	0.185302	0.183054	0.200557	0.198683	0.16127	0.171386	0.179468	0.172617	0.157416	0.147835	0.156934	0.154954	0.146979	0.14093	0.132848	0.126532	0.113044	0.172403	0.272975	0.273511	0.40304	0.449553	0.493604	0.480116	0.474817	0.415297	0.470963
0	0	0	0	0	0	0	0	0	0	0.142964	0.20136	0.188192	0.171546	0.184553	0.17433	0.207568	0.272654	0.199647	0.197773	0.196703	0.190173	0.182305	0.18102	0.18937	0.465878	0.221966	0.173794	0.175454	0.51025	0.346839	0.165123	0.150244	0.147086	0.150029	0.148852	0.140181	0.130868	0.114061	0.105979	0.16325	0.27062	0.287106	0.452979	0.426698	0.467323	0.51298	0.488144	0.510678	0.494567
0	0	0	0	0	0	0	0	0	0	0.0030509	0.133919	0.349355	0.177541	0.190012	0.206177	0.2202	0.307338	0.210191	0.202216	0.201252	0.191886	0.192474	0.187497	0.180753	0.344698	0.302628	0.16887	0.170529	0.1716	0.161591	0.154204	0.157683	0.151368	0.146979	0.142108	0.135899	0.126907	0.116577	0.111171	0.138789	0.278274	0.324359	0.438848	0.47958	0.47867	0.492319	0.458706	0.540331	0.425306
0	0	0	0	0	0	0	0	0	0	0	0.0351657	0.184232	0.190655	0.355296	0.609913	0.212118	0.203233	0.198148	0.194562	0.188781	0.195044	0.1921	0.194241	0.183054	0.284804	0.18557	0.157255	0.158968	0.159129	0.162394	0.164481	0.156881	0.14093	0.141733	0.139271	0.128031	0.122625	0.107317	0.104855	0.121929	0.238773	0.255526	0.391961	0.45999	0.471391	0.415511	0.442809	0.503399	0.414227
0	0	0	0	0	0	0	0	0	0	0	0	0.0910453	0.186801	0.203715	0.215222	0.206337	0.195793	0.189531	0.188032	0.18846	0.185302	0.330407	0.360863	0.175561	0.188407	0.161751	0.154472	0.159075	0.148584	0.156666	0.155864	0.141787	0.139485	0.146604	0.142054	0.126586	0.118932	0.108334	0.101536	0.121554	0.238827	0.253171	0.383878	0.48504	0.430766	0.495905	0.407269	0.493978	0.514371
0	0	0	0	0	0	0	0	0	0	0	0	0.00208746	0.19392	0.212118	0.204303	0.198523	0.196328	0.192742	0.206284	0.201092	0.189102	0.559386	0.791789	0.316759	0.177809	0.154044	0.161377	0.187711	0.174223	0.158219	0.149922	0.148959	0.144516	0.138147	0.131242	0.124605	0.12316	0.103356	0.0985388	0.151261	0.245892	0.236739	0.408714	0.394316	0.523149	0.458224	0.422148	0.424718	0.464326
0	0	0	0	0	0	0	0	0	0	0	0	0	0.018466	0.174437	0.197666	0.193438	0.199647	0.200878	0.185677	0.476101	0.352085	0.469197	0.807526	0.364395	0.162019	0.171921	0.303966	0.338757	0.223144	0.157737	0.14639	0.209602	0.15565	0.143232	0.13515	0.119306	0.112295	0.0997163	0.093668	0.14077	0.25103	0.257989	0.416314	0.446502	0.448643	0.407483	0.369534	0.366429	0.450624
0	0	0	0	0	0	0	0	0	0	0	0	0	0	0.0343628	0.202162	0.322004	0.193117	0.164749	0.15763	0.578226	0.479634	0.500241	0.397152	0.166033	0.156399	0.227694	0.333565	0.358133	0.217738	0.150993	0.141894	0.14457	0.136488	0.134614	0.130332	0.115827	0.112562	0.100787	0.0943639	0.100947	0.213296	0.288176	0.319221	0.260076	0.275812	0.500401	0.385859	0.411283	0.290371
0	0	0	0	0	0	0	0	0	0	0	0	0	0	0	0.055505	0.191779	0.17358	0.293636	0.16871	0.176738	0.233207	0.219879	0.158326	0.145159	0.158379	0.270085	0.322111	0.300594	0.18648	0.147139	0.142697	0.135524	0.131456	0.138789	0.127817	0.111117	0.112455	0.108655	0.0952203	0.105229	0.154847	0.270941	0.409249	0.378205	0.384681	0.470053	0.273885	0.358133	0.374886
0	0	0	0	0	0	0	0	0	0	0	0	0	0	0	0	0.0757908	0.394958	0.490125	0.170048	0.164374	0.210084	0.223305	0.146176	0.136755	0.138468	0.197345	0.274314	0.269925	0.161323	0.138361	0.138896	0.127656	0.136809	0.126586	0.115881	0.10721	0.104534	0.105872	0.0927046	0.0854253	0.0902425	0.145694	0.324413	0.268426	0.436386	0.315742	0.418776	0.353369	0.328802
0	0	0	0	0	0	0	0	0	0	0	0	0	0	0	0	0	0.141519	0.301129	0.418348	0.320131	0.291067	0.180378	0.129422	0.12953	0.136648	0.182465	0.165337	0.154311	0.135096	0.132902	0.131724	0.125087	0.132634	0.125836	0.121447	0.116577	0.104801	0.0974148	0.0905636	0.0852112	0.0937751	0.0864422	0.10828	0.16871	0.237489	0.255687	0.495317	0.480597	0.293796
0	0	0	0	0	0	0	0	0	0	0	0	0	0	0	0	0	0	0.0423915	0.197238	0.467323	0.373923	0.278863	0.171332	0.127977	0.12862	0.139806	0.13713	0.131563	0.138201	0.132741	0.132527	0.129851	0.12862	0.122036	0.112188	0.104748	0.0983782	0.0998769	0.100626	0.085907	0.0868169	0.0822138	0.0801798	0.0853182	0.136488	0.200664	0.301343	0.556442	0.412246
0	0	0	0	0	0	0	0	0	0	0	0	0	0	0	0	0	0	0	0.0517583	0.244447	0.492747	0.317401	0.121394	0.128566	0.143821	0.137451	0.123374	0.132741	0.137344	0.128673	0.127389	0.125836	0.12862	0.117219	0.109511	0.100733	0.10068	0.0981641	0.102874	0.0996628	0.0924905	0.0775036	0.0831237	0.0825884	0.0909918	0.109565	0.252315	0.3637	0.258363
0	0	0	0	0	0	0	0	0	0	0	0	0	0	0	0	0	0	0	0	0.012953	0.0974683	0.131028	0.119788	0.130439	0.131082	0.126586	0.129369	0.135578	0.128513	0.118825	0.12878	0.126639	0.128727	0.120859	0.103356	0.101911	0.100412	0.100894	0.096933	0.091313	0.0867098	0.0794305	0.0779853	0.0882621	0.0855323	0.0886367	0.139432	0.16127	0.281379
0	0	0	0	0	0	0	0	0	0	0	0	0	0	0	0	0	0	0	0	0	0.00117754	0.0584489	0.122892	0.130225	0.128727	0.137719	0.132099	0.122357	0.127389	0.128727	0.120323	0.125355	0.122464	0.109458	0.101001	0.0943103	0.0952203	0.0985923	0.0960766	0.0885297	0.088048	0.0872451	0.0785741	0.0898678	0.09142	0.0890649	0.0937216	0.134133	0.225285
0	0	0	0	0	0	0	0	0	0	0	0	0	0	0	0	0	0	0	0	0	0	0	0.027137	0.109886	0.134186	0.128191	0.128459	0.130172	0.126372	0.125462	0.127067	0.124873	0.117594	0.103624	0.0997698	0.0904566	0.0959696	0.0951132	0.089172	0.0859605	0.0887973	0.0916341	0.0877803	0.0719371	0.0825884	0.195151	0.0883156	0.093668	0.163411
0	0	0	0	0	0	0	0	0	0	0	0	0	0	0	0	0	0	0	0	0	0	0	0	0.00256918	0.055398	0.123588	0.128566	0.129208	0.125462	0.127763	0.129904	0.123642	0.123267	0.110796	0.101108	0.0953273	0.222395	0.104801	0.110421	0.100894	0.0908312	0.0912594	0.187122	0.158112	0.0919553	0.0825884	0.0885832	0.0840336	0.167639
0	0	0	0	0	0	0	0	0	0	0	0	0	0	0	0	0	0	0	0	0	0	0	0	0	0	0.0104908	0.0739175	0.125033	0.12953	0.123856	0.123963	0.118503	0.113365	0.104694	0.0984853	0.0930257	0.0905636	0.0932398	0.0869239	0.0825349	0.0807151	0.0859605	0.0974683	0.121822	0.0818926	0.0951667	0.11283	0.0856394	0.12225
0	0	0	0	0	0	0	0	0	0	0	0	0	0	0	0	0	0	0	0	0	0	0	0	0	0	0	0	0.0143446	0.0703313	0.119949	0.130761	0.14002	0.126157	0.0977894	0.103249	0.0986458	0.0962907	0.0988064	0.0868704	0.0791094	0.0796446	0.0842477	0.0794305	0.0822138	0.0794305	0.0823208	0.0828025	0.0861211	0.107317
0	0	0	0	0	0	0	0	0	0	0	0	0	0	0	0	0	0	0	0	0	0	0	0	0	0	0	0	0	0	0.00599475	0.0496708	0.0961302	0.121608	0.106567	0.106996	0.103088	0.0900284	0.0839801	0.0891184	0.093668	0.084783	0.0866028	0.0914735	0.0776107	0.105229	0.149173	0.0872986	0.0867634	0.0878339
0	0	0	0	0	0	0	0	0	0	0	0	0	0	0	0	0	0	0	0	0	0	0	0	0	0	0	0	0	0	0	0	0	0.0155221	0.0471016	0.0751485	0.102125	0.0942568	0.0843548	0.128941	0.144998	0.119949	0.0899213	0.0799657	0.0856394	0.0823744	0.0826955	0.0851576	0.0844083	0.0860675
0	0	0	0	0	0	0	0	0	0	0	0	0	0	0	0	0	0	0	0	0	0	0	0	0	0	0	0	0	0	0	0	0	0	0	0	0.00679762	0.0324359	0.0583418	0.0863352	0.184767	0.221699	0.111599	0.087031	0.0831237	0.0793234	0.0829096	0.0779318	0.0697961	0.0775036
0	0	0	0	0	0	0	0	0	0	0	0	0	0	0	0	0	0	0	0	0	0	0	0	0	0	0	0	0	0	0	0	0	0	0	0	0	0	0	0	0	0	0.016325	0.0203929	0.0378954	0.0342557	0.0404646	0.0363967	0.0317936	0.0368784
0	0	0	0	0	0	0	0	0	0	0	0	0	0	0	0	0	0	0	0	0	0	0	0	0	0	0	0	0	0	0	0	0	0	0	0	0	0	0	0	0	0	0	0	0	0	0	0	0	0
0	0	0	0	0	0	0	0	0	0	0	0	0	0	0	0	0	0	0	0	0	0	0	0	0	0	0	0	0	0	0	0	0	0	0	0	0	0	0	0	0	0	0	0	0	0	0	0	0	0
0	0	0	0	0	0	0	0	0	0	0	0	0	0	0	0	0	0	0	0	0	0	0	0	0	0	0	0	0	0	0	0	0	0	0	0	0	0	0	0	0	0	0	0	0	0	0	0	0	0
0	0	0	0	0	0	0	0	0	0	0	0	0	0	0	0	0	0	0	0	0	0	0	0	0	0	0	0	0	0	0	0	0	0	0	0	0	0	0	0	0	0	0	0	0	0	0	0	0	0
0	0	0	0	0	0	0	0	0	0	0	0	0	0	0	0	0	0	0	0	0	0	0	0	0	0	0	0	0	0	0	0	0	0	0	0	0	0	0	0	0	0	0	0	0	0	0	0	0	0
0	0	0	0	0	0	0	0	0	0	0	0	0	0	0	0	0	0	0	0	0	0	0	0	0	0	0	0	0	0	0	0	0	0	0	0	0	0	0	0	0	0	0	0	0	0	0	0	0	0
0	0	0	0	0	0	0	0	0	0	0	0	0	0	0	0	0	0	0	0	0	0	0	0	0	0	0	0	0	0	0	0	0	0	0	0	0	0	0	0	0	0	0	0	0	0	0	0	0	0
BLUE
0	0	0	0	0	0	0	0	0	0	0	0	0	0	0	0	0	0	0	0	0	0	0	0	0	0	0	0	0	0	0	0	0	0	0	0	0	0	0	0	0	0	0	0	0	0	0	0	0	0
0	0	0	0	0	0	0	0	0	0	0	0	0	0	0	0	0	0	0	0	0	0	0	0	0	0	0	0	0	0	0	0	0	0	0	0	0	0	0	0	0	0	0	0	0	0	0	0	0	0
0	0	0	0	0	0	0	0	0	0	0	0	0	0	0	0	0	0	0	0	0	0	0	0	0	0	0	0	0	0	0	0	0	0	0	0	0	0	0	0	0	0	0	0	0	0	0	0	0	0
0	0	0	0	0	0	0	0	0	0	0	0	0	0	0	0	0	0	0	0	0	0	0	0	0	0	0	0	0	0	0	0	0	0	0	0	0	0	0	0	0	0	0	0	0	0	0	0	0	0
0	0	0	0	0	0	0	0	0	0	0	0	0	0	0	0	0	0	0	0	0	0	0	0	0	0	0	0	0	0	0	0	0	0	0	0	0	0	0	0	0	0	0	0	0	0	0	0	0	0
0	0	0	0	0	0	0	0	0	0	0	0	0	0	0	0	0	0	0	0	0	0	0	0	0	0	0	0	0	0	0	0	0	0	0	0	0	0	0	0	0	0	0	0	0	0	0	0	0	0
0	0	0	0	0	0	0	0	0	0	0	0	0	0	0	0	0	0	0	0	0	0	0	0	0	0	0	0	0	0	0	0	0	0	0	0	0	0	0	0	0	0	0	0	0	0	0	0	0	0
0	0	0	0	0	0	0	0	0	0	0	0	0	0	0	0	0	0	0	0	0	0	0	0	0	0	0	0	0	0	0	0	0	0	0	0	0	0	0	0	0	0	0.103277	0.357374	0.493617	0.645579	0.474562	0.158251	0.144531	0.122237
0	0	0	0	0	0	0	0	0	0	0	0	0	0	0	0	0	0	0	0	0	0	0	0	0	0	0	0	0	0	0	0	0	0	0	0	0.00495427	0.0591654	0.0880335	0.00933689	0.0121951	0.00438262	0.0122904	0.461223	0.261147	0.738377	0.363948	0.0161014	0.016673	0.0185785
0	0	0	0	0	0	0	0	0	0	0	0	0	0	0	0	0	0	0	0	0	0	0	0	0	0	0	0	0	0	0	0	0	0.0124809	0.0951791	0.00628811	0.0130526	0.0132431	0.0234375	0.0400152	0.0280107	0.0303925	0.0355373	0.0148628	0.0186738	0.0172447	0.0185785	0.0123857	0.0106707	0.0163872
0	0	0	0	0	0	0	0	0	0	0	0	0	0	0	0	0	0	0	0	0	0	0	0	0	0	0	0	0	0	0.00619284	0.0912729	0.0699314	0.162538	0.274486	0.164348	0.0995617	0.0440168	0.0536395	0.0189596	0.0165777	0.0307736	0.0243902	0.0100991	0.0074314	0.0125762	0.0262005	0.0081936	0.00847942	0.00733613
0	0	0	0	0	0	0	0	0	0	0	0	0	0	0	0	0	0	0	0	0	0	0	0	0	0	0	0	0.0164825	0.154154	0.117378	0.250476	0.422256	0.460271	0.371189	0.129192	0.112329	0.0822218	0.0891768	0.0568788	0.0117188	0.00847942	0.0153392	0.0124809	0.0189596	0.0339177	0.023247	0.0108613	0.0181974	0.0184832
0	0	0	0	0	0	0	0	0	0	0	0	0	0	0	0	0	0	0	0	0	0	0	0	0	0	0.00714558	0.133289	0.228849	0.336604	0.5242	0.523342	0.435595	0.335175	0.241806	0.20122	0.154916	0.131764	0.121951	0.0594512	0.0558308	0.00514482	0.0212462	0.0214367	0.0157203	0.0157203	0.0223895	0.0144817	0.00876524	0.0233422
0	0	0	0	0	0	0	0	0	0	0	0	0	0	0	0	0	0	0	0	0	0	0	0	0.000476372	0.0757431	0.291635	0.435499	0.438643	0.413967	0.473514	0.426639	0.303544	0.301543	0.302877	0.129192	0.219036	0.205126	0.120713	0.146532	0	0	0.021532	0.0338224	0.0224848	0.0189596	0.0190549	0.0221037	0.0133384	0.0293445
0	0	0	0	0	0	0	0	0	0	0	0	0	0	0	0	0	0	0	0	0	0	0	0.017721	0.018388	0.174638	0.458079	0.446837	0.395675	0.429021	0.404726	0.39396	0.392245	0.35242	0.290968	0.17197	0.336414	0.319836	0.233803	0.181307	0.153011	0.0314405	0.00104802	0.02258	0.023247	0.0241044	0.0169588	0	0	0.00543064
0	0	0	0	0	0	0	0	0	0	0	0	0	0	0	0	0	0	0	0	0	0.00085747	0.0547828	0.017721	0.201791	0.470751	0.486757	0.414348	0.383765	0.394245	0.412633	0.38205	0.405774	0.425877	0.189596	0.18931	0.40625	0.313453	0.26372	0.252287	0.200648	0.176162	0.00962271	0.0044779	0.0201982	0.0357279	0.0342988	0	0.0100038	0.0289634
0	0	0	0	0	0	0	0	0	0	0	0	0	0	0	0	0	0	0	0	0.00581174	0.0170541	0.0230564	0.399104	0.475038	0.471132	0.438834	0.385004	0.368236	0.402725	0.399676	0.36128	0.404916	0.465606	0.478754	0.449886	0.406536	0.38529	0.319836	0.261433	0.304878	0.20665	0.174352	0.0501143	0.00838415	0.0427782	0.0259146	0.00485899	0.0300114	0.0761242
0	0	0	0	0	0	0	0	0	0	0	0	0	0	0	0	0	0	0	0.00971799	0.068407	0.208746	0.497523	0.50362	0.446837	0.444169	0.415206	0.377287	0.403201	0.422828	0.440835	0.402534	0.440739	0.502858	0.432069	0.499524	0.436166	0.443312	0.343274	0.390339	0.310309	0.270579	0.301067	0.292969	0.0579268	0.051734	0.0237233	0.0158155	0.0293445	0.0833651
0	0	0	0	0	0	0	0	0	0	0	0	0	0	0	0	0	0	0.019436	0.024295	0.31412	0.530964	0.540396	0.504097	0.475705	0.469512	0.381098	0.384432	0.402725	0.375286	0.402534	0.426734	0.471037	0.466463	0.469893	0.479516	0.493998	0.445503	0.484756	0.409966	0.323933	0.25524	0.408251	0.413396	0.187024	0.0359184	0.0173399	0.0599276	0.0280107	0.0616425
0	0	0	0	0	0	0	0	0	0	0	0	0	0	0	0	0	0.0228659	0.0113377	0.278011	0.45665	0.506098	0.519912	0.506764	0.511433	0.455507	0.369569	0.365568	0.424924	0.415015	0.42178	0.481421	0.531822	0.523342	0.475133	0.421589	0.443693	0.497046	0.529345	0.415968	0.426162	0.376524	0.456079	0.334794	0.201601	0.0195312	0.00142912	0.0360137	0.0487805	0.0531631
0	0	0	0	0	0	0	0	0	0	0	0	0	0	0	0	0.0188643	0.11128	0.381479	0.428354	0.408537	0.532012	0.545541	0.524676	0.537252	0.456745	0.380431	0.390244	0.407584	0.418636	0.387671	0.507812	0.52258	0.432736	0.492188	0.429688	0.397104	0.477611	0.457603	0.555926	0.54697	0.563929	0.380621	0.46008	0.327934	0.112043	0.0551639	0.086795	0.0997523	0.135671
0	0	0	0	0	0	0	0	0	0	0	0	0	0	0	0.0146723	0.027439	0.347085	0.516959	0.456841	0.43226	0.498952	0.546208	0.532965	0.56593	0.500095	0.400724	0.401391	0.423209	0.438739	0.421018	0.491139	0.485518	0.540587	0.475229	0.466749	0.47904	0.495332	0.489996	0.555354	0.550591	0.585842	0.585271	0.400248	0.183022	0.136147	0.0918445	0.136052	0.232851	0.132336
0	0	0	0	0	0	0	0	0	0	0	0	0	0	0.00943216	0.0512576	0.27258	0.442931	0.496094	0.490187	0.481231	0.481993	0.541921	0.565644	0.523342	0.474752	0.407203	0.38205	0.409394	0.427591	0.457889	0.444836	0.407298	0.500286	0.459889	0.522199	0.439882	0.43912	0.485042	0.576029	0.556593	0.537252	0.272866	0.106803	0.0326791	0.0429688	0.0461128	0.0776486	0.227706	0.326791
0	0	0	0	0	0	0	0	0	0	0	0	0	0.00457317	0.0690739	0.289634	0.420636	0.434165	0.48609	0.482184	0.518197	0.489425	0.501429	0.537633	0.545351	0.468083	0.404154	0.446075	0.450648	0.442168	0.445217	0.314977	0.376143	0.435404	0.426829	0.505335	0.459318	0.519531	0.526391	0.546399	0.541921	0.247904	0.167302	0.0595465	0.159108	0.109756	0.0876524	0.0860328	0.152915	0.365854
0	0	0	0	0	0	0	0	0	0	0	0	0.000762195	0.0376334	0.289825	0.421303	0.424924	0.423971	0.489043	0.516387	0.555259	0.475896	0.503906	0.554306	0.524295	0.500572	0.407203	0.38005	0.411776	0.398056	0.483899	0.433213	0.454173	0.418921	0.372999	0.450076	0.514577	0.41311	0.433594	0.537824	0.22056	0.16492	0.0702172	0.0918445	0.198838	0.219607	0.0574505	0.0497332	0.0713605	0.262576
0	0	0	0	0	0	0	0	0	0	0	0	0.0396341	0.086128	0.468083	0.485518	0.445408	0.442645	0.487995	0.507241	0.505907	0.495617	0.482946	0.543921	0.48104	0.466368	0.419779	0.373761	0.354325	0.454078	0.519436	0.441216	0.460461	0.464463	0.265625	0.410823	0.448266	0.551734	0.577934	0.364234	0.110137	0.247046	0.0244855	0.196456	0.17521	0.185785	0.0210556	0	0.0707889	0.137195
0	0	0	0	0	0	0	0	0	0	0	0.0139101	0.106993	0.431402	0.490568	0.479135	0.537633	0.526486	0.491711	0.544303	0.481612	0.511433	0.49638	0.516864	0.424924	0.498761	0.448075	0.466082	0.42702	0.44255	0.475991	0.39415	0.448075	0.482374	0.398438	0.41311	0.490473	0.513053	0.526486	0.172256	0.243236	0.340511	0.106898	0.151582	0.0572599	0.0120046	0.00762195	0.0324886	0.145389	0.261719
0	0	0	0	0	0	0	0	0	0	0.000476372	0.0777439	0.377763	0.526867	0.512386	0.461986	0.501905	0.568883	0.536395	0.521627	0.54154	0.527534	0.504764	0.466654	0.417683	0.437119	0.427877	0.49314	0.437976	0.492378	0.42883	0.429878	0.509146	0.418826	0.456364	0.468559	0.450553	0.555926	0.457031	0.0827934	0.220751	0.41311	0.112805	0.110328	0.157298	0.0268674	0.0370617	0.186071	0.186738	0.0882241
0	0	0	0	0	0	0	0	0	0	0.0270579	0.176639	0.450076	0.576982	0.55888	0.506288	0.428068	0.48247	0.531822	0.563262	0.544588	0.560309	0.544684	0.44112	0.466463	0.436738	0.467797	0.375572	0.43064	0.420255	0.396341	0.450457	0.344131	0.462271	0.488567	0.446932	0.520103	0.586223	0.422161	0.0106707	0.118426	0.2863	0.0445884	0.0487805	0.103087	0.00419207	0.0117188	0	0.186261	0.120713
0	0	0	0	0	0	0	0	0	0.00457317	0.0804116	0.366616	0.524962	0.534299	0.537538	0.505621	0.445789	0.448266	0.483994	0.574219	0.587938	0.629478	0.575743	0.54878	0.422447	0.472656	0.372332	0.429497	0.422447	0.423971	0.45484	0.422732	0.305831	0.420541	0.374714	0.475705	0.495903	0.515434	0.259432	0.0766959	0.0301067	0.0476372	0.0765053	0.15444	0.135194	0.0329649	0.133765	0.038205	0.108708	0.0985137
0	0	0	0	0	0	0	0	0	0.0280107	0.2762	0.486757	0.553925	0.517149	0.478849	0.430926	0.454745	0.471989	0.493712	0.538396	0.562786	0.603182	0.560976	0.576601	0.522675	0.481612	0.445408	0.336795	0.41997	0.445694	0.489043	0.410823	0.468369	0.404916	0.50343	0.540015	0.512957	0.452744	0.094798	0.0889863	0	0.0286776	0.0460175	0.00590701	0.0814596	0.0658346	0.02258	0.0163872	0.0224848	0.0566883
0	0	0	0	0	0	0	0	0.00895579	0.0234375	0.430736	0.501715	0.550495	0.499905	0.460556	0.47037	0.456555	0.421875	0.490758	0.5121	0.555736	0.556974	0.610995	0.553258	0.573361	0.462176	0.474181	0.471894	0.500667	0.447218	0.481231	0.320694	0.313262	0.386433	0.505526	0.491902	0.363186	0.17197	0.0256288	0.0226753	0.0320122	0.0169588	0.00771723	0.130526	0.0222942	0.0515434	0.0782203	0.0122904	0.0563072	0.0103849
0	0	0	0	0	0	0	0	0.0108613	0.0619284	0.473133	0.409299	0.478849	0.493712	0.472561	0.443788	0.438548	0.449695	0.452744	0.500762	0.538586	0.535823	0.569931	0.584794	0.54497	0.525915	0.445789	0.443693	0.397675	0.429021	0.474943	0.469989	0.33851	0.367854	0.425591	0.444836	0.349181	0.13205	0.03125	0.20846	0.0626905	0.0351562	0.0626905	0.0187691	0.0138148	0.00866997	0.0531631	0.0647866	0.0179116	0.0529726
0	0	0	0	0	0	0	0.000952744	0.0221037	0.160252	0.401296	0.321361	0.406345	0.408251	0.44979	0.507527	0.313357	0.372523	0.442835	0.459127	0.556974	0.538396	0.566025	0.532584	0.565263	0.531631	0.45846	0.42016	0.281631	0.217893	0.431307	0.275248	0.351753	0.359756	0.340892	0.259623	0.330316	0.216463	0.0699314	0.109947	0.0343941	0.000381098	0.0238186	0.0172447	0.133003	0.106421	0.152344	0.0423971	0.0202934	0.0587843
0	0	0	0	0	0	0	0.00428735	0.0121951	0.0141006	0.0997523	0.290396	0.369188	0.342797	0.362138	0.440072	0.13205	0.0907012	0.473323	0.443502	0.453411	0.458651	0.536871	0.570694	0.527725	0.489806	0.450171	0.436643	0.433403	0.381764	0.379192	0.305164	0.265053	0.437976	0.049638	0.0356326	0.363281	0.313548	0.0178163	0.162157	0.058689	0.0213415	0.0108613	0.0676448	0.178544	0.269722	0.416825	0.0198171	0.0334413	0.078125
0	0	0	0	0	0	0	0.027439	0.0318216	0.0201029	0.134337	0.238853	0.275152	0.332412	0.309261	0.360042	0.0621189	0.0424924	0.447313	0.479897	0.433117	0.40263	0.502572	0.498571	0.488853	0.486662	0.4133	0.429878	0.358518	0.367569	0.265625	0.390816	0.293921	0.3871	0.294493	0.407203	0.437881	0.231803	0.101848	0.0696456	0.082984	0.0268674	0.101753	0.0265816	0.0699314	0.35242	0.285633	0.110709	0.0623095	0.0411585
0	0	0	0	0	0	0.0078125	0.0081936	0.0085747	0.0270579	0.167588	0.237138	0.223514	0.270389	0.329649	0.346037	0.38005	0.376524	0.430545	0.413491	0.384051	0.349371	0.436928	0.458175	0.470084	0.476848	0.467321	0.439691	0.446265	0.345465	0.280393	0.321932	0.412729	0.34899	0.229707	0.288586	0.0137195	0.0773628	0.0892721	0.0480183	0.153487	0.0395389	0.105088	0.101467	0.105373	0.0731707	0.0191502	0.0314405	0.0504954	0.0807927
0	0	0	0	0	0	0.0132431	0.0114329	0.12157	0.15263	0.195503	0.225896	0.287633	0.314596	0.381002	0.425305	0.369188	0.392245	0.381098	0.35604	0.408918	0.412729	0.419493	0.429592	0.425972	0.390434	0.421589	0.389863	0.399295	0.427496	0.416063	0.409585	0.412157	0.515911	0.487424	0.378049	0.0952744	0.0456364	0.0254383	0.0806974	0.0449695	0.026391	0.0776486	0.226562	0.0448742	0.136338	0.0977515	0.00666921	0.107946	0.157107
0	0	0	0	0	0	0.0220084	0.234375	0.284394	0.260671	0.33146	0.344703	0.306307	0.407393	0.392721	0.313548	0.343178	0.344512	0.382908	0.386528	0.443407	0.448457	0.365377	0.406155	0.325934	0.378906	0.389386	0.339463	0.348704	0.434832	0.350896	0.417969	0.498666	0.544112	0.509051	0.456269	0.335842	0.28287	0.0816502	0.0160061	0.028487	0.0628811	0.133765	0.119188	0.0410633	0.045827	0.0463986	0.0717416	0.051734	0.261242
0	0	0	0	0	0.000666921	0.0342035	0.279059	0.261623	0.208556	0.301639	0.358708	0.354802	0.167016	0.21532	0.306879	0.328697	0.331079	0.333746	0.317168	0.395293	0.341654	0.44455	0.324219	0.0410633	0.172542	0.338415	0.314882	0.378906	0.447027	0.431879	0.419588	0.478563	0.506574	0.458556	0.273438	0.0134337	0.139482	0.133289	0.069455	0.0230564	0.0611662	0.070122	0.0457317	0.0525915	0.00276296	0.0172447	0.0317264	0.0700267	0.237995
0	0	0	0	0	0.0132431	0.0240091	0.296208	0.271437	0.178163	0.211223	0.241425	0.296875	0.356421	0.40444	0.409966	0.425114	0.40101	0.369569	0.349562	0.373571	0.31955	0.198361	0.428639	0.27782	0.386814	0.421208	0.420541	0.411204	0.434832	0.471989	0.330412	0.425591	0.486852	0.458556	0.393769	0.0727896	0.0379192	0.0782203	0.174162	0.0885099	0.124524	0.109375	0.0584985	0.175591	0.0443979	0.047923	0.104897	0.0210556	0.11814
0	0	0	0	0	0.0209604	0.0261052	0.0070503	0.0851753	0.0366806	0.0981326	0.258384	0.274771	0.316787	0.35423	0.348514	0.38005	0.385385	0.413967	0.401963	0.369093	0.42883	0.377858	0.404821	0.457412	0.462081	0.0633575	0.403392	0.409585	0.454364	0.452839	0.110709	0.473895	0.460556	0.44255	0.438453	0.0437309	0.113472	0.114901	0.0950838	0.048971	0.0509718	0.0424924	0.0872713	0.0307736	0.150534	0.0963224	0.156631	0.0695503	0
0	0	0	0	0	0.0229611	0.03125	0.0314405	0.0254383	0.0186738	0.0222942	0.122904	0.233422	0.272199	0.293159	0.290396	0.307355	0.284489	0.338319	0.344036	0.340225	0.360995	0.434451	0.363948	0.408346	0.400819	0.409966	0.412538	0.420732	0.440072	0.428639	0.454745	0.437691	0.39758	0.298495	0.080221	0.0173399	0.0488758	0.141673	0.0330602	0.201886	0.224943	0.253716	0.0882241	0.0372523	0.0442073	0.00438262	0.0985137	0.237233	0.0835556
0	0	0	0	0	0.0191502	0.0241997	0.0123857	0.0210556	0.0195312	0.0127668	0.018388	0.137576	0.211414	0.268197	0.245808	0.263529	0.338415	0.3367	0.385766	0.352706	0.298495	0.322885	0.400819	0.412348	0.377858	0.396151	0.400057	0.400534	0.435309	0.431021	0.419588	0.440835	0.4113	0.27077	0.132717	0.0928925	0	0.0381098	0.0298209	0.0249619	0.107279	0.0731707	0.0343941	0.0241044	0.00200076	0.0368712	0.0972752	0.237805	0.218845
0	0	0	0	0	0.0342035	0.0210556	0.0142912	0.0348704	0.054878	0.037157	0.0696456	0.0647866	0.122713	0.205507	0.247523	0.280011	0.301543	0.21875	0.26372	0.282489	0.281536	0.342988	0.392245	0.32117	0.25867	0.384813	0.346799	0.155393	0.377858	0.423971	0.450076	0.429497	0.369093	0.14939	0.230755	0.113281	0.0483041	0.0790777	0.0110518	0.0935595	0.0550686	0.055545	0.0250572	0.0903201	0.0476372	0.0198171	0.108613	0.266101	0.106898
0	0	0	0	0.00524009	0.0243902	0.0254383	0.00962271	0.0339177	0.0214367	0.0114329	0	0.0315358	0.0709794	0.135099	0.196265	0.0914634	0.0362043	0.138624	0.263434	0.324219	0.290587	0.317168	0.283346	0.341559	0.3387	0.399295	0.35747	0.351086	0.404535	0.429592	0.404821	0.127668	0.314405	0.1754	0.122904	0.140149	0.0591654	0.0280107	0.0214367	0.016673	0.0160061	0.0223895	0.0831745	0.0955602	0.0279154	0.0598323	0.0389672	0.165492	0.075362
0	0	0	0	0.00800305	0.0359184	0.00133384	0.0272485	0.0276296	0.0148628	0.0210556	0.038872	0.0469703	0.0394436	0.114806	0.138815	0.0514482	0.216273	0.198742	0.264196	0.29697	0.307927	0.295827	0.323933	0.28811	0.20503	0.367283	0.41654	0.430164	0.424352	0.374809	0.426353	0.409775	0.315358	0.279154	0.197313	0.21513	0.13186	0.052782	0.0104802	0.0171494	0.0433498	0.00190549	0	0.0834604	0.0896532	0.226372	0.0389672	0.0484947	0.184451
0	0	0	0	0.0120046	0.0383956	0.0373476	0.0262005	0.0273438	0.0240091	0.0255335	0.0178163	0.0323933	0.0451601	0.0172447	0.162252	0.168921	0.214463	0.292683	0.311738	0.298399	0.218464	0.32984	0.331079	0.326029	0.352896	0.371856	0.414729	0.424066	0.423685	0.389768	0.391578	0.374714	0.3125	0.105564	0.0151486	0.125953	0.136719	0.0735518	0.040968	0.0790777	0.0150534	0.0564977	0.029154	0.089939	0.0143864	0.207889	0.35604	0.287157	0.507336
0	0	0	0	0.00495427	0.030202	0.0418255	0.0282012	0.0268674	0.00724085	0.000952744	0	0	0.0141959	0.0182927	0.119188	0.188262	0.219036	0.2621	0.272485	0.269817	0.226372	0.303354	0.354802	0.351944	0.356326	0.324409	0.304878	0.355469	0.372523	0.397961	0.349562	0.358422	0.314024	0.230755	0.152248	0.172066	0.0301067	0.0328697	0	0.121856	0.0153392	0.0401105	0.038205	0.309928	0.0993712	0.249619	0.408537	0.490568	0.497428
0	0	0	0	0.0149581	0.0219131	0.0452553	0.013529	0.0176258	0.0385861	0.0307736	0.0265816	0.0244855	0.0289634	0.0355373	0.0704078	0.140053	0.246284	0.21513	0.259718	0.211414	0.167492	0.218274	0.286109	0.294207	0.313167	0.306498	0.377858	0.395198	0.389768	0.431402	0.406441	0.389005	0.174924	0.212748	0.220941	0.107565	0.0305831	0.168921	0.044779	0.0439215	0.0589748	0.0724085	0.253049	0.352801	0.305831	0.264196	0.0823171	0.102801	0.117378
0	0	0	0	0.0176258	0.0370617	0.0256288	0.0216273	0.0238186	0.0305831	0.0241044	0.00619284	0	0.00390625	0.0323933	0.0474466	0.127001	0.160728	0.170827	0.218464	0.186738	0.23971	0.254954	0.264386	0.2621	0.25705	0.378335	0.362519	0.34537	0.399676	0.339558	0.404535	0.381479	0.179878	0.349657	0.373952	0.315549	0.303163	0.269245	0.148914	0.0766006	0.0195312	0.0348704	0.292588	0.385194	0.421303	0.0040968	0.0636433	0.0590701	0.0832698
0	0	0	0	0.0245808	0.0327744	0.0451601	0.0201029	0.0170541	0.035061	0.0346799	0.00876524	0.0185785	0.0126715	0.0081936	0.0233422	0.0936547	0.231231	0.0640244	0.0713605	0.307355	0.305164	0.222466	0.314691	0.289158	0.327458	0.319169	0.260004	0.334699	0.359756	0.387862	0.395675	0.390816	0.351848	0.312309	0.380145	0.316406	0.272485	0.246856	0.208937	0.197027	0.101372	0.074314	0.204649	0.368426	0.372237	0.0319169	0.0713605	0.164539	0.104802
0	0	0	0	0.0221037	0.0407774	0.00771723	0.0144817	0.0360137	0.112519	0.0319169	0.0383956	0.0256288	0.0359184	0.024295	0.0341082	0.0866997	0.246475	0.380526	0.382146	0.364139	0.364043	0.318121	0.259051	0.265149	0.305831	0.275915	0.333175	0.322218	0.328506	0.383479	0.405774	0.42702	0.332984	0.361471	0.335938	0.331555	0.268102	0.245141	0.264863	0.22056	0.0605945	0.0610709	0.132527	0.226848	0.265244	0.0342035	0.0250572	0.0797447	0.121665
0	0	0	0	0.0100038	0.0486852	0.00914634	0.0443979	0.0206745	0.0918445	0	0.0223895	0.0197218	0.0268674	0.034013	0.0341082	0.0595465	0.197409	0.337557	0.325934	0.334794	0.361852	0.349943	0.28811	0.293731	0.298018	0.302782	0.320694	0.332031	0.353659	0.380907	0.398819	0.40282	0.362329	0.362329	0.293255	0.297161	0.271627	0.244093	0.260099	0.199505	0.0329649	0.080888	0.102515	0.135861	0.129954	0.132241	0.0662157	0.0995617	0.108136
0	0	0	0	0.00504954	0.035061	0.0364901	0.0602134	0.0378239	0.0429687	0.0310595	0.227325	0.209508	0.183498	0.229802	0.253716	0.202172	0.344036	0.365854	0.342893	0.354421	0.343464	0.327839	0.291349	0.309451	0.292588	0.29354	0.283918	0.280011	0.30383	0.327268	0.370903	0.368521	0.356612	0.294684	0.298971	0.270865	0.276582	0.263053	0.23771	0.158251	0.0971799	0.11471	0.187119	0.192168	0.202649	0.172542	0.126239	0.207508	0.27601
0	0	0	0	0	0.0256288	0.0547828	0.0294398	0.118331	0.0854611	0.443026	0.519341	0.543826	0.513338	0.507812	0.503049	0.463986	0.36271	0.281917	0.312405	0.32279	0.30888	0.309928	0.2863	0.266101	0.253049	0.286966	0.273152	0.318788	0.34375	0.333365	0.315549	0.340606	0.244379	0.276296	0.288586	0.265339	0.250095	0.209508	0.17521	0.14415	0.185785	0.186928	0.207889	0.233518	0.19255	0.207603	0.20503	0.158822	0.198075
0	0	0	0	0	0.0162919	0.0159108	0.0686928	0.0824123	0.418445	0.515149	0.560499	0.592988	0.555259	0.548304	0.557832	0.501524	0.406536	0.326601	0.327363	0.314501	0.316025	0.300781	0.291063	0.269722	0.252382	0.26029	0.287157	0.260957	0.288491	0.323075	0.305164	0.268769	0.27096	0.30888	0.272485	0.275152	0.25362	0.234947	0.167111	0.164444	0.163872	0.185499	0.224562	0.214177	0.19798	0.188167	0.131764	0.18407	0.173018
0	0	0	0	0	0.00886052	0.0670732	0.205793	0.169779	0.362995	0.499619	0.502191	0.43569	0.298114	0.202172	0.50505	0.496951	0.470655	0.43226	0.343274	0.351372	0.332793	0.294112	0.244474	0.231803	0.216654	0.238567	0.218369	0.223418	0.237614	0.27258	0.333746	0.368712	0.304211	0.29154	0.291921	0.273914	0.252763	0.212367	0.164729	0.144817	0.202172	0.154726	0.160633	0.218655	0.211033	0.173114	0.188739	0.165111	0.150534
0	0	0	0	0	0.0315358	0.0103849	0.0592607	0.112614	0.383289	0.485042	0.479611	0.479802	0.494188	0.57279	0.553163	0.549924	0.53811	0.464558	0.368998	0.303735	0.313262	0.284394	0.25686	0.225419	0.193121	0.20827	0.252572	0.277153	0.29878	0.344607	0.362233	0.34375	0.296494	0.29354	0.280964	0.244665	0.21351	0.197218	0.122523	0.132336	0.163396	0.0856517	0.226467	0.24838	0.216654	0.214844	0.186452	0.134146	0.0568788
0	0	0	0	0	0.0139101	0.0248666	0.362424	0.457127	0.131288	0.0670732	0.405011	0.498285	0.525629	0.528392	0.586795	0.542683	0.506764	0.450171	0.382908	0.332031	0.288491	0.299447	0.256955	0.228754	0.196646	0.268388	0.315644	0.335652	0.360709	0.320122	0.339844	0.317454	0.303163	0.303735	0.271437	0.234756	0.20503	0.143197	0.171018	0.122523	0.195408	0.195503	0.211414	0.224752	0.197885	0.172732	0.140816	0.0397294	0.00485899
0	0	0	0	0	0.00181021	0.029154	0.504954	0.499619	0.0272485	0.271627	0.595084	0.428258	0.482565	0.501429	0.548209	0.517626	0.467416	0.425781	0.392816	0.346608	0.282965	0.282298	0.224562	0.210747	0.192073	0.329268	0.364901	0.339844	0.309546	0.319931	0.323933	0.308498	0.305736	0.27963	0.266673	0.235042	0.203887	0.194169	0.144245	0.120998	0.135194	0.185213	0.197313	0.200076	0.143388	0.0725038	0	0.0440168	0.0882241
0	0	0	0	0	0	0.0272485	0.548399	0.578316	0.358994	0.353659	0.465987	0.459604	0.519627	0.440549	0.47218	0.423209	0.400152	0.352801	0.349371	0.308498	0.255145	0.277725	0.258861	0.234756	0.277725	0.346227	0.29497	0.259146	0.278582	0.304592	0.295065	0.305164	0.305545	0.215415	0.259051	0.25	0.253144	0.210652	0.169588	0.106517	0.131002	0.155774	0.156059	0.0593559	0.0298209	0.0530678	0.134337	0.136623	0.124047
0	0	0	0	0	0	0.0221989	0.466749	0.566025	0.568693	0.55545	0.504287	0.431117	0.400915	0.371475	0.366521	0.340034	0.332127	0.316502	0.348895	0.343559	0.324981	0.273914	0.269912	0.292683	0.321075	0.273247	0.247999	0.256383	0.281345	0.309165	0.269627	0.263053	0.281536	0.263624	0.25181	0.232755	0.225133	0.116044	0.155583	0.142626	0.0938453	0.0997523	0.0449695	0.0120998	0.124809	0.202458	0.106517	0.186261	0.182832
0	0	0	0	0	0	0.00971799	0.211319	0.483994	0.470274	0.363377	0.234375	0.0580221	0.158155	0.237519	0.282965	0.341749	0.346799	0.41673	0.405393	0.413014	0.387481	0.383765	0.350514	0.323457	0.287729	0.266387	0.25867	0.362043	0.319455	0.301639	0.31431	0.282965	0.253811	0.251715	0.293255	0.253049	0.244569	0.17016	0.1371	0.1371	0.127001	0.0833651	0.0774581	0.125191	0.180545	0.0766959	0.203792	0.165206	0.175305
0	0	0	0	0	0	0	0.0471608	0.0466845	0.1371	0.0621189	0.044779	0.0504954	0.0572599	0.199219	0.322313	0.403678	0.41835	0.429592	0.422447	0.400915	0.364996	0.339367	0.341559	0.305831	0.272771	0.296208	0.322409	0.339177	0.330602	0.32822	0.29859	0.269912	0.288967	0.229325	0.227992	0.231136	0.215606	0.15444	0.131955	0.156441	0.0854611	0.0425877	0.150248	0.167302	0.162729	0.134909	0.170351	0.200362	0.152058
0	0	0	0	0	0	0	0.0160061	0.0464939	0	0.0405869	0.0106707	0.0368712	0.202839	0.38729	0.457222	0.477706	0.470941	0.448552	0.423018	0.388243	0.347656	0.327839	0.303258	0.287824	0.283346	0.34556	0.363662	0.369188	0.351277	0.303258	0.29154	0.268388	0.25	0.232565	0.2258	0.20484	0.190263	0.155869	0.151296	0.110232	0.0271532	0.12843	0.206936	0.0991806	0.0890816	0.185785	0.15625	0.163205	0.158537
0	0	0	0	0	0	0	0.00219131	0.0139101	0.0934642	0.0157203	0.0504002	0.222561	0.400152	0.367283	0.201124	0.440835	0.476944	0.412443	0.366521	0.316787	0.3004	0.289158	0.290111	0.352706	0.34375	0.359661	0.355183	0.344893	0.306688	0.280393	0.284775	0.214939	0.240377	0.226181	0.231517	0.204459	0.16492	0.156536	0.153678	0.0993712	0.0295351	0.219989	0.158822	0.101086	0.150629	0.163681	0.194836	0.17178	0.107755
0	0	0	0	0	0	0	0	0.0243902	0.09375	0.103563	0.287252	0.443502	0.490187	0.0626905	0.0788872	0.403392	0.0726944	0.342607	0.277344	0.25	0.283822	0.319741	0.331079	0.330126	0.370903	0.371284	0.31936	0.304402	0.299543	0.285918	0.271437	0.258765	0.230088	0.20141	0.188739	0.168064	0.155678	0.165492	0.136242	0.0587843	0.0363948	0.226658	0.139958	0.104325	0.157393	0.179306	0.208175	0.350991	0.38872
0	0	0	0	0	0	0	0	0.0180069	0.0396341	0.299447	0.467702	0.498285	0.348609	0.0841273	0.338605	0.287062	0.0952744	0.183213	0.177782	0.254668	0.330697	0.359375	0.325171	0.358232	0.362424	0.336604	0.320312	0.29678	0.304021	0.264101	0.272104	0.264577	0.250857	0.212748	0.190263	0.174638	0.155869	0.150724	0.110042	0.0141959	0.0756479	0.258479	0.113472	0.0838415	0.135575	0.233518	0.214367	0.291254	0.261052
0	0	0	0	0	0	0	0	0	0.0044779	0.351562	0.445598	0.224371	0.335747	0.308308	0.262195	0.167873	0.131193	0.155583	0.261814	0.32822	0.360709	0.337462	0.339082	0.358899	0.309832	0.305354	0.29335	0.302877	0.236662	0.229611	0.265625	0.237995	0.236852	0.193598	0.179878	0.14253	0.175019	0.144436	0.0460175	0.00533537	0.0714558	0.14596	0.0970846	0.102611	0.15968	0.201791	0.242283	0.297732	0.296875
0	0	0	0	0	0	0	0	0	0.00619284	0.0911776	0.358899	0.0898437	0.198171	0.0372523	0.101372	0.0692645	0.129287	0.0498285	0.328887	0.336033	0.326029	0.333937	0.346037	0.307165	0.25	0.268197	0.305736	0.248285	0.195217	0.197599	0.246094	0.240473	0.190263	0.171113	0.171303	0.161585	0.155869	0.108803	0.0172447	0	0.0689787	0.24638	0.130716	0.0977515	0.197123	0.267435	0.240282	0.335652	0.267149
0	0	0	0	0	0	0	0	0	0	0.0470655	0.139863	0.156155	0.129002	0.0435404	0.125857	0.174924	0.164062	0.320312	0.335366	0.321551	0.34013	0.340701	0.293159	0.26029	0.0545922	0.190644	0.241044	0.207412	0.0213415	0.0221037	0.237329	0.216845	0.177496	0.159013	0.15101	0.140911	0.130907	0.0967988	0.0211509	0.0130526	0.0912729	0.183975	0.101944	0.129668	0.108041	0.220274	0.329554	0.38024	0.289158
0	0	0	0	0	0	0	0	0	0	0.00152439	0.028487	0.027439	0.0967035	0.195503	0.296589	0.289062	0.158727	0.324981	0.337462	0.331174	0.339463	0.307832	0.253811	0.270008	0.0233422	0.0507812	0.236947	0.217702	0.196361	0.245522	0.233613	0.176543	0.17883	0.153868	0.142721	0.143007	0.108899	0.0436357	0.0191502	0.0101944	0.065263	0.154345	0.0681212	0.0769817	0.192931	0.161585	0.228468	0.221608	0.302115
0	0	0	0	0	0	0	0	0	0	0	0.00276296	0.0842226	0.282489	0.0826982	0.0591654	0.33508	0.339939	0.34013	0.359566	0.353373	0.294493	0.253049	0.243902	0.254478	0.0592607	0.220751	0.233899	0.214939	0.220655	0.21532	0.182927	0.152915	0.169588	0.175019	0.147961	0.138338	0.0935595	0.0381098	0.0227706	0.0033346	0.0402058	0.162443	0.0352515	0.0539253	0.121665	0.0980373	0.188262	0.305164	0.317645
0	0	0	0	0	0	0	0	0	0	0	0	0.068407	0.316978	0.359851	0.370808	0.376239	0.382336	0.410442	0.36795	0.306879	0.247713	0.0423971	0.15282	0.283346	0.215606	0.230183	0.204554	0.20322	0.21694	0.197599	0.163014	0.15987	0.175877	0.15806	0.143293	0.139958	0.0828887	0.0427782	0.0201029	0.00657393	0.00647866	0.234184	0.0907012	0.0665015	0.144722	0.156155	0.147008	0.172542	0.339082
0	0	0	0	0	0	0	0	0	0	0	0	0	0.103563	0.387862	0.400819	0.428068	0.403011	0.375667	0.295446	0.236757	0.218655	0.0546875	0.0488758	0.109947	0.216749	0.198742	0.180926	0.148628	0.140149	0.196932	0.159108	0.15263	0.169493	0.170351	0.145103	0.125191	0.080888	0.0405869	0.0193407	0.0279154	0.0531631	0.204459	0.0883194	0.0922256	0.0973704	0.117664	0.19617	0.0988948	0.24295
0	0	0	0	0	0	0	0	0	0	0	0	0	0.0100991	0.271818	0.41311	0.423018	0.352611	0.305736	0.250286	0.172256	0.280011	0.0383003	0.0438262	0.0621189	0.177496	0.126239	0.00390625	0.0119093	0.0454459	0.162538	0.151867	0.039253	0.132241	0.135194	0.138529	0.137005	0.0918445	0.0438262	0.024295	0.00990854	0.0360137	0.15625	0.0658346	0.0746951	0.0463986	0.072218	0.084032	0.147961	0.0545922
0	0	0	0	0	0	0	0	0	0	0	0	0	0	0.0505907	0.253716	0.135385	0.29859	0.241997	0.181784	0.0919398	0.102992	0.0866997	0.103468	0.153678	0.140434	0.0146723	0.0530678	0.0190549	0.025343	0.138053	0.157393	0.145865	0.1613	0.135861	0.135671	0.123761	0.091654	0.0373476	0.0229611	0.0139101	0.0113377	0.080221	0.0892721	0.0823171	0.0450648	0.0540206	0.0578316	0.0807927	0.0693598
0	0	0	0	0	0	0	0	0	0	0	0	0	0	0	0.0445884	0.190072	0.133479	0.109089	0.157203	0.240568	0.160442	0.135385	0.171399	0.12681	0.104135	0	0.00495427	0.0168636	0.0852706	0.140053	0.151296	0.159394	0.154535	0.124428	0.131193	0.139005	0.087843	0.0309642	0.0216273	0.00504954	0.011814	0.0324886	0.207603	0.0946075	0.0543064	0.101467	0.152248	0.115949	0.124524
0	0	0	0	0	0	0	0	0	0	0	0	0	0	0	0	0.0205793	0.0300114	0.0109566	0.203411	0.265434	0.162252	0.0691692	0.126905	0.106707	0.139863	0.0626905	0.0120998	0	0.110709	0.139005	0.146913	0.1633	0.139196	0.11795	0.13186	0.114806	0.0841273	0.057641	0.0281059	0.0342988	0.0277248	0.0330602	0.0396341	0.0875572	0.0806974	0.044779	0.0492569	0.0306784	0.0852706
0	0	0	0	0	0	0	0	0	0	0	0	0	0	0	0	0	0.0465892	0.123761	0.0337271	0.224371	0.107374	0.120808	0.102611	0.0966082	0.126334	0.052782	0.0985137	0.107755	0.14596	0.150057	0.153296	0.163872	0.138624	0.116806	0.110518	0.0908918	0.0744093	0.0776486	0.0504002	0.0265816	0.00638338	0.024295	0.0144817	0.0241044	0.0894627	0.0670732	0.0478277	0.115187	0.0427782
0	0	0	0	0	0	0	0	0	0	0	0	0	0	0	0	0	0	0.0334413	0.0902248	0.03125	0.0129573	0.0639291	0.0252477	0.0920351	0.128144	0.108232	0.120236	0.1512	0.128239	0.145675	0.139482	0.156059	0.119474	0.10585	0.1008	0.0881288	0.0704078	0.0314405	0.0349657	0.0308689	0.0254383	0.0282012	0.033346	0.0244855	0.00381098	0.0512576	0.0456364	0.0961319	0.0720274
0	0	0	0	0	0	0	0	0	0	0	0	0	0	0	0	0	0	0	0.00962271	0.0795541	0.049638	0.0229611	0.0731707	0.0924162	0.0765053	0.120236	0.15282	0.123666	0.12138	0.147485	0.158251	0.153582	0.114234	0.111376	0.0907965	0.0747904	0.0549733	0.0490663	0.0282965	0.0174352	0.0149581	0.032298	0.0248666	0.0240091	0.0108613	0.0100038	0.0549733	0.0901296	0.023247
0	0	0	0	0	0	0	0	0	0	0	0	0	0	0	0	0	0	0	0	0.00685976	0.017721	0.0423971	0.0842226	0.11271	0.123857	0.119284	0.128906	0.123857	0.144722	0.164729	0.162348	0.137862	0.0964177	0.0739329	0.0815549	0.0612614	0.0390625	0.0249619	0.0279154	0.0244855	0.0301067	0.0281059	0.0345846	0.0141006	0.0168636	0.0155297	0.0270579	0.0223895	0.0519245
0	0	0	0	0	0	0	0	0	0	0	0	0	0	0	0	0	0	0	0	0	0.000952744	0.0434451	0.0897485	0.110423	0.122142	0.112329	0.136528	0.1512	0.145579	0.147675	0.161109	0.125095	0.0911776	0.0947027	0.0966082	0.0734566	0.0516387	0.0442073	0.0272485	0.0367759	0.0439215	0.0190549	0.0276296	0.00676448	0.00438262	0.0389672	0.00171494	0.0121951	0.0880335
0	0	0	0	0	0	0	0	0	0	0	0	0	0	0	0	0	0	0	0	0	0	0	0.0247713	0.104802	0.129383	0.145675	0.133289	0.135194	0.134051	0.134623	0.132622	0.108136	0.116235	0.104516	0.0698361	0.0748857	0.0503049	0.0321075	0.0411585	0.0286776	0.0249619	0.0100038	0.0167683	0.038872	0.0134337	0.0195312	0.0182927	0.0173399	0.0250572
0	0	0	0	0	0	0	0	0	0	0	0	0	0	0	0	0	0	0	0	0	0	0	0	0.00342988	0.0766006	0.134051	0.163872	0.148152	0.151391	0.130526	0.112138	0.110995	0.0855564	0.0912729	0.0761242	0.0521151	0.0192454	0.0307736	0.0521151	0.00866997	0.0186738	0.0321075	0.00981326	0.0571646	0.0103849	0.0158155	0.00828887	0.0198171	0.021532
0	0	0	0	0	0	0	0	0	0	0	0	0	0	0	0	0	0	0	0	0	0	0	0	0	0	0.0163872	0.0908918	0.161776	0.142721	0.128239	0.123666	0.120713	0.104421	0.0960366	0.0795541	0.057641	0.034013	0.021532	0.0309642	0.0400152	0.0355373	0.0241044	0.0547828	0.0830793	0.018388	0.0152439	0.0276296	0.0190549	0.0338224
0	0	0	0	0	0	0	0	0	0	0	0	0	0	0	0	0	0	0	0	0	0	0	0	0	0	0	0	0.018388	0.0907012	0.130716	0.131002	0.0797447	0.0723133	0.106326	0.0571646	0.028487	0.0109566	0.00524009	0.0401105	0.0356326	0.0354421	0.0214367	0.030202	0.0211509	0.0213415	0.0666921	0.0219131	0.00628811	0
0	0	0	0	0	0	0	0	0	0	0	0	0	0	0	0	0	0	0	0	0	0	0	0	0	0	0	0	0	0	0.0120998	0.0761242	0.128906	0.100419	0.0837462	0.0459223	0.0165777	0.0205793	0.0286776	0.0338224	0.0359184	0.0230564	0.0110518	0.00485899	0.0205793	0.0214367	0.0303925	0.00524009	0.00438262	0.00800305
0	0	0	0	0	0	0	0	0	0	0	0	0	0	0	0	0	0	0	0	0	0	0	0	0	0	0	0	0	0	0	0	0	0.0330602	0.0938453	0.100324	0.0788872	0.0438262	0.0342035	0.0636433	0.101658	0.0994665	0.0355373	0.0229611	0.0267721	0.0264863	0.020484	0.0199123	0.019436	0.0150534
0	0	0	0	0	0	0	0	0	0	0	0	0	0	0	0	0	0	0	0	0	0	0	0	0	0	0	0	0	0	0	0	0	0	0	0	0.0121951	0.0618331	0.0656441	0.0665015	0.0679306	0.260385	0.0952744	0.0515434	0.0481136	0.0453506	0.037157	0.0342988	0.0695503	0.0581174
0	0	0	0	0	0	0	0	0	0	0	0	0	0	0	0	0	0	0	0	0	0	0	0	0	0	0	0	0	0	0	0	0	0	0	0	0	0	0	0	0	0	0.0280107	0.0467797	0.0516387	0.0423018	0.0483994	0.0617378	0.0613567	0.0690739
0	0	0	0	0	0	0	0	0	0	0	0	0	0	0	0	0	0	0	0	0	0	0	0	0	0	0	0	0	0	0	0	0	0	0	0	0	0	0	0	0	0	0	0	0	0	0	0	0	0
0	0	0	0	0	0	0	0	0	0	0	0	0	0	0	0	0	0	0	0	0	0	0	0	0	0	0	0	0	0	0	0	0	0	0	0	0	0	0	0	0	0	0	0	0	0	0	0	0	0
0	0	0	0	0	0	0	0	0	0	0	0	0	0	0	0	0	0	0	0	0	0	0	0	0	0	0	0	0	0	0	0	0	0	0	0	0	0	0	0	0	0	0	0	0	0	0	0	0	0
0	0	0	0	0	0	0	0	0	0	0	0	0	0	0	0	0	0	0	0	0	0	0	0	0	0	0	0	0	0	0	0	0	0	0	0	0	0	0	0	0	0	0	0	0	0	0	0	0	0
0	0	0	0	0	0	0	0	0	0	0	0	0	0	0	0	0	0	0	0	0	0	0	0	0	0	0	0	0	0	0	0	0	0	0	0	0	0	0	0	0	0	0	0	0	0	0	0	0	0
0	0	0	0	0	0	0	0	0	0	0	0	0	0	0	0	0	0	0	0	0	0	0	0	0	0	0	0	0	0	0	0	0	0	0	0	0	0	0	0	0	0	0	0	0	0	0	0	0	0
0	0	0	0	0	0	0	0	0	0	0	0	0	0	0	0	0	0	0	0	0	0	0	0	0	0	0	0	0	0	0	0	0	0	0	0	0	0	0	0	0	0	0	0	0	0	0	0	0	0
[truncated: 50 more columns]

## Sheet: Figure 1d
Number of peaks: replicate 1
0	0	0	0	0	0	0	0	0	0	0	0	0	0	0	0	0	0	0	0	0	0	0	0	0	0	0	0	0	0	0	0	0	0	0	0	0	0	0	0	0	0	0	0	0	0	0	0	0	0
0	0	0	0	0	0	0	0	0	0	0	0	0	0	0	0	0	0	0	0	0	0	0	0	0	0	0	0	0	0	0	0	0	0	0	0	0	0	0	0	0	0	0	0	0	0	0	0	0	0
0	0	0	0	0	0	0	0	0	0	0	0	0	0	0	0	0	0	0	0	0	0	0	0	0	0	0	0	0	0	0	0	0	0	0	0	0	0	0	0	0	0	0	0	0	0	0	0	0	0
0	0	0	0	0	0	0	0	0	0	0	0	0	0	0	0	0	0	0	0	0	0	0	0	0	0	0	0	0	0	0	0	0	0	0	0	0	0	0	0	0	0	0	0	0	0	0	0	0	0
0	0	0	0	0	0	0	0	0	0	0	0	0	0	0	0	0	0	0	0	0	0	0	0	0	0	0	0	0	0	0	0	0	0	0	0	0	0	0	0	0	0	0	0	0	0	0	0	0	0
0	0	0	0	0	0	0	0	0	0	0	0	0	0	0	0	0	0	0	0	0	0	0	0	0	0	0	0	0	0	0	0	0	0	0	0	0	0	0	0	0	0	0	0	0	0	0	0	0	0
0	0	0	0	0	0	0	0	0	0	0	0	0	0	0	0	0	0	0	0	0	0	0	0	0	0	0	0	0	0	0	0	0	0	0	0	0	0	0	0	0	0	0	1	2	1	1	1	1	1
0	0	0	0	0	0	0	0	0	0	0	0	0	0	0	0	0	0	0	0	0	0	0	0	0	0	0	0	0	0	0	0	0	0	0	0	0	0	3	3	3	3	4	4	4	4	6	6	6	7
0	0	0	0	0	0	0	0	0	0	0	0	0	0	0	0	0	0	0	0	0	0	0	0	0	0	0	0	0	0	0	0	0	0	1	4	4	5	3	3	3	3	3	3	4	4	4	7	6	6
0	0	0	0	0	0	0	0	0	0	0	0	0	0	0	0	0	0	0	0	0	0	0	0	0	0	0	0	0	0	0	0	1	3	6	5	5	6	5	4	3	4	3	3	3	4	5	4	7	6
0	0	0	0	0	0	0	0	0	0	0	0	0	0	0	0	0	0	0	0	0	0	0	0	0	0	0	0	0	0	1	2	3	4	3	6	5	6	5	5	5	4	3	3	3	3	3	4	6	5
0	0	0	0	0	0	0	0	0	0	0	0	0	0	0	0	0	0	0	0	0	0	0	0	0	0	0	0	2	1	2	1	1	2	5	5	6	6	6	6	5	3	3	3	3	3	4	4	5	5
0	0	0	0	0	0	0	0	0	0	0	0	0	0	0	0	0	0	0	0	0	0	0	0	0	0	3	3	3	2	2	2	1	2	2	3	5	6	5	6	5	4	5	5	4	4	5	6	6	5
0	0	0	0	0	0	0	0	0	0	0	0	0	0	0	0	0	0	0	0	0	0	0	0	1	2	4	3	2	3	2	3	2	2	2	5	4	6	6	6	5	4	5	4	5	5	4	5	6	6
0	0	0	0	0	0	0	0	0	0	0	0	0	0	0	0	0	0	0	0	0	0	0	1	2	4	4	4	3	2	2	3	1	2	2	3	4	5	5	6	6	5	4	5	5	5	6	5	5	5
0	0	0	0	0	0	0	0	0	0	0	0	0	0	0	0	0	0	0	0	0	1	2	2	3	3	3	3	3	1	1	1	2	2	3	4	4	3	6	5	6	5	5	5	5	5	5	5	5	4
0	0	0	0	0	0	0	0	0	0	0	0	0	0	0	0	0	0	0	0	1	2	2	3	2	3	3	3	4	4	4	1	2	2	3	4	3	4	4	5	5	5	5	5	5	5	6	6	5	4
0	0	0	0	0	0	0	0	0	0	0	0	0	0	0	0	0	0	0	1	2	1	1	2	2	2	3	3	3	4	3	3	1	3	4	3	4	4	4	4	4	3	4	5	5	4	5	4	5	4
0	0	0	0	0	0	0	0	0	0	0	0	0	0	0	0	0	0	1	3	1	2	2	2	2	2	2	2	2	3	3	4	2	5	3	3	3	4	4	4	4	4	5	5	5	5	5	4	4	4
0	0	0	0	0	0	0	0	0	0	0	0	0	0	0	0	0	1	2	4	1	2	2	2	2	2	2	2	2	2	3	2	4	4	3	3	2	2	4	4	4	4	4	4	4	4	5	4	4	3
0	0	0	0	0	0	0	0	0	0	0	0	0	0	0	0	1	3	3	3	1	1	1	2	1	2	2	2	2	2	1	2	4	4	4	3	2	2	2	4	3	5	3	3	5	4	4	4	3	3
0	0	0	0	0	0	0	0	0	0	0	0	0	0	0	1	2	2	3	2	1	2	2	1	1	1	1	2	2	2	2	2	4	4	4	4	3	3	3	3	4	4	5	4	5	4	4	3	4	3
0	0	0	0	0	0	0	0	0	0	0	0	0	0	2	1	4	2	2	2	1	1	2	1	1	1	1	1	2	2	2	2	3	3	4	3	2	1	3	2	2	4	4	5	4	5	5	3	4	3
0	0	0	0	0	0	0	0	0	0	0	0	0	0	2	3	3	4	3	2	2	1	1	1	1	1	1	1	2	2	2	2	2	3	3	2	2	2	1	2	3	3	4	5	4	3	3	4	4	4
0	0	0	0	0	0	0	0	0	0	0	0	0	1	4	1	2	3	4	3	2	1	1	1	1	1	1	1	1	2	2	2	2	2	2	2	3	3	1	1	1	2	3	3	4	4	4	4	5	4
0	0	0	0	0	0	0	0	0	0	0	0	0	2	5	2	2	5	4	2	2	2	2	1	1	1	1	1	2	2	2	2	2	2	2	2	4	4	4	1	1	2	2	2	2	4	4	4	5	3
0	0	0	0	0	0	0	0	0	0	0	0	2	2	2	2	2	4	3	2	2	2	1	1	1	2	1	1	2	2	2	1	1	1	1	2	2	4	3	2	1	1	2	3	2	3	3	3	4	3
0	0	0	0	0	0	0	0	0	0	0	1	1	2	2	2	2	2	2	3	2	2	1	2	2	2	2	1	2	1	1	1	1	1	1	1	1	3	2	1	1	2	3	3	2	3	3	4	3	3
0	0	0	0	0	0	0	0	0	0	0	1	1	3	2	2	3	4	7	3	3	2	3	3	3	2	2	2	2	1	2	1	1	1	1	1	1	1	1	1	1	1	3	3	2	3	2	3	3	3
0	0	0	0	0	0	0	0	0	0	0	1	2	3	2	4	3	7	8	2	2	2	2	2	2	1	1	2	2	1	1	1	1	1	1	1	1	3	3	1	1	1	2	3	3	2	2	2	3	2
0	0	0	0	0	0	0	0	0	1	2	1	1	2	3	4	3	2	3	2	1	3	2	1	1	1	1	1	1	1	1	1	1	1	1	2	2	2	3	2	2	1	1	2	2	3	2	2	2	2
0	0	0	0	0	0	0	0	0	1	2	1	0	2	2	5	2	4	3	2	2	2	3	2	2	3	3	2	1	1	1	1	1	1	1	2	2	3	2	3	2	1	1	1	1	1	2	2	2	2
0	0	0	0	0	0	0	0	1	1	1	0	1	2	4	2	2	5	2	2	3	2	2	2	3	3	2	2	2	1	1	1	1	1	1	1	2	2	3	3	3	3	3	1	1	1	3	2	2	2
0	0	0	0	0	0	0	0	0	1	1	1	1	2	1	1	2	2	5	4	4	2	2	2	5	2	2	2	2	1	1	1	1	1	1	1	2	1	2	2	3	2	3	1	1	1	1	1	2	2
0	0	0	0	0	0	0	0	0	0	0	1	2	2	3	3	4	3	3	5	5	4	3	4	5	2	2	2	2	1	1	1	1	1	1	1	1	2	2	3	3	3	3	3	1	1	1	1	1	1
0	0	0	0	0	0	0	1	1	0	0	1	2	2	3	3	2	3	4	5	4	3	3	2	1	4	3	2	2	1	1	1	1	1	1	2	2	2	2	3	3	3	3	3	2	1	1	1	1	1
0	0	0	0	0	0	0	0	0	0	0	0	1	3	2	1	2	2	2	4	4	3	2	2	3	1	1	2	1	1	1	1	1	1	2	3	3	2	3	3	3	3	3	3	2	2	1	1	1	1
0	0	0	0	0	0	0	0	0	0	0	0	1	2	4	7	1	1	3	3	3	3	3	2	2	2	1	1	2	1	1	1	1	1	2	2	3	3	2	3	3	3	4	3	2	2	1	1	1	1
0	0	0	0	0	0	1	1	1	0	1	0	0	0	2	2	1	3	3	2	2	2	4	2	2	1	2	2	1	2	1	1	1	3	2	2	3	3	3	3	3	3	2	3	2	2	1	1	1	1
0	0	0	0	0	0	1	0	1	0	0	0	0	0	1	3	2	4	3	2	3	3	2	2	2	1	2	2	2	1	1	1	2	2	2	2	2	2	2	2	2	3	3	2	2	1	1	1	1	1
0	0	0	0	0	0	0	0	0	0	0	1	1	3	2	2	2	4	3	3	2	3	2	1	1	1	2	2	2	2	1	1	2	2	2	3	3	3	2	2	2	2	3	2	2	1	1	2	3	3
0	0	0	0	0	0	0	1	0	0	1	1	1	3	2	6	6	4	3	4	2	2	1	1	2	2	1	2	2	2	1	1	2	2	2	2	3	3	2	2	2	2	3	3	3	1	3	2	3	3
0	0	0	0	0	0	0	1	0	0	1	1	1	3	2	4	9	6	4	4	3	3	4	2	1	2	1	2	2	2	2	2	2	2	2	2	2	2	2	2	2	2	2	2	1	3	4	3	4	2
0	0	0	0	0	0	1	1	0	1	1	1	1	3	4	8	6	4	4	2	6	3	2	3	2	1	1	2	2	2	2	2	2	2	2	2	2	2	2	2	3	2	2	2	1	3	3	4	3	3
0	0	0	0	0	0	0	1	0	1	1	1	2	2	3	3	7	3	4	2	2	2	2	2	1	1	2	2	2	2	2	2	2	2	3	3	3	2	2	2	2	2	2	2	2	3	3	3	2	7
0	0	0	0	0	1	1	1	0	1	1	1	1	1	4	4	4	4	3	3	4	3	2	1	1	2	2	2	3	2	2	2	2	2	2	2	2	2	2	2	2	2	2	2	2	4	3	3	3	6
0	0	0	0	0	0	0	0	0	0	0	1	1	4	3	3	5	2	2	2	2	2	2	2	2	2	3	2	2	4	2	2	1	1	1	1	1	1	1	2	2	3	2	2	2	2	3	3	3	3
0	0	0	0	0	0	0	0	1	0	0	0	0	0	1	2	1	1	1	2	1	2	6	3	2	2	7	2	1	0	1	2	1	1	1	1	1	1	1	2	2	2	2	1	2	3	2	4	3	5
0	0	0	0	0	0	0	0	0	0	0	0	0	1	1	1	1	0	0	1	0	0	0	1	2	1	2	3	1	1	1	1	1	1	1	1	1	1	1	1	2	2	2	2	2	2	3	3	3	4
0	0	0	0	0	1	0	0	1	0	0	0	0	0	1	0	1	0	0	0	0	0	0	1	1	0	0	0	0	1	1	1	0	0	1	1	1	1	1	0	0	1	2	2	3	5	3	3	4	6
0	0	0	0	0	0	1	0	0	0	0	0	0	0	0	0	0	0	0	0	0	0	0	0	0	0	0	0	0	1	1	1	0	0	0	1	1	1	1	1	1	0	1	2	2	2	3	3	3	3
0	0	0	0	0	1	0	0	0	0	0	0	0	0	0	0	0	0	0	1	1	0	0	0	0	0	1	0	0	0	0	0	0	0	0	0	0	1	1	1	1	1	1	1	1	2	2	3	3	3
0	0	0	0	0	1	0	1	0	0	0	0	0	0	0	0	0	0	0	0	0	0	0	0	0	0	0	0	0	0	0	0	0	0	0	0	0	1	2	1	1	1	1	2	1	1	1	2	1	6
0	0	0	0	0	0	0	0	0	0	3	0	0	0	0	0	0	0	0	0	0	0	0	1	0	0	0	0	0	0	0	0	0	0	0	0	0	1	0	1	1	1	1	1	1	1	1	1	2	4
0	0	0	0	0	0	1	1	1	1	1	3	2	0	0	0	0	0	0	0	0	0	0	0	0	0	0	0	0	0	0	0	0	0	0	0	0	0	1	7	1	0	1	1	1	1	1	1	1	1
0	0	0	0	0	0	1	1	3	2	3	1	2	0	0	0	0	0	0	0	1	1	0	0	0	0	0	0	0	0	0	0	0	0	0	0	0	0	0	0	0	1	1	1	1	1	1	1	1	1
0	0	0	0	0	0	1	2	2	4	0	3	3	0	0	0	0	0	0	0	0	0	0	0	0	0	0	0	0	0	0	0	0	0	0	0	0	1	1	1	0	1	1	1	1	2	1	1	1	2
0	0	0	0	0	0	1	6	3	1	3	1	1	0	0	0	0	0	0	0	0	0	0	0	0	0	0	0	0	0	0	0	0	0	0	0	1	1	1	1	1	1	1	1	1	1	1	1	1	2
0	0	0	0	0	0	1	7	3	2	1	2	0	0	0	0	0	0	1	0	0	0	0	0	0	0	0	0	0	0	0	0	0	0	0	0	0	1	1	0	1	1	1	1	1	1	1	1	1	1
0	0	0	0	0	0	1	2	2	0	2	2	0	0	0	0	0	0	1	0	0	0	0	0	0	0	0	0	0	0	0	0	0	0	0	0	0	0	0	0	0	1	1	1	1	1	1	1	1	0
0	0	0	0	0	0	1	3	2	0	3	1	0	1	0	0	0	0	0	0	0	0	0	0	0	0	0	0	0	0	0	0	0	0	0	0	0	0	0	0	0	0	1	1	1	1	1	1	0	0
0	0	0	0	0	0	0	2	3	1	0	1	0	0	0	0	0	0	0	0	0	0	0	0	0	0	0	0	0	0	0	0	0	0	0	0	0	0	0	0	0	0	0	1	1	1	1	0	0	0
0	0	0	0	0	0	0	1	0	1	1	0	0	1	0	0	0	0	0	0	0	0	0	0	0	0	0	0	0	0	0	0	0	0	0	0	0	0	0	0	0	0	0	0	1	1	0	0	0	0
0	0	0	0	0	0	0	0	1	0	0	1	0	0	1	0	0	0	0	0	0	0	0	0	0	0	0	0	0	0	0	0	0	0	0	0	0	0	0	0	0	0	0	0	0	0	0	0	0	0
0	0	0	0	0	0	0	0	1	0	0	1	0	0	0	0	0	0	0	0	0	0	0	0	0	0	0	0	0	0	0	0	0	0	0	0	0	0	0	0	0	0	0	0	0	0	0	0	0	0
0	0	0	0	0	0	0	0	1	0	1	0	0	0	0	0	0	0	0	0	0	1	4	1	0	0	0	0	0	0	0	0	0	0	0	0	0	0	0	0	0	0	0	0	0	0	0	0	0	0
0	0	0	0	0	0	0	0	0	1	1	0	1	0	0	0	0	0	0	0	0	0	0	0	0	0	0	0	0	0	0	0	0	0	0	0	0	0	0	0	0	0	0	0	0	0	0	0	0	0
0	0	0	0	0	0	0	0	0	0	1	1	1	0	0	0	0	0	0	0	0	0	0	0	0	0	0	0	0	0	0	0	0	0	0	0	0	0	0	0	0	0	0	0	0	0	0	0	0	0
0	0	0	0	0	0	0	0	0	0	0	1	0	1	0	0	0	0	0	0	0	0	0	0	0	0	0	0	0	0	0	0	0	0	0	0	0	0	0	0	0	0	0	0	0	0	0	0	0	0
0	0	0	0	0	0	0	0	0	0	0	0	1	1	0	0	0	0	0	0	0	0	0	0	0	0	0	0	0	0	0	0	0	0	0	0	0	0	0	0	0	0	0	0	0	0	0	0	0	0
0	0	0	0	0	0	0	0	0	0	0	0	1	0	1	0	0	0	0	0	0	0	0	0	0	0	0	0	0	0	0	0	0	0	0	0	0	0	0	0	0	0	0	0	0	0	0	0	0	0
0	0	0	0	0	0	0	0	0	0	0	0	0	1	0	1	0	0	0	0	0	0	0	0	0	0	0	0	0	0	0	0	0	0	0	0	0	0	0	0	0	0	0	0	0	0	0	0	0	1
0	0	0	0	0	0	0	0	0	0	0	0	0	1	0	1	0	0	0	0	0	0	0	0	0	0	0	0	0	0	0	0	0	0	0	0	0	0	0	0	1	1	0	0	0	0	0	0	0	1
0	0	0	0	0	0	0	0	0	0	0	0	0	0	0	1	1	0	0	0	0	1	0	0	0	0	0	0	0	0	0	0	0	0	0	0	0	0	0	0	1	1	0	0	0	0	0	0	0	1
0	0	0	0	0	0	0	0	0	0	0	0	0	0	1	0	0	1	0	0	1	0	0	0	0	0	0	0	0	0	0	0	0	0	0	0	0	0	0	0	0	0	0	0	0	0	0	0	0	1
0	0	0	0	0	0	0	0	0	0	0	0	0	0	0	1	0	0	0	1	0	0	0	0	0	0	0	0	0	0	0	0	0	0	0	0	0	0	0	0	0	0	0	0	0	0	0	0	0	1
0	0	0	0	0	0	0	0	0	0	0	0	0	0	0	0	1	0	1	0	0	0	0	0	0	0	0	0	0	0	0	0	0	0	0	0	0	0	0	0	0	0	0	0	0	0	0	0	0	1
0	0	0	0	0	0	0	0	0	0	0	0	0	0	0	0	0	1	1	1	0	0	0	0	0	0	0	0	0	0	0	0	0	0	0	1	0	0	0	0	0	0	0	0	0	0	0	0	1	1
0	0	0	0	0	0	0	0	0	0	0	0	0	0	0	0	0	1	1	0	1	1	0	0	0	0	0	0	0	0	0	0	0	0	0	0	0	0	0	0	0	0	0	0	0	0	0	1	1	1
0	0	0	0	0	0	0	0	0	0	0	0	0	0	0	0	0	0	1	1	0	0	0	0	0	0	0	0	0	0	0	0	0	0	0	0	0	0	0	0	0	0	0	0	0	0	0	1	1	1
0	0	0	0	0	0	0	0	0	0	0	0	0	0	0	0	0	0	0	1	1	0	1	0	1	0	0	0	0	0	0	0	1	0	0	0	0	0	0	0	0	0	0	0	0	0	0	1	1	1
0	0	0	0	0	0	0	0	0	0	0	0	0	0	0	0	0	0	0	0	1	1	0	1	0	0	0	0	0	0	0	0	0	0	0	0	0	0	0	0	0	0	0	0	0	1	1	1	1	3
0	0	0	0	0	0	0	0	0	0	0	0	0	0	0	0	0	0	0	0	0	0	1	1	0	0	0	0	0	0	0	0	0	0	1	0	0	0	0	0	0	0	0	0	0	1	0	1	2	2
0	0	0	0	0	0	0	0	0	0	0	0	0	0	0	0	0	0	0	0	0	0	0	1	1	0	0	0	1	0	0	0	0	0	0	0	0	0	0	0	0	0	0	0	0	0	1	0	1	1
0	0	0	0	0	0	0	0	0	0	0	0	0	0	0	0	0	0	0	0	0	0	0	0	1	1	1	0	0	0	0	0	0	0	0	0	0	0	0	0	0	0	0	0	0	0	0	0	0	1
0	0	0	0	0	0	0	0	0	0	0	0	0	0	0	0	0	0	0	0	0	0	0	0	0	0	1	1	1	0	0	0	0	1	0	0	0	0	0	0	0	0	0	0	0	0	0	0	0	0
0	0	0	0	0	0	0	0	0	0	0	0	0	0	0	0	0	0	0	0	0	0	0	0	0	0	0	0	1	1	0	0	0	1	1	0	0	0	0	0	0	0	0	0	0	0	0	0	0	0
0	0	0	0	0	0	0	0	0	0	0	0	0	0	0	0	0	0	0	0	0	0	0	0	0	0	0	0	0	0	1	1	0	0	0	1	1	0	0	0	0	0	0	0	0	0	0	0	0	0
0	0	0	0	0	0	0	0	0	0	0	0	0	0	0	0	0	0	0	0	0	0	0	0	0	0	0	0	0	0	0	0	1	1	0	0	0	0	1	0	0	1	0	0	0	0	0	0	0	0
0	0	0	0	0	0	0	0	0	0	0	0	0	0	0	0	0	0	0	0	0	0	0	0	0	0	0	0	0	0	0	0	0	0	0	0	1	0	1	0	0	1	0	1	0	0	0	0	0	0
0	0	0	0	0	0	0	0	0	0	0	0	0	0	0	0	0	0	0	0	0	0	0	0	0	0	0	0	0	0	0	0	0	0	0	0	0	0	0	0	0	1	1	1	1	0	0	0	0	1
0	0	0	0	0	0	0	0	0	0	0	0	0	0	0	0	0	0	0	0	0	0	0	0	0	0	0	0	0	0	0	0	0	0	0	0	0	0	0	0	0	0	0	0	1	0	0	0	0	0
0	0	0	0	0	0	0	0	0	0	0	0	0	0	0	0	0	0	0	0	0	0	0	0	0	0	0	0	0	0	0	0	0	0	0	0	0	0	0	0	0	0	0	0	0	0	0	0	0	0
0	0	0	0	0	0	0	0	0	0	0	0	0	0	0	0	0	0	0	0	0	0	0	0	0	0	0	0	0	0	0	0	0	0	0	0	0	0	0	0	0	0	0	0	0	0	0	0	0	0
0	0	0	0	0	0	0	0	0	0	0	0	0	0	0	0	0	0	0	0	0	0	0	0	0	0	0	0	0	0	0	0	0	0	0	0	0	0	0	0	0	0	0	0	0	0	0	0	0	0
0	0	0	0	0	0	0	0	0	0	0	0	0	0	0	0	0	0	0	0	0	0	0	0	0	0	0	0	0	0	0	0	0	0	0	0	0	0	0	0	0	0	0	0	0	0	0	0	0	0
0	0	0	0	0	0	0	0	0	0	0	0	0	0	0	0	0	0	0	0	0	0	0	0	0	0	0	0	0	0	0	0	0	0	0	0	0	0	0	0	0	0	0	0	0	0	0	0	0	0
0	0	0	0	0	0	0	0	0	0	0	0	0	0	0	0	0	0	0	0	0	0	0	0	0	0	0	0	0	0	0	0	0	0	0	0	0	0	0	0	0	0	0	0	0	0	0	0	0	0
0	0	0	0	0	0	0	0	0	0	0	0	0	0	0	0	0	0	0	0	0	0	0	0	0	0	0	0	0	0	0	0	0	0	0	0	0	0	0	0	0	0	0	0	0	0	0	0	0	0
0	0	0	0	0	0	0	0	0	0	0	0	0	0	0	0	0	0	0	0	0	0	0	0	0	0	0	0	0	0	0	0	0	0	0	0	0	0	0	0	0	0	0	0	0	0	0	0	0	0
Number of peaks: replicate 2
0	0	0	0	0	0	0	0	0	0	0	0	0	0	0	0	0	0	0	0	0	0	0	0	0	0	0	0	0	0	0	0	0	0	0	0	0	0	0	0	0	0	0	0	0	0	0	0	0	0
0	0	0	0	0	0	0	0	0	0	0	0	0	0	0	0	0	0	0	0	0	0	0	0	0	0	0	0	0	0	0	0	0	0	0	0	0	0	0	0	0	0	0	0	0	0	0	0	0	0
0	0	0	0	0	0	0	0	0	0	0	0	0	0	0	0	0	0	0	0	0	0	0	0	0	0	0	0	0	0	0	0	0	0	0	0	0	0	0	0	0	0	0	0	0	0	0	0	0	0
0	0	0	0	0	0	0	0	0	0	0	0	0	0	0	0	0	0	0	0	0	0	0	0	0	0	0	0	0	0	0	0	0	0	0	0	0	0	0	0	0	0	0	0	0	0	0	0	0	0
0	0	0	0	0	0	0	0	0	0	0	0	0	0	0	0	0	0	0	0	0	0	0	0	0	0	0	0	0	0	0	0	0	0	0	0	0	0	0	0	0	0	0	0	0	0	0	0	0	0
0	0	0	0	0	0	0	0	0	0	0	0	0	0	0	0	0	0	0	0	0	0	0	0	0	0	0	0	0	0	0	0	0	0	0	0	0	0	0	0	0	0	0	0	0	0	0	0	0	0
0	0	0	0	0	0	0	0	0	0	0	0	0	0	0	0	0	0	0	0	0	0	0	0	0	0	0	0	0	0	0	0	0	0	0	0	0	0	0	0	0	0	0	0	0	0	0	0	0	0
0	0	0	0	0	0	0	0	0	0	0	0	0	0	0	0	0	0	0	0	0	0	0	0	0	0	0	0	0	0	0	0	0	0	0	0	0	0	0	0	0	0	0	0	0	0	0	0	0	0
0	0	0	0	0	0	0	0	0	0	0	0	0	0	0	0	0	0	0	0	0	0	0	0	0	0	0	0	0	0	0	0	0	0	0	0	0	0	0	0	0	0	0	0	0	0	0	0	0	0
0	0	0	0	0	0	0	0	0	0	0	0	0	0	0	0	0	0	0	0	0	0	0	0	0	0	0	0	0	0	0	0	0	0	0	0	0	0	0	0	0	0	0	0	1	1	1	1	1	2
0	0	0	0	0	0	0	0	0	0	0	0	0	0	0	0	0	0	0	0	0	0	0	0	0	0	0	0	0	0	0	0	0	0	0	0	0	0	1	1	3	5	1	1	1	2	2	2	2	2
0	0	0	0	0	0	0	0	0	0	0	0	0	0	0	0	0	0	0	0	0	0	0	0	0	0	0	0	0	0	0	0	0	0	0	1	2	1	2	2	5	7	2	2	3	3	2	3	1	2
0	0	0	0	0	0	0	0	0	0	0	0	0	0	0	0	0	0	0	0	0	0	0	0	0	0	0	0	0	0	0	0	1	1	2	2	3	2	2	4	4	2	5	4	4	3	3	3	2	3
0	0	0	0	0	0	0	0	0	0	0	0	0	0	0	0	0	0	0	0	0	0	0	0	0	0	0	0	0	0	1	2	0	3	3	3	2	4	4	5	4	4	6	6	6	5	3	4	3	2
0	0	0	0	0	0	0	0	0	0	0	0	0	0	0	0	0	0	0	0	0	0	0	0	0	0	0	0	1	2	2	1	1	3	3	2	2	5	3	2	3	5	1	6	5	3	3	3	2	2
0	0	0	0	0	0	0	0	0	0	0	0	0	0	0	0	0	0	0	0	0	0	0	0	0	0	1	1	1	1	1	1	2	2	2	3	2	5	3	3	3	4	5	4	5	3	3	2	3	2
0	0	0	0	0	0	0	0	0	0	0	0	0	0	0	0	0	0	0	0	0	0	0	0	0	1	1	1	1	1	1	1	2	2	2	2	2	6	2	3	2	3	5	2	3	3	2	2	2	1
0	0	0	0	0	0	0	0	0	0	0	0	0	0	0	0	0	0	0	0	0	0	0	1	1	2	1	1	1	1	1	2	2	2	2	2	2	4	2	2	2	3	2	2	3	3	2	2	2	1
0	0	0	0	0	0	0	0	0	0	0	0	0	0	0	0	0	0	0	0	0	0	1	1	1	1	1	1	1	1	1	2	8	2	2	2	2	2	2	2	3	2	4	3	2	2	2	2	2	1
0	0	0	0	0	0	0	0	0	0	0	0	0	0	0	0	0	0	0	0	0	2	1	1	1	1	1	1	1	1	1	1	3	2	2	2	2	2	2	2	2	2	4	3	2	2	2	2	2	1
0	0	0	0	0	0	0	0	0	0	0	0	0	0	0	0	0	0	0	0	2	2	2	1	2	2	1	1	1	1	1	1	2	2	2	2	2	2	2	2	2	2	3	2	2	2	4	2	2	1
0	0	0	0	0	0	0	0	0	0	0	0	0	0	0	0	0	0	0	2	2	2	3	1	1	1	1	1	1	1	1	1	1	2	2	2	2	2	2	2	2	2	2	2	2	2	3	3	2	1
0	0	0	0	0	0	0	0	0	0	0	0	0	0	0	0	0	0	2	2	2	2	2	2	1	1	1	1	1	0	0	0	0	0	1	1	2	2	2	2	2	2	2	2	2	2	3	3	2	1
[truncated: 279 more rows]
[truncated: 50 more columns]

## Sheet: Figure 1e
Replicate 1
[truncated: 27 more rows]
[truncated: 905 more columns]

## Sheet: Figure 2a
Log(Infectivity) values for Figure 2a
[truncated: 116 more rows]
[truncated: 47 more columns]

[truncated: 11 more sheets: Figure 3a, Figure 3b, Supplementary Fig 1c, Supplementary Fig 1d, Supplementary Fig 1e, Supp Fig 3, Supp Fig 6cd, Supp Fig 6a, Supp Fig 7, Supp Fig 8, Supp Fig 9]
